# Supplementary material for: Bipartite networks represent causality better than simple networks: evidence, algorithms, and applications
Source: Front Genet. 2024 May 9;15:1371607. doi: 10.3389/fgene.2024.1371607 (PMC11120958; doi:10.3389/fgene.2024.1371607)
Supplement: Supplementary file 1 [file Table1.XLSX]

## Sheet: Table S1
Supplementary Table S1: Minimal set of TFs and disjoint sets of TFs for each of the target gene in Yeast
target_gene	minimal_set	disjoint_sets (set seperated by semi colon)
YKR039W	YML051W: YBR297W: YNL103W: YDR492W: YEL007W: YGL107C: YLR214W: YNL239W: YBR240C: YML098W: YBL016W: YLR109W: YJR094C: YPR124W: YMR043W	YML051W: YBR297W: YNL103W: YDR492W: YEL007W: YGL107C: YLR214W: YNL239W: YBR240C: YML098W: YBL016W: YLR109W: YJR094C: YPR124W: YMR043W
YJR121W	YLR040C: YDR214W: YBR089C-A: YDR167W: YLR332W: YGR186W: YLR109W	YLR040C: YDR214W: YBR089C-A: YDR167W: YLR332W: YGR186W: YLR109W; YHR190W: YJL176C: YFR028C: YDL126C: YBL016W: YDR169C: YER068W; YCL036W: YOR153W: YGL162W; YPL075W: YNL098C: YGR246C; YHR084W: YDR303C: YLR220W; YGL107C: YBL078C: YNL313C; YPL122C: YKL096W: YDR096W: YLR399C: YMR043W: YPR124W: YJL103C: YOR230W: YPL202C: YGL151W: YMR308C: YGL106W: YOR047C: YGR044C; YLR401C: YBL021C: YKL179C: YOL089C: Y…
YDL130W-A	YIL154C: YGR243W: YJL103C	YIL154C: YGR243W: YJL103C; YNR007C: YJR094C: YKR062W: YPL177C: YMR136W: YBL021C: YOL067C: YOL108C: YLR332W: YJL089W: YGR005C: YMR243C: YCL032W: YBL078C: YGL025C
YDR276C	YBL078C: YHR190W: YOR153W	YBL078C: YHR190W: YOR153W
YMR251W-A	YNL176C: YOL051W: YJL124C: YBR047W: YPR036W-A: YGR249W: YPR008W	YNL176C: YOL051W: YJL124C: YBR047W: YPR036W-A: YGR249W: YPR008W; YLR113W: YBL021C: YPL230W: YGL025C: YBL025W: YPL177C: YGR246C: YGR243W: YMR042W: YDR460W: YGR005C: YBR020W: YOR066W: YKR034W: YHL031C; YOR153W: YER174C: YJR094C: YFL021W: YGL127C: YOR059C: YBR297W: YOL108C: YLR005W: YMR039C: YDR075W: YFL031W: YHL020C: YHR064C: YLR445W: YBR278W: YKR077W: YDR169C: YDL115C: YMR243C: YBL078C: YOL067C: Y…
YOR369C	YMR308C: YBR154C: YIL033C	YMR308C: YBR154C: YIL033C; YBL078C: YER110C: YOR046C; YHR064C: YPL230W: YER148W; YDR169C: YKR062W: YNR007C; YDR207C: YMR136W: YLR175W: YDL115C: YOL051W: YPL037C: YJL103C; YNR009W: YOR298C-A: YDL179W: YGL112C: YDL005C: YPL139C: YGL209W: YDR406W: YNL279W: YGL073W: YER045C: YDL044C: YJL078C: YOR194C: YBR244W: YMR228W: YNL023C: YGL106W: YNL021W: YAL001C: YLR403W: YBR047W: YNL288W: YLR332W: YDR214W: Y…
YGR008C	YHR190W: YBL007C: YPL058C	YHR190W: YBL007C: YPL058C; YAL001C: YAL021C: YAL051W: YAL061W: YBL005W: YBL016W: YBL021C: YBL025W: YBL054W: YBL066C: YBL078C: YBL085W: YBL093C: YBL103C: YBL107C: YBR017C: YBR020W: YBR033W: YBR047W: YBR049C: YBR066C: YBR081C: YBR083W: YBR089C-A: YBR111W-A: YBR112C: YBR123C: YBR128C: YBR150C: YBR151W: YBR154C: YBR170C: YBR182C: YBR187W: YBR193C: YBR198C: YBR215W: YBR216C: YBR239C: YBR240C: YBR244W:…
YHR005C-A	YBL016W: YHL027W: YBR244W	YBL016W: YHL027W: YBR244W; YHR143W-A: YLL051C: YOR059C; YDR406W: YGL105W: YIR033W: YDR202C: YGL096W: YIR017C: YJL176C: YGL133W: YGR138C: YBR047W: YDL132W: YPL248C: YOR315W: YGR186W: YGL038C: YHR006W: YJR147W: YHR071W: YBR216C: YOR230W: YDL190C: YGL106W: YLR109W: YDR034C: YOL128C: YLR220W: YGL013C: YNL239W: YDR216W: YGL073W; YLR256W: YBR278W: YDR335W
YCL048W	YLR213C: YHR124W: YKL109W	YLR213C: YHR124W: YKL109W; YHR064C: YLR220W: YPL048W; YML007W: YOR153W: YLR399C: YDR252W: YOR213C: YGL237C: YLR214W: YPR008W: YOR080W: YBR066C: YOR337W: YLR335W: YBL103C: YPL250C: YKL058W: YNR003C: YDL005C: YJL124C: YPR156C: YOR174W: YNR009W: YJL103C: YDR308C: YPL033C: YGL166W: YOR049C: YOL128C: YDL165W: YOR047C: YML028W: YPL038W: YBR289W: YDR463W: YGR138C: YDL056W: YOR028C: YPR036W-A: YHL027W: Y…
YER177W	YLR362W: YDR362C: YHR041C	YLR362W: YDR362C: YHR041C; YPL007C: YOR083W: YPL089C: YPL192C: YOL135C: YML028W: YNL027W; YKL109W: YGL016W: YBR049C: YLR375W: YDL013W: YGL035C: YOR174W; YPR013C: YBR033W: YCR106W: YCR095C: YER040W: YER130C: YJL127C; YKR077W: YGL127C: YGL133W: YDL170W: YDR121W: YGL110C: YIL154C; YBR017C: YML027W: YHR124W: YER110C: YBL093C: YMR182C: YOR315W; YDR167W: YMR243C: YOR298C-A: YER114C: YGL256W: YLR220W: Y…
YCR045C	YLR220W: YHR124W: YLR213C	YLR220W: YHR124W: YLR213C; YKL109W: YPL048W: YHR064C; YPL129W: YMR308C: YBR154C
YAL012W	YPL250C: YIR017C: YOR153W	YPL250C: YIR017C: YOR153W; YDR043C: YGL105W: YPL058C; YPL049C: YDR303C: YDR253C; YLR335W: YLR109W: YOR344C; YPL037C: YKL164C: YGL043W; YOR337W: YHR030C: YMR243C: YBR187W: YER130C: YCR065W: YHR056C: YBL078C: YJL103C: YBR216C: YMR016C: YCR042C: YDR392W: YHL027W: YPL011C: YJR063W: YNR007C: YDL106C: YBR278W: YJL176C: YPR086W: YGR005C: YKL125W: YGL113W: YKR034W: YDL080C: YBR170C: YLR223C: YGR281W: YDL…
YHL024W	YJL103C: YBL078C: YOR153W	YJL103C: YBL078C: YOR153W; YBR089C-A: YHR190W: YMR243C: YLR332W: YGR211W: YJL089W: YIR033W; YDR169C: YOL067C: YJL173C; YBL007C: YLR109W: YER068W: YKR062W: YGL025C: YJL176C: YNL098C; YDL020C: YBR278W: YIR037W: YGL071W: YMR136W: YOL151W: YIL033C
YDL130W	YKL062W: YHR006W: YHL027W	YKL062W: YHR006W: YHL027W; YNL239W: YKR062W: YBR244W; YBR047W: YHR143W-A: YLL051C; YBL016W: YBR278W: YOR059C; YLR220W: YIR017C: YJL210W; YJR147W: YDR216W: YOL108C; YHR071W: YOR230W: YLR005W; YGR246C: YPR086W: YOR298C-A: YLR098C: YDR463W: YPR133C: YOR304W: YOR028C: YLR109W: YAL061W: YDR202C: YBR170C: YBR216C: YDR335W: YDL106C: YPL016W: YMR280C: YPL192C: YPL250C: YCR065W: YNR007C: YDR034C: YCL032W:…
YLL026W	YLR113W: YLR347C: YER159C	YLR113W: YLR347C: YER159C; YPL058C: YML098W: YOR153W; YBR089C-A: YGR281W: YHR143W-A; YLR332W: YCR093W: YMR039C; YDR075W: YKL109W: YBL005W; YDL235C: YGL105W: YMR228W; YPR025C: YDR079C-A: YDR121W; YLR266C: YDR335W: YCR097W; YMR043W: YNL135C: YBL093C; YIR037W: YOL145C: YDL165W; YLR398C: YER110C: YNL167C; YIL122W: YMR308C: YBR151W; YMR186W: YGR209C: YOR229W; YJR066W: YGR211W: YBR017C; YBL021C: YMR243…
YPR080W	YKL203C: YPR133C: YHR143W-A	YKL203C: YPR133C: YHR143W-A; YDL190C: YHR030C: YJR132W: YPL129W: YOL152W: YBR216C: YCR093W; YKL032C: YGL094C: YGR134W: YGL016W: YLR071C: YLR398C: YHR124W; YNL025C: YPR156C: YGL045W: YHL027W: YOR194C: YCR097W: YGR243W: YOL128C: YOL089C: YDL070W: YPL075W: YOR230W: YDR034C: YOR280C: YDR501W: YOR213C: YDR303C: YKL096W: YER171W: YBL007C: YLR014C: YBL005W: YGL252C: YDR335W: YNL236W: YGL060W: YOR080W: Y…
YPL250C	YNL229C: YDR174W: YDR308C	YNL229C: YDR174W: YDR308C; YJR147W: YDR310C: YPL248C; YOR172W: YGL025C: YLR055C
YOL132W	YPL048W: YKL109W: YLR220W	YPL048W: YKL109W: YLR220W; YHR064C: YHR124W: YLR213C; YDR223W: YMR236W: YGR243W: YGR138C: YLR047C: YLL026W: YKL028W: YMR043W: YPL240C: YKL096W: YDL080C: YER148W: YDR055W: YPR133C: YDL108W: YOR315W: YDR296W: YHR056C: YGR048W: YGL045W: YOR194C: YGL162W: YGR134W: YGL025C: YBR289W: YBR123C: YER174C: YPL192C: YER177W: YMR172W: YHL027W: YNL098C: YKL058W: YHR030C: YDL115C: YER064C: YOR174W: YOR344C: YLR…
YLR259C	YMR186W: YPL192C: YDR167W	YMR186W: YPL192C: YDR167W; YML028W: YOR153W: YGR246C: YOL108C: YMR243C: YMR227C: YDR121W; YDR423C: YCL032W: YBR047W: YER159C: YKR062W: YDR480W: YER068W: YBR278W: YDR079C-A: YIR037W: YPL177C: YKL164C: YOL067C: YOR298C-A; YDR214W: YMR112C: YIR017C; YJL103C: YBR253W: YIL154C; YCL055W: YBL078C: YGL025C; YPL058C: YHR006W: YGR211W: YKR034W: YDL005C: YDR169C: YNR007C: YBL021C: YGR005C: YMR042W: YGR243W:…
YOL039W	YDR216W: YIR033W: YGL106W	YDR216W: YIR033W: YGL106W
YCR002C	YKL109W: YHR064C: YHR124W	YKL109W: YHR064C: YHR124W; YLR445W: YPL048W: YLR213C; YER174C: YOL067C: YLR220W; YOL148C: YPR070W: YHL009C: YJR060W: YDR096W: YGR249W: YDR075W: YPL202C: YIR017C: YCL055W: YDR169C: YGR243W: YLR256W: YPL177C: YLR214W: YNL199C: YHL027W: YOL151W: YER177W: YGL013C: YBR170C: YBL007C: YGL181W: YOR059C: YKR062W: YBR253W: YDR026C: YPR036W-A: YDR423C: YGL111W: YPL021W: YDL126C: YJL110C: YNL216W: YGL105W: Y…
YLR220W	YPR104C: YPR065W: YHR124W	YPR104C: YPR065W: YHR124W; YLR375W: YDL170W: YNL313C; YER040W: YBL093C: YPL089C; YDR121W: YGL035C: YHR190W; YOL152W: YMR308C: YMR186W; YNL039W: YPL139C: YJL110C; YGR246C: YKL109W: YBL005W; YNL103W: YJR066W: YLR176C; YNL288W: YMR005W: YGL254W: YDR216W: YJL156C: YGL043W: YDR214W: YGL166W: YKL185W: YBR150C: YPR168W: YOR066W: YDR492W: YPR009W: YCR065W: YPL038W: YER111C: YOR352W: YAL001C: YPL122C: YDR…
YJL177W	YNR007C: YDR169C: YBL078C	YNR007C: YDR169C: YBL078C; YHL027W: YKR062W: YJL103C: YDL115C: YPL031C: YPL230W: YIL033C
YHR072W-A	YLL051C: YML007W: YGL105W: YDR216W: YGR186W: YDL190C: YHR143W-A	YLL051C: YML007W: YGL105W: YDR216W: YGR186W: YDL190C: YHR143W-A; YBL005W: YJL210W: YOR049C; YOR028C: YEL009C: YGL151W: YKL203C: YHR124W: YGL073W: YLR256W: YBR081C: YGL106W: YMR016C: YDL235C: YHL027W: YLR220W: YIR033W; YML099C: YDR423C: YLR266C; YDR335W: YJR066W: YGL096W
YLR307W	YHR124W: YKL109W: YLR213C	YHR124W: YKL109W: YLR213C; YPL048W: YHR064C: YLR220W; YDR055W: YDR299W: YLR445W; YJL089W: YOL067C: YER174C; YPL129W: YKL125W: YDR167W; YNL103W: YOR344C: YPR086W; YML114C: YLR055C: YDL115C: YPL033C: YER114C: YGL013C: YGR048W: YHL027W: YOR049C: YKR099W: YML081W: YPR036W-A: YGL166W: YGR243W: YML027W: YOR046C: YOL149W: YLR182W: YKL043W: YDL126C: YGR047C: YDR463W: YER040W: YLR228C: YMR243C: YGR249W: Y…
YOL086C	YBL078C: YGL025C: YCL032W	YBL078C: YGL025C: YCL032W; YOR153W: YMR042W: YOL067C: YIL154C: YGR243W: YJL103C: YBL021C; YGR246C: YMR136W: YDR259C: YDR169C: YGR005C: YOL108C: YPL177C: YPL230W: YER068W: YDL005C: YMR243C: YBR278W: YMR227C: YKR062W; YNL097C: YJR094C: YDL115C: YDR121W: YDR253C: YNR007C: YPR036W-A; YDR167W: YIR037W: YBL103C; YDR423C: YLR109W: YHR064C: YPL037C: YIR017C: YGR249W: YGL127C; YPR008W: YML028W: YMR186W: Y…
YPL131W	YDR169C: YIL033C: YHL027W	YDR169C: YIL033C: YHL027W; YBL078C: YKR062W: YPL230W; YPL037C: YDL115C: YCL032W: YNR007C: YIR033W: YPL031C: YJL103C; YMR042W: YIL154C: YHR064C; YAL001C: YAL021C: YAL051W: YAL061W: YBL005W: YBL007C: YBL016W: YBL021C: YBL025W: YBL054W: YBL066C: YBL085W: YBL093C: YBL103C: YBL107C: YBR017C: YBR020W: YBR033W: YBR047W: YBR049C: YBR066C: YBR081C: YBR083W: YBR089C-A: YBR111W-A: YBR112C: YBR123C: YBR128C:…
YOR214C	YHR124W: YKL109W: YHR064C	YHR124W: YKL109W: YHR064C; YJL089W: YLR220W: YLR213C; YMR168C: YDR202C: YAL021C: YGL013C: YNL098C: YKR099W: YPL007C: YDR463W: YBR253W: YIL056W: YHR056C: YPL254W: YNL199C: YNL161W: YOL051W: YHL027W: YDR252W: YML051W: YOL149W: YOR315W: YKR062W: YLR335W: YIL143C: YDL132W: YGL111W: YOL135C: YDR299W: YBR193C: YBL007C: YDR121W: YKL058W: YER177W: YCL055W: YGR243W: YAL001C: YLR223C: YGL252C: YOL145C: YBR…
YJR009C	YLR109W: YJL103C: YBL078C	YLR109W: YJL103C: YBL078C; YPL037C: YDR169C: YGL106W: YBL021C: YPL177C: YGL025C: YIR033W; YDL005C: YIL154C: YMR042W: YOL067C: YGR243W: YGR005C: YKR062W; YMR243C: YDR167W: YHR064C: YOR153W: YER068W: YIR037W: YCL032W; YOL108C: YPR008W: YBR278W: YDL115C: YPL230W: YDR259C: YIL033C; YML007W: YPL031C: YGR249W: YPR036W-A: YBL016W: YLR220W: YHL027W: YJR094C: YMR227C: YMR136W: YDR121W: YGR246C: YJL124C: Y…
YPL248C	YNL239W: YML051W: YBR020W	YNL239W: YML051W: YBR020W; YAL001C: YAL021C: YAL051W: YAL061W: YBL005W: YBL007C: YBL016W: YBL021C: YBL025W: YOR194C: YBL066C: YBL078C: YBL085W: YBL093C: YBL103C: YBL107C: YBR017C: YBR033W: YBR047W: YBR049C: YBR066C: YBR081C: YBR083W: YBR089C-A: YBR111W-A: YBR112C: YBR123C: YBR128C: YBR150C: YBR151W: YBR154C: YBR170C: YBR182C: YBR187W: YBR193C: YBR198C: YBR215W: YBR216C: YBR239C: YBR240C: YBR244W:…
YLL024C	YBR047W: YKR062W: YOL108C	YBR047W: YKR062W: YOL108C
YGR086C	YPL192C: YOL051W: YGR249W	YPL192C: YOL051W: YGR249W; YIR017C: YPL202C: YDR169C: YDR253C: YOL067C: YER110C: YIL033C; YNL279W: YDL165W: YJR094C: YBR253W: YGL127C: YEL007W: YHL031C
YJR139C	YML098W: YHR190W: YOR153W	YML098W: YHR190W: YOR153W; YDR207C: YPL058C: YLR113W; YMR042W: YMR308C: YBR089C-A; YDR303C: YDR492W: YOR046C; YIR017C: YCR093W: YHR064C; YMR136W: YER159C: YGR211W; YDR335W: YER110C: YLL026W; YPL250C: YLR347C: YCR097W; YNL189W: YLR214W: YDL005C; YPR072W: YNL161W: YBL107C; YOR344C: YGR281W: YLR399C; YOL145C: YLR332W: YGL043W; YBR017C: YBL025W: YDR253C; YGR209C: YDR121W: YLR335W; YOR123C: YBL021C: Y…
YJL106W	YHR190W: YLR332W: YLR445W	YHR190W: YLR332W: YLR445W; YCL055W: YGR138C: YHR064C: YLR213C: YOL067C: YPR086W: YGR243W
YLR411W	YER114C: YOR049C: YHR190W	YER114C: YOR049C: YHR190W; YLR213C: YHL027W: YGR138C; YLR332W: YCR065W: YDL106C: YCL055W: YDL233W: YLR141W: YDR216W; YNL216W: YFR034C: YLR445W: YNL103W: YCR097W: YBR289W: YOR083W; YER111C: YBR170C: YPR156C: YJR094C: YLR176C: YOR028C: YPL033C; YKR077W: YLR220W: YOR098C: YDR259C: YLR266C: YER064C: YDR284C: YDR043C: YDL056W: YJR127C: YOR230W: YML076C: YGL133W: YGR197C: YLR401C: YER045C: YER068W: YGL…
YFL011W	YHR124W: YHR064C: YLR213C	YHR124W: YHR064C: YLR213C; YKL109W: YPL048W: YLR220W; YER174C: YDR167W: YJL089W; YDR299W: YLR445W: YLR175W; YHR190W: YOL067C: YLR223C; YMR308C: YNL103W: YDR055W
YCL040W	YHR190W: YER110C: YHR143W-A	YHR190W: YER110C: YHR143W-A; YGL133W: YDR075W: YPL058C; YPL240C: YLR347C: YOR230W; YBL007C: YAL061W: YOR273C; YDR202C: YGR281W: YDR335W; YGL104C: YNL098C: YDL165W; YMR186W: YCR093W: YCL055W; YPL011C: YER159C: YDR214W; YBR216C: YMR243C: YDL190C; YOL151W: YGL190C: YFL009W; YGR044C: YLR399C: YDR284C; YNL294C: YDR406W: YDL115C; YDR485C: YLL026W: YPL075W; YLL028W: YGL127C: YBR187W; YGR209C: YHR030C: Y…
YOR298C-A	YMR243C: YGR211W: YOR028C	YMR243C: YGR211W: YOR028C; YPL254W: YIR037W: YGR224W: YOL145C: YIR017C: YGR257C: YHL009C; YDR055W: YHR206W: YCR093W; YGR209C: YML051W: YGL104C; YNR010W: YOR363C: YKL032C: YER068W: YBR123C: YBL021C: YMR186W; YLR047C: YOR298C-A: YLR332W: YJR094C: YLR032W: YNL135C: YPL230W
YDR059C	YCL032W: YIR033W: YHR190W: YJL173C: YOL067C: YGL025C: YJL103C	YCL032W: YIR033W: YHR190W: YJL173C: YOL067C: YGL025C: YJL103C; YPR052C: YPL177C: YBL078C; YJR094C: YDR169C: YBR187W: YMR042W: YGR005C: YKR062W: YGR243W; YGL127C: YLR445W: YIR017C: YBL021C: YCR065W: YOR153W: YIL154C; YNL103W: YPR036W-A: YNR007C: YHR064C: YJL089W: YGR246C: YDR259C
YPR132W	YJR147W: YPL177C: YHL027W	YJR147W: YPL177C: YHL027W; YIL154C: YDR169C: YER088C; YKL062W: YDR253C: YAL021C; YJL176C: YDR216W: YPL230W; YGL190C: YNR007C: YKR062W; YIR033W: YNL176C: YJL210W; YIR017C: YJL103C: YPR008W; YCL032W: YER068W: YBL078C; YIL033C: YDL115C: YDR423C; YOL067C: YPL031C: YBR278W; YAL001C: YAL051W: YAL061W: YBL005W: YBL007C: YBL016W: YBL021C: YBL025W: YBL054W: YBL066C: YBL085W: YBL093C: YBL103C: YBL107C: YBR…
YPL090C	YHR143W-A: YHL027W: YBR244W	YHR143W-A: YHL027W: YBR244W; YNL239W: YBL016W: YOR059C; YOR230W: YOL128C: YLL051C; YDR216W: YLR220W: YGL073W; YBR278W: YHR071W: YDR335W; YGL013C: YDR034C: YHR006W; YBR047W: YKR062W: YKL062W; YLR005W: YDL190C: YGL038C; YJL176C: YIR017C: YGL094C; YLR375W: YNL097C: YLR175W: YNR010W: YHL020C: YNL189W: YLR445W: YML027W: YNL098C: YKL015W: YGL025C: YDR207C: YDR079C-A: YER111C: YGL104C: YIL036W: YDR310C:…
YHL033C	YGL106W: YML007W: YIR033W	YGL106W: YML007W: YIR033W; YDL115C: YKR062W: YPL230W: YJL103C: YNR007C: YPL031C: YHL027W; YDR253C: YDR169C: YIL033C; YLR220W: YDR216W: YIL154C: YCL032W: YOL067C: YER088C: YBL078C
YPL135W	YDR259C: YGR249W: YLR332W: YCL032W: YOR153W: YPL177C: YBL021C: YIR037W: YIL154C: YDR169C: YHR190W: YKR062W: YBL078C: YIR033W: YJL103C	YDR259C: YGR249W: YLR332W: YCL032W: YOR153W: YPL177C: YBL021C: YIR037W: YIL154C: YDR169C: YHR190W: YKR062W: YBL078C: YIR033W: YJL103C
YLR185W	YLL051C: YHL027W: YBR244W	YLL051C: YHL027W: YBR244W; YOR059C: YBL016W: YHR143W-A; YOL128C: YLR220W: YNL239W; YDR216W: YGL013C: YGL073W; YDR034C: YOR230W: YHR006W; YBR278W: YDR335W: YHR071W; YKR062W: YKL062W: YDL190C: YIR033W: YCR065W: YGL038C: YPL248C; YJL176C: YOR304W: YBR047W: YJL210W: YGR186W: YGL094C: YOR315W; YJR147W: YDR333C: YML007W; YBR216C: YNR007C: YDR423C; YOL108C: YLR256W: YIR017C; YLR109W: YLR005W: YDL132W; Y…
YIR019C	YLR113W: YHL020C: YHR006W	YLR113W: YHL020C: YHR006W; YML098W: YGL071W: YIL056W: YBR187W: YPR013C: YDR463W: YDR123C; YDR216W: YPR030W: YER169W: YOR046C: YMR043W: YER161C: YMR186W
YGL008C	YHR064C: YIL154C: YDL005C	YHR064C: YIL154C: YDL005C; YGL025C: YMR042W: YMR308C; YOR046C: YER110C: YBL021C; YCL032W: YPL177C: YBR089C-A; YBL107C: YMR243C: YBL078C; YCR097W: YMR136W: YJL103C
YGR148C	YPR008W: YPL037C: YGR005C: YHR064C: YBL078C: YDL005C: YBR244W: YNL189W: YLR109W: YOR315W: YMR042W: YPL230W: YGR186W: YJL103C: YDR216W: YGL106W: YKR062W: YIL154C: YGL073W: YDL115C: YPL031C: YML007W: YJR147W: YNR007C: YIR033W: YAL021C: YLR220W: YER088C: YHL027W: YDR169C	YPR008W: YPL037C: YGR005C: YHR064C: YBL078C: YDL005C: YBR244W: YNL189W: YLR109W: YOR315W: YMR042W: YPL230W: YGR186W: YJL103C: YDR216W: YGL106W: YKR062W: YIL154C: YGL073W: YDL115C: YPL031C: YML007W: YJR147W: YNR007C: YIR033W: YAL021C: YLR220W: YER088C: YHL027W: YDR169C
YLR327C	YPL177C: YBL078C: YDR169C	YPL177C: YBL078C: YDR169C; YCL032W: YGR243W: YGR005C; YMR243C: YER068W: YOR153W; YBR278W: YGL025C: YDL005C: YIL154C: YDR259C: YJL176C: YGR186W: YKR062W: YDL115C: YGR246C: YMR042W: YJL089W: YJL103C: YLR109W; YFL021W: YBR017C: YMR136W: YOL067C: YPL037C: YGR249W: YPL230W: YKR034W: YGR211W: YER159C: YBR154C: YOL108C: YBL021C: YBR089C-A; YDR253C: YDR492W: YPL031C; YGL127C: YOL051W: YDR145W: YNR007C: Y…
YGL037C	YFL021W: YER159C: YPL058C	YFL021W: YER159C: YPL058C
YCR010C	YFL031W: YMR186W: YOL151W: YOL067C: YOR153W: YJL103C: YBL078C	YFL031W: YMR186W: YOL151W: YOL067C: YOR153W: YJL103C: YBL078C
YKL163W	YAL061W: YDR055W: YOL151W	YAL061W: YDR055W: YOL151W; YDR310C: YOR230W: YPR052C; YKL185W: YER148W: YOR363C; YGL104C: YPL075W: YKL096W; YJL110C: YKL032C: YHR030C; YBL103C: YLR375W: YKL020C: YLL028W: YPR030W: YJR127C: YOR337W; YOL116W: YBR066C: YDR406W: YLL026W: YOR028C: YMR164C: YDR421W; YNL176C: YOR066W: YKL058W: YLR256W: YMR186W: YKL220C: YER169W
YLR264W	YLL051C: YJR147W: YHL027W	YLL051C: YJR147W: YHL027W; YNL239W: YKL062W: YLR220W; YJL210W: YIR033W: YBR244W; YCL032W: YGL073W: YCR065W; YAL021C: YKR062W: YHR006W; YDR034C: YDR216W: YGL013C: YER088C: YPL230W: YJL103C: YJL176C: YHR143W-A: YIL154C: YOR059C: YPL177C: YBL016W: YBR278W: YDR253C
YGR254W	YPR052C: YPL240C: YOL151W	YPR052C: YPL240C: YOL151W; YHR190W: YBL007C: YGR281W; YHR071W: YPL058C: YGR044C; YDR214W: YHR143W-A: YNL098C: YBR151W: YNL239W: YLL028W: YER110C; YER159C: YDL190C: YBR187W; YDR406W: YOR273C: YPL011C: YGL252C: YDR335W: YMR016C: YDR492W; YPL250C: YGL104C: YDR284C; YMR186W: YBR111W-A: YGR233C: YLL026W: YGL133W: YML051W: YLR399C; YMR236W: YPL248C: YDR167W: YBR216C: YOR230W: YHR030C: YAL061W; YDR202C:…
YLR342W	YBR089C-A: YLR113W: YPR052C	YBR089C-A: YLR113W: YPR052C; YDR492W: YML098W: YCR097W; YDR207C: YLR266C: YPR065W; YLR398C: YBL005W: YGL127C; YMR043W: YHR190W: YJR066W; YMR186W: YMR039C: YMR308C; YDL165W: YNL135C: YBL093C; YDL005C: YDR335W: YBL021C; YOR046C: YDR308C: YHR143W-A; YKL032C: YDR121W: YJL173C; YDR075W: YDR296W: YGL025C; YLR109W: YLR445W: YPL007C: YHR124W: YPR009W: YER111C: YDR096W: YLL051C: YPR056W: YGR246C: YOR352W:…
YDR064W	YDR169C: YKR062W: YDR253C	YDR169C: YKR062W: YDR253C; YIL154C: YHL027W: YJL103C; YBL078C: YOL067C: YNR007C; YPL230W: YIR017C: YER088C; YCL032W: YDL115C: YIL033C; YDR216W: YGL025C: YPL031C; YIR033W: YAL021C: YGR243W; YGR249W: YGR048W: YOR153W: YER068W: YJR147W: YGR005C: YGL127C: YPL177C: YPR008W: YBR278W: YMR042W: YPL037C: YHR064C: YLR175W; YMR243C: YOL108C: YDR423C; YBL021C: YJL176C: YBR170C; YBL103C: YGR246C: YDL005C; YDR…
YDR178W	YBL078C: YGR243W: YDR096W	YBL078C: YGR243W: YDR096W; YJL089W: YBR253W: YGL162W; YHR190W: YLR445W: YJL103C; YPL021W: YPL122C: YLR332W; YPL139C: YKR062W: YGL013C; YGL038C: YBR089C-A: YFL031W
YPR043W	YDR216W: YIR033W: YHL027W	YDR216W: YIR033W: YHL027W; YML007W: YLR220W: YER088C; YML098W: YKL203C: YGL133W: YCR093W: YOL128C: YDR207C: YGR138C: YPR156C: YDL233W: YHR190W: YDR335W: YGL105W: YDL126C: YER148W: YMR308C: YPL129W: YDL190C: YOR230W: YEL009C: YOR028C: YNR009W: YHR143W-A: YOL067C: YBL016W: YEL063C: YKR062W: YNR007C: YCL032W: YOR315W: YBL078C: YGL096W: YOR153W: YBR278W: YPR008W: YER114C: YJL078C: YPL177C: YJL124C: Y…
YBR240C	YGR249W: YER159C: YKR034W	YGR249W: YER159C: YKR034W
YGR234W	YER110C: YHR064C: YOR046C	YER110C: YHR064C: YOR046C; YAL001C: YAL021C: YAL051W: YAL061W: YBL005W: YBL007C: YBL016W: YBL021C: YBL025W: YBL054W: YBL066C: YBL078C: YBL085W: YBL093C: YBL103C: YBL107C: YBR017C: YBR020W: YBR033W: YBR047W: YBR049C: YBR066C: YBR081C: YBR083W: YBR089C-A: YBR111W-A: YBR112C: YBR123C: YBR128C: YBR150C: YBR151W: YBR154C: YBR170C: YBR182C: YBR187W: YBR193C: YBR198C: YBR215W: YBR216C: YBR239C: YBR240C:…
YNR016C	YGL151W: YLR266C: YPR052C	YGL151W: YLR266C: YPR052C; YBL005W: YMR186W: YOL145C; YOR298C-A: YCR042C: YLR398C: YDR055W: YJL173C: YPL240C: YLR375W; YLR256W: YBR066C: YJL110C; YGL252C: YBL007C: YGL016W: YNL103W: YOL151W: YHR030C: YLR040C; YHR064C: YJL103C: YOL067C: YDR423C: YNL135C: YJL078C: YJR066W; YDR169C: YKL020C: YIL143C; YML081W: YDR223W: YDR333C: YML051W: YOR229W: YHR190W: YLR332W: YGL133W: YBR017C: YBR151W: YLR113W: Y…
YLR344W	YHR143W-A: YBR244W: YHL027W	YHR143W-A: YBR244W: YHL027W; YOL128C: YOR059C: YBL016W; YLR220W: YNL239W: YLL051C; YOR230W: YGL073W: YDR034C; YGL013C: YHR006W: YDR216W; YGL038C: YBR278W: YHR071W; YDL190C: YDR335W: YKL062W; YJL176C: YIR017C: YGL094C: YBR047W: YJL210W: YOL108C: YPL248C; YCR065W: YKR062W: YDR333C; YOR304W: YDR423C: YNR007C; YLR005W: YPL177C: YGL133W; YOR315W: YDL106C: YBR216C; YBR170C: YLR109W: YJR147W; YPL192C: Y…
YGR037C	YCL055W: YHR190W: YJL173C	YCL055W: YHR190W: YJL173C
YMR148W	YBL078C: YGL025C: YJL103C	YBL078C: YGL025C: YJL103C; YJL176C: YIR033W: YGR211W: YBR187W: YOR153W: YDR169C: YJL089W; YMR136W: YJL173C: YOL067C; YDR253C: YCL032W: YER068W: YMR186W: YPL177C: YPR052C: YIL033C; YHR190W: YAL021C: YKR062W
YDL126C	YJL124C: YOR153W: YKL109W: YEL007W: YBL016W: YGL106W: YBR083W	YJL124C: YOR153W: YKL109W: YEL007W: YBL016W: YGL106W: YBR083W; YDL108W: YCR065W: YML028W; YDL020C: YJL216C: YEL063C: YJR063W: YNL039W: YGL013C: YJL173C; YJR094C: YOR162C: YPL240C: YBR033W: YGL111W: YLR220W: YPL031C: YMR186W: YPR030W: YBR278W: YGL025C: YLR347C: YBR170C: YBL085W; YOR359W: YDL190C: YCL055W: YOR172W: YJL078C: YPR133C: YGL035C: YBR187W: YDR421W: YLR332W: YDR123C: YGL073W: YDR081C: YBR…
YCL043C	YLR445W: YPR086W: YHR190W	YLR445W: YPR086W: YHR190W; YLR213C: YCL055W: YDL132W; YDL235C: YDR284C: YLR332W; YCR065W: YDL190C: YDL126C; YEL009C: YDR174W: YOR083W: YHR143W-A: YBL054W: YJL173C: YJR094C
YER115C	YHR124W: YKL109W: YLR220W	YHR124W: YKL109W: YLR220W; YPL048W: YHR064C: YLR213C; YDR167W: YDR299W: YLR445W; YAL001C: YAL021C: YAL051W: YAL061W: YBL005W: YBL007C: YBL016W: YBL021C: YBL025W: YBL054W: YBL066C: YBL078C: YBL085W: YBL093C: YBL103C: YBL107C: YBR017C: YBR020W: YBR033W: YBR047W: YBR049C: YBR066C: YBR081C: YBR083W: YBR089C-A: YBR111W-A: YBR112C: YBR123C: YBR128C: YBR150C: YBR151W: YBR154C: YBR170C: YBR182C: YBR187W:…
YDR070C	YJR078W: YKL096W: YBR047W	YJR078W: YKL096W: YBR047W; YGR138C: YMR016C: YER148W; YCR097W: YOR352W: YBR289W: YGL105W: YPL139C: YGL106W: YKL032C: YPR156C: YHR006W: YOR028C: YKL185W: YDR463W: YHL027W: YBR193C: YER040W; YJL127C: YHL010C: YKR064W: YMR280C: YER174C: YOR083W: YGR146C: YOL151W: YMR164C: YGR249W: YOR049C: YMR168C: YGL166W: YLR141W; YAL001C: YBR150C: YOR080W: YER068W: YMR021C: YPR008W: YGR197C: YCL032W: YPL037C: YGL…
YOR313C	YHR064C: YHR124W: YPL048W	YHR064C: YHR124W: YPL048W; YAL001C: YAL021C: YAL051W: YAL061W: YBL005W: YBL007C: YBL016W: YBL021C: YBL025W: YBL054W: YBL066C: YBL078C: YBL085W: YBL093C: YBL103C: YBL107C: YBR017C: YBR020W: YBR033W: YBR047W: YBR049C: YBR066C: YBR081C: YBR083W: YBR089C-A: YBR111W-A: YBR112C: YBR123C: YBR128C: YBR150C: YBR151W: YBR154C: YBR170C: YBR182C: YBR187W: YBR193C: YBR198C: YBR215W: YBR216C: YBR239C: YBR240C:…
YFR032C-A	YML007W: YDL070W: YNL279W	YML007W: YDL070W: YNL279W; YDR098C: YEL063C: YNL288W; YJR063W: YOL051W: YNL135C; YAL001C: YAL021C: YAL051W: YAL061W: YBL005W: YBL007C: YBL016W: YBL021C: YBL025W: YBL054W: YBL066C: YBL078C: YBL085W: YBL093C: YBL103C: YBL107C: YBR017C: YBR020W: YBR033W: YBR047W: YBR049C: YBR066C: YBR081C: YBR083W: YBR089C-A: YBR111W-A: YBR112C: YBR123C: YBR128C: YBR150C: YBR151W: YBR154C: YBR170C: YBR182C: YBR187W:…
YNL037C	YGL025C: YLR332W: YGR243W: YOR153W: YJL103C: YIR033W: YHR190W	YGL025C: YLR332W: YGR243W: YOR153W: YJL103C: YIR033W: YHR190W
YGL103W	YDR423C: YDR253C: YHL027W	YDR423C: YDR253C: YHL027W; YDR169C: YKR062W: YIL154C; YIR017C: YER088C: YDR216W; YPL230W: YNR007C: YAL021C; YOL067C: YPL031C: YJL103C; YBL103C: YDL115C: YCL032W; YBR278W: YNL097C: YJR147W: YIL033C: YOR049C: YGR243W: YBL078C
YDL081C	YJL124C: YML007W: YGL106W	YJL124C: YML007W: YGL106W; YIR033W: YBL078C: YDR216W; YJL103C: YDL115C: YPL031C; YIL033C: YNR007C: YKR062W; YPL037C: YCL032W: YDR169C; YPL177C: YDL132W: YBR278W: YAL021C: YGL073W: YOR315W: YLR220W: YLL051C: YBR170C: YHR064C: YIL154C: YHL027W: YGR186W: YPL230W
YOL120C	YBR047W: YHL027W: YKL062W	YBR047W: YHL027W: YKL062W; YHR006W: YOL108C: YKR062W; YDR423C: YBR278W: YIR017C; YNL239W: YNR007C: YJL210W; YJR147W: YPL192C: YPL177C; YDL106C: YLR005W: YJL176C; YAL021C: YIL154C: YCL032W; YCR065W: YDR216W: YMR280C; YMR243C: YGR246C: YIR037W; YOL067C: YCL055W: YNL097C; YER022W: YGL043W: YLR213C: YGR138C: YPR086W: YOR230W: YOR123C: YMR112C: YJL173C: YHL010C: YKR064W: YER148W: YPR133C: YPL011C: YOR…
YPL021W	YPR065W: YLR220W: YNL313C	YPR065W: YLR220W: YNL313C; YHR124W: YPR104C: YDL170W; YGL035C: YPL089C: YBL093C; YNL103W: YJR063W: YLR375W; YDR121W: YKL109W: YBR128C; YMR186W: YDR362C: YPL139C; YMR308C: YOL152W: YJL110C; YNL039W: YLR176C: YGR246C; YHR190W: YPL129W: YDR167W; YHR030C: YGR211W: YBR253W: YLR223C: YLR451W: YKL112W: YER148W: YDR296W: YEL063C: YBR187W: YNL236W: YGL096W: YBR047W: YOR213C: YGL106W: YBR193C: YIR013C: YJL…
YDL061C	YML007W: YNL279W: YDL070W	YML007W: YNL279W: YDL070W; YDR098C: YEL063C: YNL288W; YAL001C: YAL021C: YAL051W: YAL061W: YBL005W: YBL007C: YBL016W: YBL021C: YBL025W: YBL054W: YBL066C: YBL078C: YBL085W: YBL093C: YBL103C: YBL107C: YBR017C: YBR020W: YBR033W: YBR047W: YBR049C: YBR066C: YBR081C: YBR083W: YBR089C-A: YBR111W-A: YBR112C: YBR123C: YBR128C: YBR150C: YBR151W: YBR154C: YBR170C: YBR182C: YBR187W: YBR193C: YBR198C: YBR215W:…
YNL036W	YMR280C: YOR049C: YGR249W	YMR280C: YOR049C: YGR249W; YMR186W: YDL013W: YGL105W: YER040W: YDL044C: YDR216W: YDR223W; YHL027W: YMR228W: YDL233W: YNL314W: YBR128C: YHR006W: YOR352W; YDR123C: YDR202C: YPL133C: YJL210W: YOL135C: YCR096C: YLR362W; YDR259C: YGL111W: YAL021C: YDR463W: YNL176C: YOR229W: YDR147W: YNL027W: YOR358W: YOR028C: YDR421W: YLR047C: YPL240C: YOL116W: YGL166W: YOL001W: YBR150C: YGL071W: YLR055C: YIL122W: YPR…
YBR020W	YNL039W: YDR043C: YGL107C	YNL039W: YDR043C: YGL107C; YML007W: YNL239W: YOR304W; YDL126C: YLR399C: YER148W; YJR094C: YBR297W: YPL240C; YGR233C: YML098W: YML051W
YGL192W	YIL101C: YER045C: YBR240C	YIL101C: YER045C: YBR240C; YBR239C: YGL127C: YLR098C
YMR174C	YDR055W: YOR337W: YDR259C	YDR055W: YOR337W: YDR259C
YDR522C	YPL048W: YLR220W: YHR064C	YPL048W: YLR220W: YHR064C
YHR208W	YJR078W: YDR174W: YDR055W	YJR078W: YDR174W: YDR055W; YJL124C: YKL096W: YJR094C; YEL009C: YJL103C: YDL048C: YBR047W: YMR280C: YDR259C: YBR066C; YLR256W: YGL073W: YOR337W; YOL089C: YHL010C: YNR007C; YNL167C: YAL061W: YGL237C; YDR202C: YKL185W: YER169W: YOR066W: YBR170C: YGR197C: YHR030C
YBR189W	YNR007C: YJL103C: YKR062W	YNR007C: YJL103C: YKR062W; YDL115C: YDR169C: YPL230W; YHL027W: YBL078C: YIL033C; YER114C: YGR048W: YGL237C: YMR042W: YDL020C: YGR249W: YML007W: YLR220W: YGL073W: YGL106W: YJR147W: YGL127C: YIR033W: YMR243C: YAL021C: YOL108C: YDR216W: YBR170C: YDR253C: YPL037C: YGR243W: YIL154C: YLR175W: YBR278W: YER088C: YGR005C: YHR064C: YCL032W: YPL031C; YAL001C: YAL051W: YAL061W: YBL005W: YBL007C: YBL016W: YBL…
YML024W	YER088C: YDR169C: YHL027W	YER088C: YDR169C: YHL027W; YDR253C: YAL021C: YIR033W; YKR062W: YJR147W: YJL103C; YHR071W: YPL033C: YOR153W: YPR156C: YPL021W: YBL107C: YDR480W: YGL043W: YOL128C: YJL078C: YLR213C: YGR138C: YNL135C: YDR485C: YCL055W: YOR028C: YKL096W: YER148W: YOR230W: YGR209C: YPR124W: YGL107C: YLR005W: YNL176C: YDL106C: YOL067C: YJL124C: YJR063W: YJL176C: YKL112W: YLR175W: YGR005C: YOL108C: YJL210W: YNR007C: YGR…
YBR191W	YIL154C: YJL103C: YKR062W	YIL154C: YJL103C: YKR062W; YDR169C: YPL031C: YBL078C; YIL033C: YNR007C: YDL115C; YDR253C: YOL067C: YPL230W; YGR243W: YCL032W: YHL027W
YNL055C	YGR243W: YHR190W: YLR332W	YGR243W: YHR190W: YLR332W; YBL078C: YGL162W: YDR096W; YPL139C: YJL103C: YLR445W; YPL021W: YKR062W: YIL033C
YDR086C	YPL129W: YBR240C: YHR143W-A	YPL129W: YBR240C: YHR143W-A; YDR216W: YCR084C: YCR093W; YDL190C: YOR028C: YDR335W
YKL006W	YHR006W: YBR047W: YKL062W	YHR006W: YBR047W: YKL062W; YKR062W: YBR278W: YHL027W; YNL239W: YJL210W: YIR017C; YJL176C: YLR005W: YDR423C; YMR280C: YNR007C: YOL108C; YJR147W: YPL192C: YPL177C; YOL067C: YAL061W: YCR065W: YGL254W: YCL032W: YDL106C: YGR246C; YDR216W: YKR034W: YDR463W; YHR071W: YPL250C: YGL096W; YJL103C: YOR028C: YBR244W; YML028W: YLL051C: YPL016W; YBR170C: YPR086W: YNL097C; YLR047C: YOR113W: YBR253W: YCL055W: YIR…
YLR056W	YHR190W: YLR213C: YCL055W	YHR190W: YLR213C: YCL055W
YDR077W	YHR006W: YNL176C: YBR047W: YMR280C: YGR249W: YOR049C: YBR297W	YHR006W: YNL176C: YBR047W: YMR280C: YGR249W: YOR049C: YBR297W; YPR008W: YGL105W: YPR030W: YBR033W: YHL027W: YDR223W: YIL122W; YJR078W: YBR215W: YPL202C: YMR164C: YGR138C: YMR172W: YMR182C; YDL233W: YDR463W: YBR128C: YOR028C: YBR289W: YER148W: YGR146C: YBL103C: YER040W: YLR141W: YAL061W: YCR096C: YBR193C: YGL254W; YLR445W: YDL170W: YGL096W: YPR156C: YGL237C: YER116C: YLR362W; YER159C: YPR072W: YGL…
YNL196C	YHR190W: YLR213C: YLR445W	YHR190W: YLR213C: YLR445W; YJL173C: YJL103C: YDR423C: YLR332W: YCR065W: YIR033W: YGL025C; YOR153W: YPR086W: YNL216W; YJR094C: YBL078C: YDR121W: YBR170C: YOR123C: YPR008W: YHR124W: YIR017C: YKL112W: YHR064C: YDR169C: YOL067C: YCL055W: YIL033C
YER103W	YCR093W: YDL235C: YLR347C	YCR093W: YDL235C: YLR347C; YHR143W-A: YBR253W: YER159C; YMR039C: YGR246C: YDR308C; YBR089C-A: YER110C: YOR194C; YBR215W: YMR227C: YDR079C-A; YGR211W: YGL256W: YDL165W; YDR075W: YHR190W: YIR037W; YBL107C: YMR043W: YML098W; YPR052C: YMR243C: YNL167C; YGR005C: YLR362W: YMR186W; YBL093C: YGL190C: YDL044C; YDR121W: YCL055W: YCR097W; YGR209C: YBR289W: YGR281W; YLR266C: YBL005W: YBR111W-A; YGL254W: YLL0…
YOR167C	YJR063W: YDL070W: YNL279W	YJR063W: YDL070W: YNL279W
YNL178W	YER110C: YHR064C: YBR154C	YER110C: YHR064C: YBR154C; YKR062W: YIL033C: YER148W
YBR009C	YBR216C: YGL038C: YJR094C	YBR216C: YGL038C: YJR094C; YGR246C: YBL025W: YPR124W; YPR133C: YLR213C: YBR278W; YKL112W: YKL203C: YER111C; YAL001C: YAL021C: YAL051W: YAL061W: YBL005W: YBL007C: YBL016W: YBL021C: YBL054W: YBL066C: YBL078C: YBL085W: YBL093C: YBL103C: YBL107C: YBR017C: YBR020W: YBR033W: YBR047W: YBR049C: YBR066C: YBR081C: YBR083W: YBR089C-A: YBR111W-A: YBR112C: YBR123C: YBR128C: YBR150C: YBR151W: YBR154C: YBR170C:…
YLL045C	YDL115C: YDR169C: YJL103C	YDL115C: YDR169C: YJL103C; YIL033C: YPL230W: YBL078C; YCL032W: YNR007C: YKR062W; YHR064C: YER088C: YPL031C; YLR175W: YPL037C: YIL154C; YGL104C: YJL078C: YPL129W: YPL128C: YDR174W: YGL133W: YGL043W: YBR187W: YPL058C: YDR485C: YML081W: YNL167C: YKL032C: YLR223C: YDR299W: YLR375W: YLR220W: YMR308C: YOR230W: YOR098C: YIL143C: YBR089C-A: YFL021W: YHL031C: YMR227C: YDR423C: YIR017C: YER068W: YGL106W: Y…
YOR190W	YHR124W: YHR064C: YLR213C	YHR124W: YHR064C: YLR213C; YPL048W: YLR220W: YKL109W; YLR175W: YOL067C: YJL089W; YER174C: YDR167W: YLR445W; YHR190W: YER064C: YMR308C; YNL103W: YPL129W: YDR299W
YHR143W-A	YBR020W: YHL027W: YDR123C	YBR020W: YHL027W: YDR123C; YLR032W: YGL181W: YDR034C: YDR335W: YBR278W: YOL067C: YGL107C: YHR006W: YDR043C: YGL073W: YLR213C: YGL038C: YOR295W: YBL016W: YDR146C; YER169W: YGL151W: YAL051W: YAL061W: YBL005W: YCR106W: YBL021C: YBL025W: YOR194C: YBL066C: YOL001W: YGR274C: YHR143W-A: YBL103C: YIR037W: YBR017C: YGR249W: YPL048W: YBR047W: YOR059C: YBR066C: YBR081C: YBR083W: YBR089C-A: YBR111W-A: YBR112…
YKL067W	YPL177C: YGR249W: YIL154C: YOR153W: YJL103C: YJL089W: YBL078C	YPL177C: YGR249W: YIL154C: YOR153W: YJL103C: YJL089W: YBL078C; YAL001C: YAL021C: YAL051W: YAL061W: YBL005W: YBL007C: YBL016W: YBL021C: YBL025W: YBL054W: YBL066C: YBL085W: YBL093C: YBL103C: YBL107C: YBR017C: YBR020W: YBR033W: YBR047W: YBR049C: YBR066C: YBR081C: YBR083W: YBR089C-A: YBR111W-A: YBR112C: YBR123C: YBR128C: YBR150C: YBR151W: YBR154C: YBR170C: YBR182C: YBR187W: YBR193C: YBR198C: YBR215W:…
YBR084C-A	YLL051C: YHL027W: YBR244W	YLL051C: YHL027W: YBR244W; YBL016W: YOL128C: YHR143W-A; YLR220W: YOR059C: YNL239W; YGL013C: YKL062W: YDR216W; YOL108C: YDR034C: YGL038C: YHR071W: YHR006W: YOR230W: YGL073W; YJL210W: YBR278W: YDL190C; YKR062W: YJL176C: YDR335W; YDR333C: YOR315W: YIR017C; YDR423C: YBR047W: YJR147W; YAL061W: YPL248C: YDL106C: YBR216C: YLR005W: YNR007C: YCR065W; YPL177C: YPL250C: YGL094C; YGR246C: YDR406W: YKR034W: Y…
YNL149C	YJL173C: YBR240C: YGL025C	YJL173C: YBR240C: YGL025C; YKL112W: YLR109W: YBL107C: YNL098C: YJL176C: YAL021C: YMR308C; YBR278W: YOL145C: YHR190W: YCR065W: YPL048W: YOR153W: YIL101C; YGL107C: YPR008W: YJR094C: YPL240C: YGR211W: YML098W: YCR084C; YOL151W: YDR492W: YEL007W
YDR218C	YHR124W: YKL109W: YLR213C	YHR124W: YKL109W: YLR213C; YLR220W: YPL048W: YHR064C; YPR072W: YOR059C: YGL113W: YBR187W: YMR016C: YMR164C: YDR145W: YLR228C: YGR048W: YLR109W: YGR257C: YPR008W: YLR032W: YMR005W: YGR249W: YHL010C: YLR141W: YHL009C: YDR202C: YER040W: YPL021W: YDR213W: YPL033C: YBR240C: YGL045W: YKR064W: YHR006W: YPR156C: YER022W: YBL021C: YJR147W: YKR062W: YGR243W: YOR049C: YDR252W: YKL096W: YHL027W: YDR121W: YOR…
YFR032C	YHR124W: YHR064C: YLR213C	YHR124W: YHR064C: YLR213C; YPL048W: YKL109W: YLR220W; YER174C: YDR055W: YLR445W; YKL043W: YER184C: YGL254W: YBR253W: YPR086W: YDR026C: YER088C: YOL145C: YDL126C: YOR344C: YOL149W: YPL033C: YBR154C: YHR190W: YBL021C: YLR223C: YLR175W: YNL199C: YMR308C: YJR063W: YER064C: YNL103W: YPL129W: YJL110C: YBR151W: YDR299W: YDR167W: YJL089W: YOL067C; YHR030C: YKL125W: YGL252C; YGL025C: YGL111W: YNR003C; YOR…
YFL014W	YER114C: YOR028C: YGR138C	YER114C: YOR028C: YGR138C; YGL105W: YLR213C: YDR216W; YOR273C: YHL027W: YLR141W; YOR049C: YHR190W: YGL104C; YJR094C: YCL055W: YFL009W; YDR055W: YDL235C: YPL250C; YGR197C: YLR445W: YKL096W; YDL190C: YER022W: YLR375W
YLR075W	YLR445W: YPR156C: YDR216W	YLR445W: YPR156C: YDR216W; YOR028C: YDL106C: YBL103C; YHL027W: YGL105W: YDR202C; YKR062W: YOR049C: YMR172W; YJL103C: YPL133C: YDR259C: YAL061W: YDR096W: YJL210W: YGL237C; YGL096W: YPL021W: YHR064C; YPL037C: YGR249W: YHL010C: YPL033C: YNR007C: YBR033W: YLR213C; YCL032W: YBL078C: YGR138C; YHR124W: YDR169C: YGR005C; YIL154C: YDL233W: YGR243W; YIL033C: YMR280C: YNL097C; YDR223W: YPL031C: YDR252W; YPL…
YKL152C	YKR062W: YJL103C: YBL078C	YKR062W: YJL103C: YBL078C; YGR005C: YIR033W: YDR169C; YPL177C: YMR042W: YER068W; YDR492W: YGR249W: YDR167W: YGR211W: YHR064C: YBR020W: YJR094C: YPL037C: YIR017C: YGR246C: YGR243W: YMR243C: YIL154C: YLR109W: YOR153W: YDL020C: YOL108C: YEL007W: YBR278W: YGL127C: YBL103C: YCL032W: YGL025C: YBL021C: YDL005C: YDR259C: YDR121W: YPL230W: YOL067C; YGL105W: YML098W: YLR347C: YPR065W: YDL132W: YNL103W: YLR…
YJR045C	YOL108C: YOR153W: YDR167W	YOL108C: YOR153W: YDR167W; YGR211W: YGR243W: YIR037W: YIL154C: YGL025C: YJL103C: YKL164C: YPL177C: YCL032W: YNR007C: YOR298C-A: YGR246C: YPL192C: YMR227C: YDR121W; YOL067C: YBL078C: YBR278W: YMR042W: YMR186W: YMR243C: YGR005C; YBL021C: YER068W: YDL005C
YFL039C	YPR065W: YML098W: YHR190W	YPR065W: YML098W: YHR190W; YOR153W: YLR113W: YDR121W; YDL165W: YLL026W: YMR043W; YNL135C: YHR143W-A: YCR097W
YCR012W	YOR153W: YER159C: YHR190W	YOR153W: YER159C: YHR190W; YGR281W: YML098W: YHR143W-A; YLR113W: YPL058C: YDR121W; YCR093W: YBR089C-A: YLR347C; YMR042W: YDR075W: YMR039C; YDL005C: YGR211W: YPR052C; YDR308C: YBL093C: YCR097W; YLL026W: YGL127C: YNL135C; YDL165W: YMR043W: YBL005W; YDR335W: YLR399C: YPR065W; YDR169C: YBL021C: YDL235C; YDR207C: YDR079C-A: YDR167W; YDR492W: YER110C: YMR186W; YBL078C: YOL145C: YPL240C; YGR005C: YDL190…
YPR165W	YCR106W: YBR033W: YLR332W: YPL230W: YPR104C: YPL007C: YDR098C	YCR106W: YBR033W: YLR332W: YPL230W: YPR104C: YPL007C: YDR098C; YOL001W: YDR121W: YMR037C: YNL021W: YGL127C: YGL256W: YDR335W
YHR179W	YBR089C-A: YLR113W: YML098W	YBR089C-A: YLR113W: YML098W; YCR097W: YDR207C: YPL037C: YDR492W: YHR190W: YGL043W: YOR123C; YOR194C: YDL005C: YOR046C: YMR308C: YMR236W: YNL135C: YMR042W; YAL001C: YAL021C: YAL051W: YAL061W: YBL005W: YBL007C: YBL016W: YBL021C: YBL025W: YBL054W: YBL066C: YBL078C: YBL085W: YBL093C: YBL103C: YBL107C: YBR017C: YBR020W: YBR033W: YBR047W: YBR049C: YBR066C: YBR081C: YBR083W: YBR111W-A: YBR112C: YBR123C:…
YPL154C	YIR033W: YBR083W: YDL115C: YIL154C: YER088C: YHL027W: YAL021C	YIR033W: YBR083W: YDL115C: YIL154C: YER088C: YHL027W: YAL021C
YDR385W	YDL190C: YBR244W: YHR143W-A	YDL190C: YBR244W: YHR143W-A; YHR006W: YKL032C: YDR333C: YOR059C: YOR230W: YPR133C: YGL094C: YHR071W: YNL239W: YDR034C: YLL051C: YBR216C: YHL027W: YOL128C: YBL016W; YAL001C: YAL021C: YAL051W: YAL061W: YBL005W: YBL007C: YBL021C: YBL025W: YBL054W: YBL066C: YBL078C: YBL085W: YBL093C: YBL103C: YBL107C: YBR017C: YBR020W: YBR033W: YBR047W: YBR049C: YBR066C: YBR081C: YBR083W: YBR089C-A: YBR111W-A: YBR112…
YDL229W	YJL103C: YIL033C: YKR062W	YJL103C: YIL033C: YKR062W; YDR253C: YDR169C: YDL115C; YIL154C: YPL031C: YBL078C; YNR007C: YOL067C: YPL230W; YCL032W: YGR243W: YGL025C; YIR017C: YPL177C: YGR249W; YER088C: YPL037C: YMR243C; YDR423C: YBR278W: YGL127C; YMR042W: YLR175W: YHL027W: YDR216W: YOL108C: YHR064C: YGR005C; YER068W: YDL005C: YBL021C; YBR170C: YAL021C: YNL097C; YER114C: YOR049C: YEL007W: YJL210W: YOL145C: YJL127C: YGL073W: YNL…
YNR001C	YPL122C: YDR096W: YGR243W	YPL122C: YDR096W: YGR243W; YLR445W: YHR190W: YGL162W; YER174C: YBR253W: YPL139C; YGL013C: YOL089C: YLR332W
YER091C	YPL049C: YLR335W: YGL043W	YPL049C: YLR335W: YGL043W; YFR028C: YLL028W: YOR153W; YDR174W: YPL037C: YDR253C; YDR303C: YBR112C: YPL250C; YJR078W: YDR034C: YMR070W: YNR010W: YNL098C: YDR123C: YNL289W: YOL151W: YOR273C: YOR295W: YBL078C: YOR358W: YGL166W: YJL124C: YPL021W: YDR207C: YAL001C: YGL127C: YPL033C: YBR150C: YOR172W: YDR311W: YLR220W: YPR165W: YIR037W: YIL033C: YJL089W: YHR064C: YPR065W: YKL203C: YDR055W: YKL062W: YBL…
YDL067C	YBR089C-A: YER068W: YLR109W	YBR089C-A: YER068W: YLR109W; YBL078C: YNL098C: YJL089W: YHR190W: YJL176C: YDR167W: YMR308C; YOR153W: YLR332W: YGR211W; YLL026W: YHR064C: YDR121W: YMR243C: YBR154C: YGL025C: YDR169C; YHR084W: YDL115C: YGR243W: YNL313C: YLR445W: YBL021C: YPL048W; YLR401C: YPL031C: YPL202C; YGR246C: YOL067C: YCR097W; YOL145C: YER174C: YOL108C
YBR118W	YER174C: YML051W: YBR297W: YHR030C: YLR113W: YDR492W: YML098W	YER174C: YML051W: YBR297W: YHR030C: YLR113W: YDR492W: YML098W; YCR097W: YHR190W: YOL145C: YPR133C: YLR332W: YBR089C-A: YMR042W
YLR343W	YHR064C: YLR220W: YHR124W	YHR064C: YLR220W: YHR124W; YPL048W: YKL109W: YLR213C; YDR167W: YNL103W: YOL067C
YFL030W	YEL063C: YKR034W: YDR169C	YEL063C: YKR034W: YDR169C; YBL078C: YER068W: YBL016W; YBR089C-A: YDR303C: YLR109W; YLR214W: YJL176C: YGL107C; YPR124W: YGR186W: YKL096W: YGL025C: YBL085W: YNL236W: YGR044C; YPL177C: YHR084W: YPR056W
YJR005C-A	YBR240C: YCL032W: YIL101C	YBR240C: YCL032W: YIL101C; YLR098C: YCR084C: YKR034W; YBL025W: YDR492W: YOL051W; YER159C: YMR005W: YPR008W; YGL190C: YBR020W: YGL127C; YMR043W: YLR109W: YOL149W; YJR094C: YBL107C: YDL048C: YIL033C: YDR121W: YOL108C: YFL021W: YML007W: YBR297W: YGR246C: YFL034C-B: YDR460W: YER064C: YPL202C: YJL103C: YBL093C: YJL173C: YOR172W: YDL005C: YDR169C: YBR239C: YEL063C: YGR005C: YER068W: YDR075W: YJL176C: Y…
YPL079W	YDR169C: YER088C: YHL027W	YDR169C: YER088C: YHL027W
YMR186W	YOR153W: YIR033W: YML098W	YOR153W: YIR033W: YML098W; YDR075W: YMR243C: YDR121W; YMR228W: YPL058C: YMR112C; YGL105W: YHR143W-A: YPL042C; YMR039C: YPR025C: YJR094C; YGR246C: YGR224W: YKL109W; YDR214W: YLR113W: YOL108C: YGR211W: YBL005W: YJL065C: YDL005C; YMR043W: YPR072W: YDL235C
YKL081W	YDR169C: YPL031C: YJL103C	YDR169C: YPL031C: YJL103C; YDL115C: YPL230W: YBL078C; YIL033C: YKR062W: YNR007C; YGR243W: YCL032W: YHL027W; YBL021C: YMR042W: YPL177C: YGR005C: YOL108C: YPR008W: YGR048W: YER088C: YDR216W: YIR033W: YIL154C: YHR064C: YPL037C: YLR175W; YBR278W: YOL067C: YDR253C; YBR170C: YAL021C: YGL025C; YMR243C: YAL061W: YJR147W; YGL127C: YIR017C: YDR423C
YGL055W	YPR008W: YBR240C: YIL101C	YPR008W: YBR240C: YIL101C
YLR110C	YPL037C: YOR059C: YGL106W	YPL037C: YOR059C: YGL106W; YCL032W: YGL105W: YJL124C; YGL096W: YBR083W: YGL107C: YMR236W: YPL021W: YOR295W: YHL009C: YMR043W: YMR070W: YPR165W: YGR138C: YPL049C: YBR089C-A: YBL016W: YOR359W: YNL229C: YLR445W: YCR042C: YPL248C: YBR297W: YDL132W: YKR062W: YBL021C: YPL177C: YDR406W: YBR278W: YGL133W: YNR007C: YPR036W-A: YBR215W: YOR049C: YPL129W: YNL097C: YLR109W: YDR202C: YPR008W: YBL103C: YGL073W:…
YLR356W	YOL067C: YPL177C: YHR064C	YOL067C: YPL177C: YHR064C; YMR042W: YPL048W: YLR213C; YBL021C: YJL089W: YHR124W
YJL034W	YOR153W: YLR113W: YER159C	YOR153W: YLR113W: YER159C; YML098W: YHR190W: YGR281W; YLR347C: YHR143W-A: YPL058C; YDR335W: YCR093W: YBR089C-A; YBL005W: YDR121W: YMR039C; YAL001C: YAL021C: YAL051W: YAL061W: YBL007C: YBL016W: YBL021C: YBL025W: YBL054W: YBL066C: YBL078C: YBL085W: YBL093C: YBL103C: YBL107C: YBR017C: YBR020W: YBR033W: YBR047W: YBR049C: YBR066C: YBR081C: YBR083W: YBR111W-A: YBR112C: YBR123C: YBR128C: YBR150C: YBR151…
YNL318C	YHR064C: YHR124W: YPL048W	YHR064C: YHR124W: YPL048W
YOR374W	YIL033C: YGR249W: YHL027W	YIL033C: YGR249W: YHL027W; YBL078C: YPL230W: YDL115C; YGL106W: YHL031C: YJL124C: YKR062W: YCL032W: YIR033W: YHR064C; YML007W: YOL108C: YNR007C: YGR243W: YPL031C: YPL037C: YJL103C; YEL063C: YDR169C: YER088C: YLR175W: YBR170C: YGL025C: YGR005C: YCL055W: YJL089W: YBR278W: YIL154C: YAL021C: YPR008W: YNL176C; YIR017C: YOL067C: YDR423C: YLR098C: YPL202C: YML051W: YEL007W: YBR020W: YPL177C: YLR220W: YML…
YER145C	YGL107C: YBR240C: YIL101C	YGL107C: YBR240C: YIL101C; YDR492W: YCR084C: YPR124W; YLR109W: YJR094C: YMR043W
YKL142W	YPL048W: YHR064C: YLR213C	YPL048W: YHR064C: YLR213C; YJL089W: YHR124W: YLR220W; YKL109W: YLR175W: YOL067C
YBR196C	YBR089C-A: YHR190W: YML098W	YBR089C-A: YHR190W: YML098W; YOR153W: YMR042W: YLR113W; YPR065W: YHR064C: YER159C: YCR097W: YDR492W: YDR207C: YDL005C; YGR281W: YJL103C: YER110C: YOR123C: YBL093C: YIR033W: YMR136W: YKL032C: YDR121W: YOR046C: YLR332W: YLL026W: YMR308C: YCR093W
YFR031C-A	YPL031C: YIL033C: YDR169C	YPL031C: YIL033C: YDR169C; YHL027W: YNR007C: YDL115C; YJL103C: YKR062W: YBL078C; YIL154C: YCL032W: YPL230W; YAL001C: YAL021C: YAL051W: YAL061W: YBL005W: YBL007C: YBL016W: YBL021C: YBL025W: YBL054W: YBL066C: YBL085W: YBL093C: YBL103C: YBL107C: YBR017C: YBR020W: YBR033W: YBR047W: YBR049C: YBR066C: YBR081C: YBR083W: YBR089C-A: YBR111W-A: YBR112C: YBR123C: YBR128C: YBR150C: YBR151W: YBR154C: YBR170C:…
YAL003W	YDR169C: YHL027W: YKR062W	YDR169C: YHL027W: YKR062W; YDR216W: YGR005C: YPL177C: YJL103C: YIR033W: YOL108C: YER088C: YPR008W: YNR007C: YPL230W: YCL032W: YDL115C: YBL078C: YPL031C: YIL033C; YGL043W: YPR086W: YGR209C: YCL055W: YER148W: YOR337W: YHR143W-A: YER171W: YGR138C: YNL098C: YLR213C: YMR043W: YHR124W: YOR230W: YNL239W: YML098W: YPL129W: YGL107C: YDR096W: YDL190C: YER040W: YGR246C: YDL005C: YMR042W: YJL089W: YPL016W: Y…
YIL136W	YPR008W: YMR042W: YAL021C: YIR033W: YDR169C: YDL115C: YBR047W: YGR243W: YCL032W: YIL154C: YGR005C: YKR062W: YPL037C: YNL176C: YGR249W	YPR008W: YMR042W: YAL021C: YIR033W: YDR169C: YDL115C: YBR047W: YGR243W: YCL032W: YIL154C: YGR005C: YKR062W: YPL037C: YNL176C: YGR249W
YPL037C	YIL033C: YJL103C: YBL078C	YIL033C: YJL103C: YBL078C; YNR007C: YCL032W: YPL230W; YKR062W: YDL115C: YHR064C; YDR169C: YGL106W: YPL031C; YOL067C: YEL007W: YPR036W-A: YNL176C: YMR243C: YIR017C: YGR249W: YGR005C: YOR153W: YDR216W: YDR259C: YJL089W: YMR136W: YBL021C: YML007W: YPL177C: YJR147W: YGL025C: YMR042W: YER088C: YLR175W: YIR033W: YPR008W: YBR278W: YJL124C: YOL108C: YBR170C: YIL154C: YHL027W; YMR005W: YER022W: YGR044C: Y…
YLR109W	YBR216C: YPL230W: YBL005W	YBR216C: YPL230W: YBL005W; YBL093C: YHL031C: YOR344C; YIR033W: YOR363C: YGR104C; YOL001W: YPR124W: YBL107C; YPL240C: YMR168C: YML081W; YHL009C: YML098W: YER111C; YHR206W: YGL016W: YBR123C; YLR220W: YNL099C: YDL106C; YKL164C: YJL216C: YDR492W: YBL078C: YBR193C: YOR028C: YCR093W; YLR335W: YPL075W: YPR070W; YNL021W: YNL314W: YBR198C; YJR063W: YKL043W: YOR298C-A: YIR013C: YOR172W: YPR065W: YGL060W; Y…
YMR173W	YGL071W: YIR017C: YDR043C	YGL071W: YIR017C: YDR043C; YBR187W: YPR072W: YPL250C; YDR303C: YDR253C: YGL105W; YPL058C: YGR233C: YOR298C-A; YDL132W: YDR174W: YOR344C; YKL164C: YGR257C: YOR153W; YDL235C: YIR018W: YGL252C; YLR109W: YMR186W: YNL161W; YIL056W: YML028W: YBR112C: YLL028W: YKL096W: YBL085W: YPL240C; YLR113W: YHL020C: YGR281W: YLR335W: YBR049C: YGL181W: YPR168W; YLR399C: YPR052C: YDL179W: YDR463W: YER130C: YGL043W: Y…
YDR273W	YHR064C: YLR213C: YPL048W	YHR064C: YLR213C: YPL048W
YPL223C	YBR083W: YBR111W-A: YHR071W	YBR083W: YBR111W-A: YHR071W; YBR151W: YOL151W: YNL239W; YJL110C: YBR047W: YML051W; YNL103W: YBR297W: YDR259C: YMR039C: YLR113W: YBR020W: YMR164C; YDL005C: YKL028W: YMR037C; YGL166W: YOR337W: YMR070W; YDR253C: YPL037C: YGL105W; YPL075W: YER148W: YFL021W; YHR006W: YIR017C: YPL248C; YIR033W: YOR046C: YOR162C; YAL001C: YAL021C: YAL051W: YAL061W: YBL005W: YBL007C: YBL016W: YBL021C: YBL025W: YBL054W: Y…
YBR230C	YGL252C: YGL043W: YOR304W: YNL039W: YNL288W: YMR037C: YOR344C: YER111C: YER064C: YKL109W: YPR009W: YLR228C: YKL038W: YMR021C: YJR032W: YER184C: YDR463W: YOR174W: YPL248C: YDR075W: YBR297W: YER045C: YML076C: YGL060W: YGL038C: YPL240C: YDL179W: YJL210W: YBR033W: YGL133W: YGR047C: YJR127C: YBR150C: YKL062W: YOL149W: YBL107C: YFR034C: YER110C: YKL179C: YDL235C: YDR174W: YPR168W: YGL016W: YPL021W: YHR…	YGL252C: YGL043W: YOR304W: YNL039W: YNL288W: YMR037C: YOR344C: YER111C: YER064C: YKL109W: YPR009W: YLR228C: YKL038W: YMR021C: YJR032W: YER184C: YDR463W: YOR174W: YPL248C: YDR075W: YBR297W: YER045C: YML076C: YGL060W: YGL038C: YPL240C: YDL179W: YJL210W: YBR033W: YGL133W: YGR047C: YJR127C: YBR150C: YKL062W: YOL149W: YBL107C: YFR034C: YER110C: YKL179C: YDL235C: YDR174W: YPR168W: YGL016W: YPL021W: YHR…
YGR282C	YER110C: YHR190W: YHR030C	YER110C: YHR190W: YHR030C; YHR143W-A: YDR492W: YML098W; YPR065W: YDR207C: YOR273C; YLR113W: YDR214W: YDL005C; YMR042W: YDR284C: YDR335W; YBR089C-A: YDL190C: YGL127C; YMR043W: YLL026W: YGR281W; YBL021C: YDR296W: YBL025W: YDR145W: YOL151W: YBR112C: YBR216C; YCR097W: YPL240C: YOR046C; YGR044C: YMR308C: YKL032C; YER148W: YFL009W: YDR121W; YOR123C: YHR064C: YNL098C: YJR066W: YMR136W: YGL025C: YAL061W;…
YER117W	YBR047W: YKL062W: YHL027W	YBR047W: YKL062W: YHL027W; YBR278W: YKR062W: YHR006W; YLR005W: YOL108C: YDR423C; YJL176C: YNL239W: YIR017C; YBR244W: YPL192C: YDL106C; YMR280C: YJL210W: YPL177C; YHR143W-A: YDR216W: YGR246C; YOR059C: YPL250C: YNR007C; YKR034W: YPR086W: YBL016W; YLL051C: YOR230W: YHR071W; YDR501W: YGL060W: YOR290C: YAL061W: YGR233C: YPL016W: YGL254W: YJR078W: YLR047C: YIR033W: YCL055W: YDR253C: YGL096W: YML028W: Y…
YBR078W	YER110C: YBL103C: YLR445W: YLR213C: YDR216W: YOR028C: YHL027W	YER110C: YBL103C: YLR445W: YLR213C: YDR216W: YOR028C: YHL027W; YBR066C: YPL033C: YDR202C: YDL106C: YPR156C: YGL105W: YGR138C; YOL128C: YDR096W: YDL235C: YMR172W: YHR124W: YGL237C: YPL021W; YBR033W: YPL133C: YBR170C: YER022W: YER148W: YGR048W: YHR071W: YJL210W: YPL037C: YDR259C: YNL097C: YOR049C: YHL010C: YDL233W; YIL131C: YER184C: YLR175W: YLR183C: YAL061W: YOR174W: YER064C: YFR028C: YGL073W: YCL…
YHR021C	YLR220W: YIR033W: YHL027W	YLR220W: YIR033W: YHL027W; YLL051C: YDR216W: YAL021C; YJR147W: YJL210W: YGL106W: YDR169C: YGR186W: YER088C: YGL073W; YDR253C: YPL177C: YJL103C: YDL190C: YER114C: YPL230W: YML007W; YDR423C: YBL078C: YGL190C: YNL176C: YIL033C: YBR170C: YNR007C; YOR049C: YCL032W: YOR059C: YPR008W: YIL154C: YGL013C: YKR062W; YDL132W: YBR244W: YDL115C; YLR256W: YBR278W: YDR202C
YJL189W	YER148W: YDL070W: YNL279W	YER148W: YDL070W: YNL279W; YBR154C: YOL051W: YML007W; YIL033C: YDR098C: YMR136W; YDL005C: YPL192C: YDR169C; YKL032C: YDR207C: YEL063C: YPL037C: YGL043W: YNL135C: YNL288W; YDL020C: YJL124C: YMR308C; YAL001C: YAL021C: YAL051W: YAL061W: YBL005W: YBL007C: YBL016W: YBL021C: YBL025W: YBL054W: YBL066C: YBL078C: YBL085W: YBL093C: YBL103C: YBL107C: YBR017C: YBR020W: YBR033W: YBR047W: YBR049C: YBR066C: YBR…
YPL240C	YLR347C: YGR281W: YER159C	YLR347C: YGR281W: YER159C; YLR113W: YOR153W: YPL058C; YML098W: YIR037W: YBR089C-A
YLR150W	YHR064C: YJL103C: YPL037C	YHR064C: YJL103C: YPL037C; YIL033C: YCL032W: YPL230W; YIR033W: YBL078C: YNR007C; YGL190C: YPL139C: YNL229C: YGL043W: YMR186W: YDR311W: YPL089C: YDR145W: YJL078C: YIL143C: YER174C: YER110C: YMR005W: YPL129W: YER114C: YPL049C: YOR372C: YHR190W: YOR140W: YGR209C: YOR230W: YBR239C: YDL170W: YDR259C: YLR109W: YJR094C: YFL021W: YDL020C: YGR249W: YOR049C: YAL061W: YBR170C: YGR005C: YLR220W: YGR246C: YGR…
YAL038W	YGL025C: YGR243W: YBL078C	YGL025C: YGR243W: YBL078C; YPL177C: YGR005C: YJL103C; YBL021C: YMR042W: YCL032W; YOR153W: YKR062W: YIL154C; YBR278W: YDR169C: YDL005C; YDL115C: YIR033W: YMR136W: YDR259C: YPL230W: YOL067C: YGR246C; YML098W: YER159C: YGL127C: YHL027W: YJL089W: YGR249W: YPL037C: YJR094C: YHR064C: YER068W: YMR227C: YDR121W: YOL108C: YMR243C
YLR325C	YML007W: YGL106W: YDR216W	YML007W: YGL106W: YDR216W; YHL027W: YLR220W: YIR033W; YDR169C: YER088C: YGL073W; YPL177C: YBR278W: YGR005C: YDL190C: YDL132W: YFL021W: YER114C: YBR170C: YBL078C: YDL020C: YJL078C: YJR063W: YLR256W: YGL025C: YDL115C: YDR253C: YKR062W: YEL063C: YGL013C: YPL230W: YAL021C: YPL037C: YPL031C: YIL033C: YGR186W: YNR007C: YJL103C: YLL051C: YJL124C; YIL154C: YJR147W: YCL032W; YOL067C: YLR175W: YNL176C; YGR…
YEL027W	YDR202C: YDR216W: YGL105W	YDR202C: YDR216W: YGL105W; YOR028C: YLR266C: YJL210W; YDR406W: YBL066C: YBR216C: YBL005W: YHL027W: YLR256W: YDL235C; YGL133W: YPR030W: YOR049C
YNL244C	YGR186W: YOR049C: YDR216W	YGR186W: YOR049C: YDR216W; YLR220W: YKR034W: YML007W: YLL051C: YIR033W: YHL027W: YGL073W; YJL210W: YDR169C: YFL021W: YJL078C: YGR138C: YEL063C: YDR423C: YDL190C: YDL235C: YAL021C: YOR028C: YLR266C: YLR256W: YGL013C; YGL105W: YER088C: YGL106W; YBL103C: YLR109W: YER159C: YDL233W: YOR059C: YML099C: YNL176C: YMR186W: YER114C: YDR202C: YJL124C: YPR008W: YBL066C: YJR147W
YFR036W	YLR213C: YPL048W: YHR124W	YLR213C: YPL048W: YHR124W; YHR064C: YKL109W: YLR220W; YJL089W: YLR445W: YOL067C
YDR025W	YHR143W-A: YHL027W: YBR244W	YHR143W-A: YHL027W: YBR244W; YLR220W: YBL016W: YLL051C; YOR230W: YOR059C: YNL239W; YHR006W: YDR034C: YGL073W: YDR216W: YHR071W: YOL128C: YGL013C; YGL094C: YLR005W: YLR256W: YIR017C: YCR065W: YBR047W: YGL133W: YPL248C: YBR278W: YJL210W: YDR335W: YDR333C: YKL062W: YGL038C; YOR315W: YJL176C: YDL190C; YAL001C: YAL021C: YAL051W: YAL061W: YBL005W: YBL007C: YBL021C: YBL025W: YBL054W: YBL066C: YBL078C: Y…
YMR096W	YDL233W: YOR049C: YMR186W	YDL233W: YOR049C: YMR186W; YBR193C: YGL166W: YDR463W; YHL010C: YKL185W: YHL031C: YGR138C: YIL038C: YGL237C: YOR174W: YCL036W: YDR213W: YMR021C: YNR010W: YPL133C: YIL122W: YDL013W: YOR229W; YDR311W: YPL122C: YER068W: YHL020C: YOR213C: YEL063C: YGL105W: YPL139C: YGL162W: YER114C: YDR123C: YER040W: YJL056C: YOL001W; YLR176C: YBR047W: YMR164C: YFL009W: YKL164C: YOR352W: YGL071W: YOR028C: YPL240C: YER…
YKR046C	YBR240C: YIL101C: YKR034W	YBR240C: YIL101C: YKR034W
YKL096W-A	YPL037C: YNL135C: YGL043W	YPL037C: YNL135C: YGL043W; YDL070W: YJL124C: YBR154C
YOL047C	YOL067C: YLR445W: YHR124W	YOL067C: YLR445W: YHR124W; YDR167W: YLR220W: YLR213C; YPL048W: YHR064C: YKL109W; YER064C: YLR175W: YPL033C
YNL160W	YKL096W: YER110C: YHR143W-A	YKL096W: YER110C: YHR143W-A; YBL007C: YLR347C: YAL061W; YNL098C: YBR047W: YHR190W; YPL240C: YFL009W: YDL165W; YGL104C: YPR036W-A: YDR202C; YBR216C: YDR406W: YOR273C; YDR055W: YGL133W: YGR281W; YPL075W: YOL151W: YJR078W; YOR230W: YDL115C: YDR214W; YHR030C: YDL190C: YOR028C; YDR335W: YMR016C: YGR044C; YPR065W: YLR399C: YMR186W: YJR066W: YDR284C: YER159C: YKL112W; YLL026W: YGL151W: YLR266C; YBL005W:…
YMR297W	YJL124C: YML007W: YGL106W	YJL124C: YML007W: YGL106W; YHR143W-A: YHL027W: YIR033W; YDR335W: YPL037C: YLR220W; YAL021C: YCL032W: YJR063W; YBL007C: YEL063C: YPL031C: YGR186W: YNR007C: YGL073W: YDL115C; YJL103C: YPL230W: YBL078C; YKR062W: YER110C: YPR008W: YOL151W: YER114C: YLR109W: YPL248C: YLL051C: YDR216W: YOR230W: YIL154C: YIL033C: YDR169C: YBR170C; YJR147W: YBL021C: YOR273C: YOR315W: YOL108C: YJL078C: YHR064C
YKR057W	YLL051C: YHL027W: YBR244W	YLL051C: YHL027W: YBR244W; YBL016W: YHR143W-A: YOR059C; YDR216W: YNL239W: YLR220W; YGL073W: YOR230W: YOL128C; YBR278W: YHR071W: YGL013C; YOL108C: YPL248C: YHR006W: YKR062W: YKL062W: YDR034C: YGL038C; YDR423C: YIR017C: YBR047W; YGL094C: YLR005W: YCR065W: YPL177C: YNR007C: YBR170C: YDR335W; YJL176C: YJL210W: YDL190C; YOR315W: YDR333C: YJR147W; YAL001C: YAL021C: YAL051W: YAL061W: YBL005W: YBL007C: Y…
YOR136W	YLR332W: YHR190W: YKR062W: YIR033W: YHR064C: YPL037C: YIL033C	YLR332W: YHR190W: YKR062W: YIR033W: YHR064C: YPL037C: YIL033C; YLR109W: YHL027W: YER088C: YDR055W: YMR136W: YNR007C: YIL154C: YOR153W: YDL115C: YPL230W: YCL032W: YPR008W: YGR243W: YGL106W: YJL103C; YDR167W: YPR072W: YER068W: YPR156C: YML007W: YLR445W: YOR059C: YGL013C: YGL127C: YDR169C: YOL067C: YMR070W: YBR083W: YPL177C: YDR214W: YML051W: YGR249W: YJL124C: YJL089W: YMR243C: YBL021C: YGR005C: YGL…
YML073C	YDR169C: YPL230W: YBL078C	YDR169C: YPL230W: YBL078C; YIL033C: YPL031C: YDL115C; YJL103C: YNR007C: YKR062W; YER088C: YDR216W: YHR064C: YCL032W: YLR175W: YIR033W: YHL027W; YPL037C: YBR278W: YIL154C; YDR253C: YOL108C: YGR243W; YPR008W: YMR042W: YAL021C: YBR170C: YJR147W: YGL106W: YIR037W; YGL025C: YOL067C: YMR243C; YGR048W: YDR423C: YGR005C; YIR017C: YML007W: YPL177C; YDL020C: YKL062W: YBL016W: YBR033W: YDL132W: YLR109W: YOR…
YER065C	YDL115C: YKR062W: YMR280C	YDL115C: YKR062W: YMR280C; YBL103C: YNR007C: YOR352W; YER174C: YGL237C: YPR025C; YJL103C: YOL089C: YGR243W; YDL165W: YGL112C: YDL020C; YAL001C: YAL021C: YAL051W: YAL061W: YBL005W: YBL007C: YBL016W: YBL021C: YBL025W: YBL054W: YBL066C: YBL078C: YBL085W: YBL093C: YBL107C: YBR017C: YBR020W: YBR033W: YBR047W: YBR049C: YBR066C: YBR081C: YBR083W: YBR089C-A: YBR111W-A: YBR112C: YBR123C: YBR128C: YBR150C:…
YDL191W	YHR143W-A: YHL027W: YBR244W	YHR143W-A: YHL027W: YBR244W; YOR230W: YOL128C: YDR034C: YNL239W: YOR059C: YBL016W: YLL051C; YKL062W: YGL013C: YDR216W; YDR335W: YLR220W: YHR006W; YGL038C: YBR278W: YGL073W; YBR047W: YKR062W: YHR071W; YDR423C: YGL094C: YDL190C
YGR161C	YGL127C: YER068W: YDR169C: YOL067C: YIR017C: YPL048W: YDR253C	YGL127C: YER068W: YDR169C: YOL067C: YIR017C: YPL048W: YDR253C; YPL177C: YLR098C: YEL007W: YIL154C: YGL025C: YDR423C: YJL176C; YBR278W: YPL031C: YGR246C: YHL020C: YML098W: YLR403W: YMR042W: YBL078C: YDR463W: YMR243C: YLR175W: YJR147W: YMR016C: YBR187W: YHL027W: YBR240C: YNL097C: YCR084C: YDR216W: YFL021W: YGR243W: YIL101C: YJR094C: YGR005C: YKR062W: YBL021C: YER088C: YBL103C: YCL032W
YGR087C	YPL250C: YBR047W: YHR071W	YPL250C: YBR047W: YHR071W; YDR253C: YBR111W-A: YBR151W; YLR113W: YPL240C: YIR017C; YDL170W: YMR186W: YMR236W; YHL027W: YGR233C: YBR187W; YPR052C: YOR028C: YMR016C; YGL105W: YMR042W: YGL071W; YOL151W: YPR124W: YJL210W; YBL078C: YNL103W: YPL037C; YJR060W: YIR033W: YDL020C; YOR298C-A: YER148W: YER088C: YGL166W: YJL103C: YDR216W: YGR138C; YNL288W: YGR209C: YGL237C; YDL044C: YDR043C: YIL101C; YPL033C:…
YOR063W	YDL115C: YJL103C: YKR062W	YDL115C: YJL103C: YKR062W; YBL078C: YDR169C: YNR007C; YCL032W: YGR243W: YIL033C; YHL027W: YIL154C: YPL230W; YGR005C: YOL067C: YPL031C
YBR019C	YER045C: YBR020W: YPL248C	YER045C: YBR020W: YPL248C; YDR277C: YBR297W: YHR071W: YBR239C: YNL239W: YBR151W: YER064C; YFL034C-B: YMR016C: YML098W; YKR034W: YGL127C: YML051W; YPL202C: YOR162C: YGR138C: YDR253C: YDR284C: YBR033W: YER110C: YDL165W: YBR278W: YMR164C: YBR083W: YPL177C: YIR033W: YKL062W: YNL039W: YBR049C: YNL313C: YDR421W: YGL106W: YOR315W: YCR042C: YLR055C: YOR273C: YOR123C: YLR256W: YNR052C: YGL071W: YKR077W: Y…
YLR136C	YPL250C: YDR253C: YIR017C	YPL250C: YDR253C: YIR017C; YOR153W: YOL067C: YGR257C; YDR043C: YGL071W: YLR109W; YOR298C-A: YER068W: YDL132W; YPR008W: YPL177C: YPR072W
YLR448W	YBL078C: YDR169C: YHL027W	YBL078C: YDR169C: YHL027W; YPL031C: YDL115C: YKR062W; YJL103C: YPL230W: YNR007C; YCL032W: YHR064C: YPL037C: YLR175W: YIR033W: YER088C: YIL033C; YBR278W: YIL154C: YDR253C; YBL021C: YML007W: YAL021C: YBR170C: YGL025C: YGR249W: YGR243W
YPR036W-A	YGR209C: YBL107C: YDR169C: YOL067C: YKR062W: YJL103C: YBL078C	YGR209C: YBL107C: YDR169C: YOL067C: YKR062W: YJL103C: YBL078C; YDL115C: YDR121W: YCL032W: YGL025C: YBL021C: YIL154C: YJL216C: YPR065W: YGR005C: YMR136W: YPL177C: YOR153W: YMR243C: YER068W: YPR025C; YLR220W: YMR228W: YHR143W-A: YOR162C: YLR445W: YDR216W: YKL096W: YBR112C: YDR146C: YLR256W: YJL176C: YKL164C: YCL055W: YLR214W: YMR070W: YER148W: YBR033W: YGL162W: YPR072W: YJR147W: YBR151W: YNL189W: Y…
YDL192W	YJL103C: YGR243W: YHR064C	YJL103C: YGR243W: YHR064C; YCL032W: YPL037C: YKR062W; YGR005C: YBL078C: YGL025C: YDR169C: YBR278W: YDL115C: YIL033C; YNR007C: YHL027W: YPL230W; YDL005C: YPL177C: YMR042W; YBL021C: YMR136W: YOL108C: YPL031C: YGR246C: YGR249W: YIL154C; YBR154C: YDR167W: YGL106W: YJR094C: YER148W: YLR175W: YEL007W: YER068W: YIR033W: YJL089W: YOL067C: YPR008W: YOR153W: YDR259C
YHR203C	YLR220W: YIR033W: YHL027W	YLR220W: YIR033W: YHL027W
YMR175W	YMR164C: YDR259C: YJL110C	YMR164C: YDR259C: YJL110C; YMR039C: YML051W: YBR083W; YBR020W: YKL028W: YDL005C; YMR070W: YMR037C: YFL021W; YNL239W: YOR337W: YDL013W; YKL185W: YNL289W: YDR310C: YEL063C: YOL151W: YBR297W: YOR162C; YKL096W: YKR034W: YGL105W
YKL060C	YOR153W: YMR042W: YOL067C: YDR169C: YKR062W: YJL103C: YBL078C	YOR153W: YMR042W: YOL067C: YDR169C: YKR062W: YJL103C: YBL078C; YOL108C: YIR033W: YPL177C: YGR243W: YGL025C: YCL032W: YGR005C; YDR423C: YGR249W: YPL240C: YOL151W: YDL020C: YGR246C: YMR136W: YHL027W: YPL037C: YIR037W: YPR008W: YDL115C: YMR227C: YHR064C: YBL021C: YDR253C: YJL089W: YER068W: YDR121W: YIL154C: YJR094C: YGL127C: YPL230W: YMR243C: YIL033C: YBR278W: YDR259C: YNR007C: YDL005C; YOR337W: YBR…
YJR145C	YHL027W: YOL108C: YKL062W	YHL027W: YOL108C: YKL062W; YKR062W: YIR017C: YHR006W; YJL210W: YBR047W: YBR278W; YJL176C: YNR007C: YNL239W; YCL032W: YJR147W: YPL177C; YOL067C: YOL151W: YPL021W: YOR049C: YPL033C: YDR259C: YER171W: YKL032C: YLR445W: YMR005W: YLR032W: YGL105W: YPR156C: YBR154C: YIL033C: YGR197C: YCL055W: YGL073W: YJR078W: YMR243C: YDR169C: YDR480W: YHR071W: YGR246C: YBR033W: YOL128C: YLL051C: YJL103C: YAL061W: YAL…
YLR390W-A	YBR154C: YGR249W: YFL021W	YBR154C: YGR249W: YFL021W; YHR064C: YPR008W: YNL176C; YLR175W: YPL230W: YOL051W; YHL031C: YBL078C: YLR005W: YMR042W: YCL032W: YEL063C: YDR169C; YBR047W: YGR243W: YPL037C; YMR136W: YDL115C: YGR005C; YIL033C: YBR020W: YPL177C; YER159C: YDL005C: YMR182C: YOR046C: YEL007W: YGL025C: YPL031C; YDR167W: YER110C: YKR062W: YER088C: YJL103C: YNR007C: YPL202C; YOR153W: YML051W: YDR460W: YCL055W: YLR332W: YHL…
YAL005C	YER159C: YKL058W: YGR281W	YER159C: YKL058W: YGR281W; YHR190W: YGR211W: YOR153W
YOL040C	YNR007C: YML007W: YGL106W	YNR007C: YML007W: YGL106W; YPL230W: YJL103C: YKR062W
YOL052C-A	YGR138C: YOR028C: YBR047W	YGR138C: YOR028C: YBR047W; YBR193C: YJR078W: YKL096W; YER148W: YHL027W: YMR016C; YAL061W: YER040W: YBL103C: YMR186W: YOR049C: YDR216W: YGL105W; YNL025C: YKL220C: YER068W: YKR064W: YMR164C: YDR463W: YER022W: YDL070W: YDR169C: YGR146C: YOR273C: YFL009W: YBR111W-A: YOR174W; YKL185W: YBL093C: YBR033W: YGL166W: YDL115C: YMR168C: YPL139C; YBR123C: YBL007C: YCR097W: YNL098C: YGL106W: YPR030W: YLR047C: Y…
YJR104C	YPR124W: YIL101C: YBR240C	YPR124W: YIL101C: YBR240C; YMR043W: YBL016W: YML098W: YLR214W: YCR084C: YGL127C: YGL107C
YLR249W	YIL154C: YIL033C: YMR308C	YIL154C: YIL033C: YMR308C; YDR169C: YHR064C: YOL051W; YER110C: YBR154C: YKR062W; YPL230W: YOR046C: YPL031C; YIL101C: YJL103C: YNR007C; YEL007W: YBL078C: YJL089W; YDL106C: YCL032W: YOL067C
YJL052W	YGR044C: YHR030C: YOL151W	YGR044C: YHR030C: YOL151W; YMR236W: YBL007C: YDR284C; YPR052C: YDR492W: YKL096W
YML128C	YGL133W: YOR028C: YAL061W	YGL133W: YOR028C: YAL061W; YBR047W: YFL009W: YBR289W; YGR138C: YKL096W: YLR256W; YGL104C: YER110C: YOR049C; YGL105W: YPR156C: YBL007C; YLR266C: YDR055W: YOR273C; YKL203C: YMR186W: YHR143W-A; YML099C: YBR216C: YBL005W; YCR106W: YDR216W: YDR202C; YLR347C: YLR398C: YDL115C; YKL185W: YJR066W: YDL235C; YHL027W: YPR052C: YMR280C; YMR005W: YER148W: YDR406W; YMR016C: YDR335W: YHR030C; YOL151W: YBR111W-A:…
YDR525W-A	YBL078C: YGR005C: YPL177C: YGR243W: YJL103C: YOR153W: YMR042W	YBL078C: YGR005C: YPL177C: YGR243W: YJL103C: YOR153W: YMR042W; YPR072W: YNR007C: YOL067C: YDR096W: YPL230W: YPL037C: YCL032W: YBR253W: YDL005C: YDR169C: YER068W: YBL021C: YIL154C: YKR062W: YGL025C; YLR332W: YPL031C: YHR190W: YMR227C: YHR064C: YDR121W: YGR249W: YMR243C: YJL089W: YDL115C: YDR253C: YDR259C: YMR136W: YGR246C; YNL098C: YBL007C: YLR175W: YHL027W: YIL033C: YBL103C: YOL108C: YGL162W: YHL…
YBR181C	YBL016W: YHL027W: YBR244W	YBL016W: YHL027W: YBR244W; YNL239W: YOR059C: YHR143W-A; YDR216W: YOL128C: YLL051C; YDR034C: YGL038C: YLR220W; YHR071W: YGL073W: YOR230W; YDL190C: YDR335W: YBR278W; YDR333C: YPL248C: YKR062W: YGL094C: YKL062W: YGL013C: YHR006W; YJL176C: YDL106C: YGL133W: YOL108C: YLR005W: YOR304W: YBR047W; YER161C: YMR280C: YNL278W: YDL235C: YHR041C: YLR332W: YDR308C: YOR153W: YLR213C: YHL010C: YBL005W: YCL055W: Y…
YGR055W	YLR335W: YGL043W: YPL049C	YLR335W: YGL043W: YPL049C; YGL105W: YFR028C: YBR112C; YDR174W: YGR233C: YLL028W; YOR153W: YKL164C: YPL037C
YJR010W	YIR017C: YPL250C: YOR153W	YIR017C: YPL250C: YOR153W; YDR253C: YLR335W: YPL058C; YLR109W: YDR303C: YOR344C; YGL043W: YKL164C: YDR043C; YLL028W: YGL105W: YKL096W; YPL049C: YDR174W: YPR168W; YGL252C: YPR072W: YNL161W; YGL071W: YGR257C: YDL132W; YBR151W: YKL058W: YDR423C: YJL216C: YDR333C: YOR378W: YER022W: YER174C: YGR246C: YBR047W: YGR209C: YDR169C: YDR308C: YNL313C: YJR032W: YOL135C: YNL236W: YER161C: YOR174W: YPL254W: YNL…
YBR162W-A	YPL129W: YBR240C: YHR143W-A	YPL129W: YBR240C: YHR143W-A
YBR173C	YJL173C: YBR278W: YCR065W: YJL176C: YGL025C: YOR153W: YBL078C	YJL173C: YBR278W: YCR065W: YJL176C: YGL025C: YOR153W: YBL078C; YJL103C: YJL089W: YNL098C; YKL112W: YGR211W: YML028W: YBR089C-A: YHR190W: YGL071W: YIR033W; YLR332W: YOL151W: YOL067C: YDR253C: YDR169C: YMR243C: YER111C; YGL127C: YPR030W: YBR187W: YIL033C: YKR062W: YPL177C: YER068W; YCR084C: YGR005C: YMR308C: YMR186W: YMR136W: YPR052C: YCL032W
YFR030W	YPL250C: YIR017C: YOR153W	YPL250C: YIR017C: YOR153W; YDR303C: YDR253C: YDR043C; YDR174W: YGL105W: YOR344C; YLR335W: YGL043W: YKL164C; YGL071W: YPL049C: YPL058C; YPR072W: YLR109W: YGR257C; YKL096W: YLL028W: YBR112C; YDL132W: YGR233C: YMR236W; YGR211W: YDR167W: YNL161W; YPL037C: YOR298C-A: YPR168W; YHR190W: YFR034C: YGL252C; YLR223C: YGR281W: YIR018W; YIL056W: YBL085W: YDL235C; YER159C: YFR028C: YOR315W; YGL181W: YGR044C: Y…
YBL030C	YDR167W: YGL162W: YLR109W	YDR167W: YGL162W: YLR109W; YMR308C: YPL202C: YER068W; YLR332W: YGR243W: YJL176C; YDR096W: YBR089C-A: YHR190W; YAL001C: YAL021C: YAL051W: YAL061W: YBL005W: YBL007C: YBL016W: YBL021C: YBL025W: YBL054W: YBL066C: YBL078C: YBL085W: YBL093C: YBL103C: YBL107C: YBR017C: YBR020W: YBR033W: YBR047W: YBR049C: YBR066C: YBR081C: YBR083W: YBR111W-A: YBR112C: YBR123C: YBR128C: YBR150C: YBR151W: YBR154C: YBR170C:…
YDR363W-A	YBL107C: YIL101C: YBR240C	YBL107C: YIL101C: YBR240C; YGL127C: YLR214W: YMR308C: YDL070W: YNL098C: YPR008W: YCR084C; YCL032W: YJL176C: YPL240C: YML098W: YLR098C: YBL093C: YMR043W; YMR005W: YFR028C: YOR028C: YGR005C: YGL252C: YDR075W: YKL032C: YLR332W: YLR445W: YOL151W: YHR064C: YGR209C: YKL058W: YMR236W: YCR097W: YBR017C: YBR089C-A: YCL036W: YHR030C: YDR146C: YBL007C: YHR190W: YMR186W: YFL031W: YKL096W: YPL058C: YKL179C: Y…
YJL190C	YIL033C: YPL031C: YDR169C	YIL033C: YPL031C: YDR169C; YPL230W: YKR062W: YDL115C; YCL032W: YHL027W: YNR007C; YML007W: YMR243C: YBR170C: YGR249W: YOL108C: YLR175W: YBR278W: YDR253C: YER088C: YIR033W: YPL037C: YDR216W: YJL103C: YBL078C; YPR008W: YGL013C: YLR109W: YOR298C-A: YNR003C: YER148W: YOL152W: YBR154C: YGL106W: YHL031C: YPL177C: YER068W: YDL020C: YER114C: YGR243W: YOR153W: YBL021C: YNL176C: YGR246C: YMR042W: YGL025C: Y…
YJL159W	YNL103W: YOL151W: YPR052C	YNL103W: YOL151W: YPR052C; YNL199C: YER161C: YML051W: YDR055W: YDR098C: YAL061W: YPR030W; YGL181W: YBL007C: YJL110C; YDL013W: YDR043C: YKL020C; YER169W: YMR186W: YPR008W: YKL096W: YBR187W: YLR256W: YGL071W; YIL036W: YPL089C: YKL185W: YIL143C: YER064C: YDR310C: YLR375W; YFL021W: YER045C: YCR065W: YMR037C: YOR363C: YHR006W: YBR066C
YKL001C	YOR344C: YPL250C: YOR153W	YOR344C: YPL250C: YOR153W; YGL043W: YDR253C: YIR017C; YPL049C: YDR303C: YDR043C; YLL028W: YDR174W: YPL058C; YLR335W: YGL105W: YGR257C; YGL071W: YKL164C: YPR168W; YBR112C: YPR072W: YKL096W; YFR034C: YPL037C: YGR233C; YLR109W: YGL252C: YLR401C
YNL241C	YIR017C: YPL058C: YOR153W	YIR017C: YPL058C: YOR153W; YLL028W: YDR253C: YPL250C; YGR281W: YER159C: YPR072W; YOR344C: YDR303C: YDR043C; YGL105W: YBR089C-A: YLR335W; YGL043W: YPL049C: YHR190W; YGL252C: YLR113W: YCR093W
YML063W	YPL031C: YJL103C: YKR062W	YPL031C: YJL103C: YKR062W; YDL115C: YDR169C: YGR243W; YBL078C: YIL033C: YHR064C; YCL032W: YPL037C: YNR007C; YOL067C: YDR253C: YMR243C: YBL021C: YHL027W: YMR042W: YGR005C; YDR259C: YDL005C: YGR249W: YBR154C: YER148W: YOR153W: YBR278W: YLR175W: YPL230W: YPL177C: YOL108C: YIR033W: YGL025C: YIL154C; YJL078C: YGL252C: YOL145C: YOR080W: YER111C: YMR308C: YOL051W: YBL107C: YGL133W: YNL189W: YBR216C: YLR…
YOR247W	YHR143W-A: YHL027W: YBR244W	YHR143W-A: YHL027W: YBR244W; YOR059C: YBL016W: YLL051C
YOR293W	YLL051C: YBR244W: YHL027W	YLL051C: YBR244W: YHL027W; YNL239W: YHR143W-A: YBL016W; YDR216W: YOR059C: YLR220W; YOR230W: YHR006W: YGL038C; YGL013C: YOL128C: YGL073W; YDR034C: YKL062W: YHR071W; YPL248C: YJL176C: YDR335W: YDL190C: YJL210W: YBR047W: YBR278W; YDR333C: YDR423C: YOL108C: YIR033W: YCR065W: YJR147W: YKR062W; YML028W: YGR246C: YOR315W: YGL094C: YNR007C: YPL177C: YIR017C; YAL061W: YLR005W: YLR109W: YGR186W: YCL032W: Y…
YIL018W	YDR253C: YDR169C: YKR062W	YDR253C: YDR169C: YKR062W; YIR017C: YJL103C: YIL154C; YGR243W: YOL067C: YGL025C; YCL032W: YPL230W: YNR007C; YPL031C: YDR423C: YBL078C; YGR249W: YDL115C: YPL177C; YMR243C: YGR005C: YHL027W; YBL021C: YNL097C: YER068W; YDR216W: YMR136W: YIL033C; YGL127C: YOL108C: YMR042W; YGL016W: YPL037C: YOR153W: YHR064C: YLR175W: YBL103C: YER088C; YGR246C: YDL005C: YBR278W; YAL021C: YIR037W: YDR259C; YJL089W: YBR…
YOR020C	YPL177C: YER068W: YDR167W	YPL177C: YER068W: YDR167W
YGL147C	YPL230W: YKR062W: YPL031C	YPL230W: YKR062W: YPL031C; YBL078C: YNR007C: YJL103C; YCL032W: YIL033C: YDL115C
YJL038C	YHR124W: YLR213C: YLR220W	YHR124W: YLR213C: YLR220W; YJL089W: YPL048W: YHR064C; YDR167W: YLR445W: YKL109W; YJL110C: YPR086W: YOL067C; YHR190W: YER174C: YDR055W; YKL125W: YBR154C: YDR299W
YDR012W	YHR143W-A: YBR244W: YHL027W	YHR143W-A: YBR244W: YHL027W; YOR059C: YNL239W: YBL016W; YDR216W: YDL190C: YOL128C: YHR006W: YDR034C: YLL051C: YHR071W; YLR220W: YGL073W: YKL062W; YDR335W: YBR278W: YGL013C
YLR308W	YLR213C: YKL109W: YLR445W	YLR213C: YKL109W: YLR445W; YHR064C: YPL048W: YHR124W; YDR423C: YPL038W: YDR202C: YGL111W: YDR096W: YJL173C: YLL028W: YER111C: YLR401C: YLR398C: YGR138C: YER114C: YKL112W: YKR062W: YMR243C: YOR049C: YDL233W: YBR089C-A: YOR315W: YNL039W: YPL021W: YMR037C: YDR223W: YLR176C: YML114C: YGR048W: YDR026C: YDR081C: YGL013C: YNL098C: YML051W: YMR236W: YOR344C: YOL149W: YDL126C: YBR151W: YNL103W: YLR175W: Y…
YLR044C	YDL005C: YPL037C: YGL043W	YDL005C: YPL037C: YGL043W; YJL124C: YMR042W: YOR046C; YHR064C: YOL067C: YNL135C; YLR113W: YCR097W: YKR062W; YGR243W: YBR154C: YCL032W; YPL177C: YML098W: YBL021C; YPL049C: YBL078C: YGR005C: YBR089C-A: YJL103C: YMR308C: YDL235C; YMR236W: YFL031W: YOR153W: YJL089W: YIL154C: YGL025C: YER148W; YGR246C: YER159C: YMR136W; YAL001C: YAL021C: YAL051W: YAL061W: YBL005W: YBL007C: YBL016W: YBL025W: YBL054W: Y…
YDL147W	YBL078C: YBR278W: YGL106W: YGL025C: YDL126C: YOR153W: YNL098C	YBL078C: YBR278W: YGL106W: YGL025C: YDL126C: YOR153W: YNL098C; YIR033W: YBR089C-A: YMR308C: YHR190W: YDL020C: YPL177C: YLR332W: YML028W: YBL016W: YBR083W: YJL089W: YJL176C: YGR211W: YLR220W: YJL173C; YOL067C: YDR253C: YGL071W: YPR008W: YCR065W: YBR151W: YML007W: YBR240C: YMR186W: YER068W: YHR064C: YMR243C: YJL103C: YBR170C
YLL057C	YBR111W-A: YBR151W: YBR047W	YBR111W-A: YBR151W: YBR047W; YDR253C: YLR113W: YHR071W; YMR016C: YHL027W: YOR028C; YBR193C: YGR138C: YPL250C; YDR216W: YDL233W: YLR256W; YGL105W: YPL240C: YBR187W; YIR017C: YDR463W: YFL009W; YMR186W: YMR236W: YJR060W; YPR124W: YGL166W: YOR049C; YPL011C: YPL139C: YPR052C; YOR273C: YOR174W: YOR046C: YER022W: YKL096W: YDL108W: YJL210W; YER040W: YMR021C: YAL061W; YDR202C: YER148W: YNR010W; YPL122C: Y…
YMR143W	YDR216W: YIR033W: YHL027W	YDR216W: YIR033W: YHL027W; YLR220W: YKR062W: YML007W
YDR382W	YKR062W: YDR169C: YIL033C	YKR062W: YDR169C: YIL033C
YDR260C	YLR213C: YHR124W: YHR064C	YLR213C: YHR124W: YHR064C; YMR308C: YLR220W: YKL109W; YJL078C: YOR230W: YDR123C: YPR008W: YHL027W: YEL009C: YDR075W: YDR310C: YPL230W: YPR030W: YOL135C: YKL028W: YER068W: YDR308C: YMR136W: YBL103C: YHL020C: YDL132W: YMR186W: YBR047W: YBL078C: YGL127C: YOR359W: YDL080C: YOL149W: YBR083W: YBR066C: YIL033C: YKL112W: YBR187W: YNR007C: YGR146C: YLR055C: YNL216W: YPR009W: YKR062W: YLR332W: YMR243C: YPL…
YGR243W	YGR211W: YKR062W: YGL162W	YGR211W: YKR062W: YGL162W; YBL078C: YPL021W: YLR445W; YDL115C: YOL067C: YDR121W: YGL025C: YPL122C: YOL089C: YJL103C: YMR042W: YGL112C: YFL031W: YER174C: YOR295W: YDR096W: YPL016W: YPL139C; YAL001C: YAL021C: YAL051W: YAL061W: YBL005W: YBL007C: YBL016W: YBL021C: YBL025W: YOR194C: YBL066C: YBL085W: YBL093C: YBL103C: YBL107C: YBR017C: YBR020W: YBR033W: YBR047W: YBR049C: YBR066C: YBR081C: YBR083W: YBR…
YDR529C	YDR169C: YLR214W: YHR030C	YDR169C: YLR214W: YHR030C; YBR017C: YER068W: YLR109W; YBL078C: YER171W: YGR246C: YKL096W: YPR124W: YJL176C: YDL070W; YCR097W: YOL108C: YBR240C: YDR167W: YPL202C: YBR089C-A: YGR186W
YNL117W	YBR253W: YJL103C: YKR062W	YBR253W: YJL103C: YKR062W; YGL112C: YDR096W: YGL162W; YGR243W: YMR280C: YOR352W; YBL103C: YPR025C: YBL078C; YMR042W: YGL073W: YDL115C: YPL021W: YGL237C: YPL122C: YLR228C: YBR215W: YOL089C: YPL139C: YER174C: YDL020C: YGL013C: YNR007C; YBL066C: YPL133C: YDL165W; YAL001C: YAL021C: YAL051W: YAL061W: YBL005W: YBL007C: YBL016W: YBL021C: YBL025W: YBL054W: YBL085W: YBL093C: YBL107C: YBR017C: YBR020W: YBR…
YDR523C	YLR213C: YKL109W: YLR220W	YLR213C: YKL109W: YLR220W; YPL048W: YHR064C: YHR124W; YJL089W: YMR308C: YDR167W; YOL067C: YLR175W: YLR445W; YBR154C: YHR190W: YNL103W; YBL078C: YGL112C: YGL166W: YDR121W: YGR197C: YDR174W: YDR296W: YDR253C: YOR174W: YDL233W: YNL025C: YBR289W: YLR109W: YMR243C: YGL105W: YDR252W: YNL294C: YOR049C: YMR236W: YGR243W: YJL056C: YLL028W: YOR352W: YBR151W: YIR037W: YHL027W: YNL199C: YLR182W: YDL108W: YOR…
YBR031W	YBL016W: YHL027W: YBR244W	YBL016W: YHL027W: YBR244W; YOR230W: YOL128C: YLL051C: YDR034C: YHR143W-A: YNL239W: YOR059C; YHR071W: YDL190C: YLR220W
YBR148W	YHR124W: YKL109W: YHR064C	YHR124W: YKL109W: YHR064C; YLR213C: YLR445W: YLR220W; YPR086W: YPL129W: YPL048W; YDR299W: YJL089W: YOL067C
YGL189C	YML007W: YDR216W: YGL106W	YML007W: YDR216W: YGL106W; YJL124C: YDL115C: YGL073W: YBL078C: YIL033C: YIR033W: YHL027W; YDR169C: YKR062W: YNR007C; YER088C: YAL021C: YCL032W: YGR186W: YLL051C: YPL031C: YJL103C; YOL108C: YBR170C: YHR064C: YEL063C: YDR253C: YPL037C: YPL230W; YLR175W: YDL020C: YIL154C: YJR063W: YJR147W: YPR008W: YBR278W; YDR098C: YNL135C: YGR246C: YBL021C: YLR403W: YLR256W: YDR480W: YNL279W: YJL210W: YJL176C: YJL…
YFR023W	YHR124W: YPL048W: YLR213C	YHR124W: YPL048W: YLR213C; YHR064C: YKL109W: YLR220W; YKL125W: YLR445W: YOL067C
YGR192C	YGL025C: YDR169C: YOL067C: YER068W: YKR062W: YJL103C: YBL078C	YGL025C: YDR169C: YOL067C: YER068W: YKR062W: YJL103C: YBL078C; YMR243C: YJR094C: YHL027W: YBR278W: YPL240C: YOR153W: YMR186W: YOL151W: YPR036W-A: YBL103C: YGR249W: YDL020C: YDR253C: YNR007C: YMR227C: YMR042W: YMR136W: YGL127C: YCL032W: YBL021C: YGR246C: YDL005C: YNL097C: YDR121W: YGR243W: YIL154C: YIR033W: YOL108C: YGR005C: YPL177C; YHR064C: YIR037W: YIR017C: YDR259C: YJL176C: YML028W: YPL230W; Y…
YML100W	YPL058C: YBR187W: YHR190W	YPL058C: YBR187W: YHR190W; YLR347C: YER110C: YHR143W-A; YOR230W: YGR281W: YCR093W; YJL078C: YBR289W: YPL240C; YDR335W: YDR406W: YDR214W; YLR399C: YDL190C: YDL165W; YNL167C: YAL061W: YDR202C; YNL098C: YGL133W: YLR040C; YOL151W: YPR052C: YCL055W; YBL007C: YDL044C: YOR273C; YGL104C: YMR186W: YKL112W; YBR216C: YPL075W: YDR284C; YBL107C: YGR044C: YFL009W; YGR209C: YDL115C: YJR066W; YDR121W: YBL005W: Y…
YLR081W	YHR071W: YBR151W: YPL248C	YHR071W: YBR151W: YPL248C; YMR016C: YBR020W: YNL239W; YGR233C: YPL240C: YDL170W; YDL126C: YER148W: YML051W; YPR052C: YLR113W: YML007W; YML098W: YLR332W: YBL078C; YBR047W: YDL070W: YJR094C; YOR344C: YBR297W: YDR169C; YIL033C: YGR044C: YOR080W: YKL203C: YDR477W: YNL176C: YGL209W: YPR008W: YER159C: YNL025C: YKL038W: YEL009C: YML028W: YPL058C: YJR147W: YLR414C: YER116C: YBR170C: YDR259C: YJL089W: YBR…
YLR354C	YHL027W: YBR240C: YDR214W	YHL027W: YBR240C: YDR214W; YMR236W: YDL235C: YPL129W: YOR049C: YGR138C: YCR084C: YCL055W
YEL009C	YDR214W: YLR109W: YGL106W	YDR214W: YLR109W: YGL106W; YDL179W: YOR162C: YLR220W; YEL063C: YDR167W: YIR033W; YBL016W: YOR315W: YBR089C-A; YPR030W: YLR131C: YDL056W: YPL202C: YPL122C: YKL096W: YHR190W; YJL103C: YML114C: YER068W; YOR153W: YDL126C: YOR047C: YGR209C: YPL254W: YJL124C: YOR059C; YHR084W: YJL176C: YGR281W; YIL033C: YPR165W: YER114C; YJL089W: YBR123C: YLL051C: YBL078C: YBL107C: YOR172W: YBR083W; YJR063W: YGR257C: Y…
YLR441C	YCL032W: YDR169C: YKR062W	YCL032W: YDR169C: YKR062W; YNR007C: YPL230W: YJL103C; YDL115C: YPL031C: YBL078C; YIL154C: YGR243W: YIL033C; YPL177C: YGR005C: YHR064C; YOL067C: YGL025C: YPL037C; YOL108C: YIR017C: YPR008W: YDL005C: YDR216W: YOR153W: YER068W: YBR170C: YJL089W: YIR033W: YLR175W: YBL021C: YHL027W: YBR278W; YMR136W: YDR253C: YMR042W; YDR259C: YGR249W: YMR243C; YGR211W: YDR423C: YBL103C: YMR227C: YEL007W: YBR154C: YIR…
YNL031C	YBL005W: YGL133W: YPL129W: YDL190C: YLR256W: YPR133C: YKL203C	YBL005W: YGL133W: YPL129W: YDL190C: YLR256W: YPR133C: YKL203C; YGR138C: YBR278W: YLL028W: YBR081C: YDL233W: YPL133C: YBR216C; YJL173C: YPR086W: YGR246C: YPL240C: YDR333C: YDR098C: YOL151W: YPL033C: YHR124W: YOR304W: YOR059C: YJR066W: YGL094C: YHR030C; YHR006W: YIR013C: YBR083W: YDR202C: YML099C: YLR266C: YER040W: YNL167C: YLR183C: YLR213C: YPL021W: YGR134W: YGL112C: YHR143W-A; YLR332W: YOR028C: Y…
YIR013C	YDL170W: YHR124W: YNL313C	YDL170W: YHR124W: YNL313C; YER169W: YGL151W: YAL051W: YLR047C: YBL005W: YCR106W: YNL021W: YBL021C: YBL025W: YOR194C: YBL066C: YOL001W: YGR274C: YHR143W-A: YBL103C: YIR037W: YBR017C: YGR249W: YPL048W: YGR224W: YOR059C: YBR066C: YGL252C: YLR040C: YBR089C-A: YBR111W-A: YIR023W: YGL254W: YOR290C: YML015C: YNL039W: YDR121W: YBR170C: YBR182C: YDL165W: YBR193C: YJR132W: YBR215W: YLR071C: YBR239C: YNL239…
YKL104C	YKL109W: YHR124W: YHR064C	YKL109W: YHR124W: YHR064C; YLR220W: YLR213C: YPL048W; YGR048W: YGL127C: YBL078C: YMR164C: YMR016C: YJL103C: YNL098C: YIR037W: YBL016W: YML028W: YPL248C: YOR153W: YML007W: YCR084C: YBL103C: YJL124C: YBR240C: YER177W: YDR335W: YKL058W: YJR094C: YAL021C: YOL151W: YBR083W: YDR296W: YIL101C: YDR081C: YIR033W: YNL103W: YDR026C: YPR008W: YER174C: YBL007C: YDL126C: YDL020C: YPR086W: YLR182W: YDR167W: YLL…
YDR224C	YNL167C: YPL240C: YJR094C	YNL167C: YPL240C: YJR094C; YGL038C: YGR246C: YJL173C; YLR183C: YPR124W: YBR278W; YKL112W: YNL103W: YER111C; YCR065W: YLR375W: YBL025W; YGR138C: YDR480W: YBR187W; YLR109W: YPR052C: YOL151W; YPL037C: YMR042W: YEL007W; YJL176C: YER174C: YPL202C; YBL085W: YMR186W: YER068W; YOL145C: YNL135C: YER110C; YPL248C: YGL181W: YDL070W; YDR492W: YML051W: YDR169C; YLR414C: YPR133C: YLR256W; YDR098C: YKL096W: YCL…
YJR048W	YBL016W: YHL027W: YBR244W	YBL016W: YHL027W: YBR244W; YOR059C: YHR143W-A: YLL051C
YOL109W	YGL105W: YFL009W: YOR049C: YLR256W: YLR266C: YOR028C: YBR216C	YGL105W: YFL009W: YOR049C: YLR256W: YLR266C: YOR028C: YBR216C; YML099C: YMR186W: YKL203C: YAL001C: YBR193C: YBL005W: YMR021C
YOR052C	YHL027W: YNL098C: YDR253C	YHL027W: YNL098C: YDR253C; YAL021C: YJL089W: YIL101C; YGR211W: YIR017C: YPR008W; YBR240C: YGL025C: YDR169C: YDR423C: YER088C: YMR243C: YLR098C; YOR153W: YBL107C: YER068W: YPL048W: YOL067C: YIL154C: YBL078C; YJL103C: YJR147W: YKR062W: YCR084C: YPL177C: YDR216W: YBL007C; YBR154C: YDL115C: YBL103C: YMR186W: YDR463W: YPL230W: YLR175W: YKR034W: YNL176C: YIR033W: YBR278W: YCL032W: YOR028C: YGL127C
YML130C	YPL058C: YOR153W: YER159C	YPL058C: YOR153W: YER159C; YML098W: YLL028W: YGR281W; YLR113W: YBR089C-A: YHR190W
YDR450W	YKR062W: YHL027W: YKL062W	YKR062W: YHL027W: YKL062W; YIR017C: YDR216W: YBR047W: YBL016W: YHR006W: YBR244W: YNL239W; YHR143W-A: YPL177C: YNR007C: YDR423C: YOL108C: YBR278W: YLL051C; YAL001C: YAL021C: YAL051W: YAL061W: YBL005W: YBL007C: YBL021C: YBL025W: YBL054W: YBL066C: YBL078C: YBL085W: YBL093C: YBL103C: YBL107C: YBR017C: YBR020W: YBR033W: YBR049C: YBR066C: YBR081C: YBR083W: YBR089C-A: YBR111W-A: YBR112C: YBR123C: YBR128…
YNL209W	YDR169C: YHL027W: YKR062W	YDR169C: YHL027W: YKR062W; YNR007C: YIL154C: YBL078C; YOL067C: YDR253C: YJL103C; YPL031C: YPL230W: YDL115C; YDR423C: YCL032W: YIL033C; YHR064C: YGL025C: YGR243W; YLR175W: YMR243C: YER068W: YGR005C: YDR216W: YER088C: YBR278W; YGR249W: YBL021C: YIR017C; YOL108C: YGL096W: YAL021C; YPR008W: YGL127C: YJL089W: YAL061W: YPL037C: YBR170C: YPL177C; YDL005C: YNL097C: YOR153W; YGR246C: YOR113W: YMR308C: YMR…
YLR388W	YGR186W: YGL073W: YLR220W	YGR186W: YGL073W: YLR220W; YHL027W: YLL051C: YIR033W; YEL063C: YDR216W: YGL013C; YJR147W: YJL078C: YML007W; YER114C: YOR059C: YGL106W; YPR008W: YBR244W: YDR169C: YJL124C: YAL021C: YLR256W: YER088C; YBL016W: YPL177C: YNL176C; YEL009C: YNL189W: YLR375W: YKR062W: YKL112W: YGL038C: YDR253C: YDL190C: YDL020C: YER068W: YPL248C: YCL032W: YGR048W: YIL033C: YDL115C: YHR064C: YFL021W: YJL110C: YBR170C: YNL…
YGR034W	YDR169C: YER088C: YHL027W	YDR169C: YER088C: YHL027W; YAL021C: YIL033C: YIR033W; YJR147W: YDL115C: YBL078C: YDR253C: YKR062W: YDR216W: YPL230W; YLR220W: YOR315W: YIR017C: YGL190C: YPL037C: YMR243C: YIL154C: YPR008W: YJL103C: YGL073W: YCL032W: YPL031C: YPL177C: YNR007C; YGL105W: YPR165W: YMR236W: YOR298C-A: YHR071W: YGR209C: YHR030C: YIL143C: YOR194C: YPL058C: YGL043W: YEL009C: YNL135C: YER130C: YER148W: YOL151W: YNL239W: Y…
YDR471W	YPL031C: YJL103C: YKR062W	YPL031C: YJL103C: YKR062W; YDR169C: YBL078C: YDL115C; YPL230W: YHL027W: YNR007C; YER088C: YIL154C: YIL033C; YPL037C: YOL067C: YDR253C; YJR147W: YIR017C: YCL032W; YGR048W: YGL025C: YLR175W: YOL108C: YDR216W: YGR243W: YHR064C; YDR423C: YBR278W: YAL021C; YCR096C: YPL058C: YER110C: YOR046C: YGL016W: YPR086W: YOR359W: YEL009C: YIL143C: YPL016W: YOR273C: YGR138C: YOR230W: YJR060W: YPL049C: YLR220W: YDR…
YEL054C	YPL230W: YKR062W: YNR007C	YPL230W: YKR062W: YNR007C; YBL078C: YDR169C: YDL115C; YIL154C: YBR170C: YGR243W: YPL037C: YML007W: YER088C: YGL106W: YIR033W: YJL103C: YLR175W: YHR064C: YHL027W: YPL031C: YCL032W: YIL033C
YGR209C	YIL101C: YHR143W-A: YBR240C	YIL101C: YHR143W-A: YBR240C; YER171W: YCR093W: YMR236W: YFR028C: YCR084C: YLR214W: YPL129W; YKR034W: YLR335W: YPR008W: YGL016W: YPR133C: YOL152W: YHR124W; YGR138C: YPR124W: YIR037W; YOR028C: YGL162W: YBL005W: YHL027W: YKL203C: YCL055W: YJR132W; YDL235C: YOL149W: YGL127C: YBR017C: YBR216C: YDR216W: YMR043W; YBL093C: YLL028W: YDR214W: YNL313C: YDR501W: YLR213C: YLR098C; YBL016W: YML098W: YEL063C: Y…
YKL096W	YDL170W: YPR065W: YLR220W	YDL170W: YPR065W: YLR220W; YLR375W: YPR104C: YHR124W; YNL313C: YBR128C: YPL089C; YNL103W: YLR223C: YDR167W; YOR113W: YBL107C: YOL135C: YNL288W: YLR047C: YCR106W: YNL199C: YGL071W: YIL154C: YOL151W: YJL103C: YPL139C: YBL093C: YBR033W: YPL129W: YHR190W: YMR308C: YNL039W: YER177W: YLR176C: YMR186W: YER040W: YKL109W: YJL110C: YDR362C: YOL152W: YDR121W: YGR246C: YJR063W; YOR172W: YPL016W: YDR098C: YGL…
YGL123W	YBL078C: YKR062W: YIL033C	YBL078C: YKR062W: YIL033C; YNR007C: YHR064C: YDR169C; YDL115C: YIL154C: YJL103C
YML058W	YCR065W: YCL032W: YBR278W: YJL176C: YCR084C: YIL101C: YBR240C	YCR065W: YCL032W: YBR278W: YJL176C: YCR084C: YIL101C: YBR240C; YDR253C: YJL173C: YOR153W: YPR008W: YBL078C: YNL098C: YKR034W
YOR242C	YLR220W: YHR064C: YPL048W	YLR220W: YHR064C: YPL048W
YKL180W	YJL103C: YIL154C: YKR062W	YJL103C: YIL154C: YKR062W; YHL027W: YPL031C: YDR169C; YNR007C: YDL115C: YBL078C; YOL108C: YOL067C: YGR005C: YIR033W: YPL230W: YIL033C: YCL032W; YDR253C: YER088C: YGR243W; YPR008W: YDL005C: YMR136W: YGL096W: YGL106W: YOR049C: YER068W: YDR259C: YJL089W: YGR211W: YIR017C: YOR153W: YMR042W: YML007W: YGR246C: YDR216W: YPL037C: YBL021C: YDR423C: YGR048W: YIR037W: YLR175W: YPL177C: YMR243C: YGL025C: YBR…
YLR314C	YLR220W: YHR124W: YHR064C	YLR220W: YHR124W: YHR064C; YLR445W: YDR299W: YLR213C; YHR190W: YKL109W: YPL048W; YAL001C: YAL021C: YAL051W: YAL061W: YBL005W: YBL007C: YBL016W: YBL021C: YBL025W: YBL054W: YBL066C: YBL078C: YBL085W: YBL093C: YBL103C: YBL107C: YBR017C: YBR020W: YBR033W: YBR047W: YBR049C: YBR066C: YBR081C: YBR083W: YBR089C-A: YBR111W-A: YBR112C: YBR123C: YBR128C: YBR150C: YBR151W: YBR154C: YBR170C: YBR182C: YBR187W:…
YPR002W	YDR096W: YPL021W: YGL162W	YDR096W: YPL021W: YGL162W; YKR062W: YFL031W: YPL122C; YBL103C: YGR243W: YPL139C: YMR172W: YGL112C: YJL103C: YBR253W; YOL089C: YOR352W: YBL078C; YGL237C: YBR215W: YMR280C: YPL133C: YGR138C: YDR214W: YER114C: YHL027W: YLR445W: YGL013C: YPL033C: YDL020C: YBL066C: YPR025C; YGL094C: YLR228C: YGL038C; YNR010W: YPR133C: YER174C; YDL106C: YBR081C: YOR174W: YDR202C: YPR156C: YLR332W: YNR007C: YKL015W: YER…
YHR001W-A	YOL089C: YGL162W: YDR167W	YOL089C: YGL162W: YDR167W; YLR109W: YPL122C: YBL078C; YJL103C: YDR169C: YCR097W; YGR243W: YBR089C-A: YKR062W; YER068W: YPL139C: YMR308C; YHR190W: YML098W: YJL089W: YNR007C: YBR253W: YDR096W: YDL020C; YAL001C: YAL021C: YAL051W: YAL061W: YBL005W: YBL007C: YBL016W: YBL021C: YBL025W: YBL054W: YBL066C: YBL085W: YBL093C: YBL103C: YBL107C: YBR017C: YBR020W: YBR033W: YBR047W: YBR049C: YBR066C: YBR081C: Y…
YNL204C	YLR213C: YLR220W: YHR064C	YLR213C: YLR220W: YHR064C; YPL048W: YKL109W: YHR124W; YDL106C: YER040W: YER088C: YDR308C: YOR049C: YJL124C: YMR016C: YJR060W: YGL166W: YLL026W: YGL106W: YOL149W: YOR059C: YKL096W: YPR133C: YPL122C: YNL313C: YDR296W: YOR352W: YDR167W: YOR174W: YGR138C: YPR104C: YDR026C: YDL233W: YLR047C: YNR003C: YAL021C: YNL098C: YGL111W: YOL145C: YOR344C: YPL129W: YPR156C: YHL027W: YHR030C: YGL105W: YBR170C: YER…
YLR167W	YBL078C: YHL027W: YKR062W	YBL078C: YHL027W: YKR062W; YPL031C: YPL230W: YDR169C; YIR033W: YNR007C: YDL115C; YBR278W: YLR109W: YGR243W: YCL032W: YIL154C: YML007W: YDR253C: YBR170C: YER088C: YHR064C: YIL033C: YJL103C: YDR216W: YPL037C; YER148W: YGR209C: YOR230W: YOR153W: YDR423C: YJL124C: YLR220W: YJL089W: YGL190C: YDL106C: YJL210W: YGL096W: YJR147W: YMR243C: YGL025C: YAL061W: YGL237C: YMR042W: YIR037W: YOL067C: YPL177C: YGR…
YGR180C	YIR017C: YGL043W: YPL250C	YIR017C: YGL043W: YPL250C; YOR153W: YLR335W: YPL049C; YOR344C: YDR253C: YDR043C; YAL001C: YAL021C: YAL051W: YAL061W: YBL005W: YBL007C: YBL016W: YBL021C: YBL025W: YBL054W: YBL066C: YBL078C: YBL085W: YBL093C: YBL103C: YBL107C: YBR017C: YBR020W: YBR033W: YBR047W: YBR049C: YBR066C: YBR081C: YBR083W: YBR089C-A: YBR111W-A: YBR112C: YBR123C: YBR128C: YBR150C: YBR151W: YBR154C: YBR170C: YBR182C: YBR187W:…
YGL135W	YLR220W: YBR244W: YHL027W	YLR220W: YBR244W: YHL027W; YNL239W: YBL016W: YHR143W-A; YDR216W: YOR059C: YLL051C; YIR033W: YCR065W: YGL013C; YKL062W: YJL210W: YJR147W: YOL108C: YGL073W: YOR230W: YHR071W; YKR062W: YDR034C: YBR278W; YOL128C: YJL176C: YHR006W; YBR170C: YOR315W: YAL021C; YCL032W: YPL177C: YDL132W: YIR017C: YGL106W: YGL038C: YBR047W; YLR071C: YKL043W: YLR113W: YCR093W: YDR202C: YPR086W: YGL105W: YOR304W: YMR070W: Y…
YNL052W	YDR167W: YDL070W: YGR186W: YPR124W: YLR109W: YER068W: YDR169C	YDR167W: YDL070W: YGR186W: YPR124W: YLR109W: YER068W: YDR169C; YGL107C: YGR246C: YGR005C: YOL108C: YJL176C: YBL078C: YLR214W; YJR094C: YDR145W: YMR043W: YBR017C: YHR030C: YBR089C-A: YMR308C; YAL001C: YAL021C: YAL051W: YAL061W: YBL005W: YBL007C: YBL016W: YBL021C: YBL025W: YBL054W: YBL066C: YBL085W: YBL093C: YBL103C: YBL107C: YBR020W: YBR033W: YBR047W: YBR049C: YBR066C: YBR081C: YBR083W: YBR111W-A:…
YLL055W	YPL250C: YDR253C: YIR017C	YPL250C: YDR253C: YIR017C; YDR303C: YGR257C: YDR043C; YPR072W: YOR153W: YPL058C; YKL164C: YOR344C: YGL071W
YEL060C	YHL031C: YOL067C: YBR047W: YGR243W: YIL154C: YDR169C: YGR249W	YHL031C: YOL067C: YBR047W: YGR243W: YIL154C: YDR169C: YGR249W; YJR094C: YMR243C: YGR186W: YHR064C: YPL037C: YKR062W: YBR278W: YPL031C: YDR423C: YER068W: YOL108C: YHL027W: YNL176C: YOR153W: YMR227C: YMR042W: YPL230W: YGL127C: YNR007C: YDL005C: YIR017C: YGL025C: YDL115C: YGR005C: YDR253C: YBL021C: YCL032W: YPL177C: YJL103C: YBL078C; YDR492W: YPR030W: YOL051W: YHR190W: YGR048W: YIR037W: YJR147W: YOR…
YMR256C	YBL078C: YLR109W: YJL089W	YBL078C: YLR109W: YJL089W; YLR445W: YER068W: YMR243C; YHR190W: YDR167W: YLR332W: YBR089C-A: YGR243W: YGL162W: YDR169C; YOR153W: YGR211W: YPL202C; YPL240C: YGL111W: YHR041C: YNL199C: YMR164C: YBL093C: YPL122C: YPR156C: YML081W: YLR220W: YLR403W: YJL156C: YGL181W: YLR032W: YPL037C: YMR136W: YDR079C-A: YBR278W: YBL007C: YNL313C: YDR333C: YLR182W: YBR123C: YPR124W: YNL189W: YDR492W: YOR304W: YHR084W:…
YGR155W	YLR335W: YGL043W: YPL049C	YLR335W: YGL043W: YPL049C; YOR046C: YBR112C: YIR017C; YDR174W: YDR303C: YPL250C
YAL018C	YLR220W: YLR213C: YHR124W	YLR220W: YLR213C: YHR124W; YLR445W: YHR064C: YPL048W; YPR086W: YOL067C: YKL109W; YAL001C: YAL021C: YAL051W: YAL061W: YBL005W: YBL007C: YBL016W: YBL021C: YBL025W: YBL054W: YBL066C: YBL078C: YBL085W: YBL093C: YBL103C: YBL107C: YBR017C: YBR020W: YBR033W: YBR047W: YBR049C: YBR066C: YBR081C: YBR083W: YBR089C-A: YBR111W-A: YBR112C: YBR123C: YBR128C: YBR150C: YBR151W: YBR154C: YBR170C: YBR182C: YBR187W:…
YMR242C	YIL033C: YPL031C: YKR062W	YIL033C: YPL031C: YKR062W; YOR123C: YNR009W: YJL124C: YGL107C: YBR151W: YNL135C: YPR086W: YLR445W: YGR186W: YPL250C: YDL070W: YLR414C: YDR460W: YIL143C: YER110C: YHR190W: YKL062W: YJR078W: YOR194C: YLR014C: YLR375W: YCR095C: YOR230W: YCL055W: YOL151W: YMR243C: YGL073W: YLR175W: YOR153W: YPL177C: YPL037C: YGR243W: YIR037W: YDR259C: YML007W: YNL167C: YAL061W: YHR064C: YIL154C: YBR278W: YGR005C: YOL…
YBR089C-A	YNL239W: YOR153W: YOL001W	YNL239W: YOR153W: YOL001W; YOR358W: YPR008W: YFL009W; YML081W: YKL109W: YJL216C: YOR363C: YHR206W: YJR127C: YHR084W; YLR335W: YDR213W: YPL240C; YCR106W: YGR209C: YJL089W: YPL031C: YLR332W: YJL056C: YLR040C: YNL135C: YHR143W-A: YPR124W: YGL073W: YPL177C: YPR025C: YJR063W; YHL031C: YDR055W: YBL093C: YLR445W: YER111C: YMR136W: YBR150C; YER169W: YGL151W: YAL051W: YLR047C: YMR280C: YNL021W: YGL016W: Y…
YER074W	YJR147W: YER088C: YHL027W	YJR147W: YER088C: YHL027W; YIR033W: YAL021C: YDR169C; YCL032W: YPL230W: YHR064C: YJL176C: YPL037C: YDR216W: YOL128C: YNL239W: YGL073W: YIR037W: YGL190C: YKL062W: YER114C: YLR220W: YCR065W: YBL016W: YIR017C: YBL078C: YDL115C: YBR278W: YLR175W: YPL031C: YNL176C: YDR253C: YIL033C: YPR008W: YNR007C: YKR062W: YJL103C: YPL177C
YJL079C	YPR086W: YNL103W: YLR445W: YLR213C: YCL055W: YER045C: YBR066C: YPR008W: YGR249W: YBR020W: YOL051W: YNL176C: YDR075W: YDR460W: YBR047W	YPR086W: YNL103W: YLR445W: YLR213C: YCL055W: YER045C: YBR066C: YPR008W: YGR249W: YBR020W: YOL051W: YNL176C: YDR075W: YDR460W: YBR047W; YLR183C: YOL067C: YDR423C: YDR055W: YMR042W: YLR098C: YDL005C: YFL021W: YKR034W: YHR064C: YHL020C: YMR227C: YOR066W: YBL025W
YBL075C	YHR071W: YIR017C: YDR174W	YHR071W: YIR017C: YDR174W; YCL055W: YPR086W: YER148W; YHL027W: YGR138C: YLR175W; YDR216W: YKL043W: YBR170C; YKL058W: YGL111W: YHR143W-A: YLR445W: YDR284C: YLR213C: YDL235C; YDR423C: YBL054W: YOR028C; YDR299W: YKL096W: YPL250C; YAL001C: YAL021C: YAL051W: YAL061W: YBL005W: YBL007C: YBL016W: YBL021C: YBL025W: YBL066C: YBL078C: YBL085W: YBL093C: YBL103C: YBL107C: YBR017C: YBR020W: YBR033W: YBR047W: Y…
YLR048W	YNR007C: YBL078C: YHL027W	YNR007C: YBL078C: YHL027W; YKR062W: YJL103C: YDL115C; YCL032W: YIL033C: YDR169C; YER088C: YPL230W: YPL031C; YDR216W: YPL037C: YIL154C; YGL106W: YBR278W: YLR175W: YOL108C: YIR033W: YHR064C: YDR253C; YGR005C: YOL067C: YGL127C: YBR170C: YGR048W: YGR243W: YGL025C; YIR017C: YAL021C: YPL177C; YPR008W: YMR243C: YDR423C; YOR153W: YIR037W: YMR042W; YBL021C: YNL097C: YJR147W; YGR246C: YER068W: YJL210W: YMR…
YBR294W	YPL250C: YOR344C: YDR253C	YPL250C: YOR344C: YDR253C; YKL164C: YIR017C: YDR043C; YGL105W: YPL058C: YLR109W; YOR153W: YNL161W: YDR303C; YPR168W: YGR257C: YKL096W; YAL001C: YAL021C: YAL051W: YAL061W: YBL005W: YBL007C: YBL016W: YBL021C: YBL025W: YBL054W: YBL066C: YBL078C: YBL085W: YBL093C: YBL103C: YBL107C: YBR017C: YBR020W: YBR033W: YBR047W: YBR049C: YBR066C: YBR081C: YBR083W: YBR089C-A: YBR111W-A: YBR112C: YBR123C: YBR128C:…
YIL099W	YLR220W: YLR213C: YKL109W	YLR220W: YLR213C: YKL109W; YHR064C: YJL089W: YHR124W; YNL161W: YPL128C: YGR249W: YCR106W: YBR128C: YDR081C: YDR123C: YAL001C: YDL013W: YKL185W: YAL051W: YGL035C: YIR017C: YOR028C: YLR375W: YPL021W: YDR362C: YJR094C: YGL105W: YOR213C: YBR193C: YDL126C: YHR006W: YBR154C: YER022W: YOL145C: YPR104C: YMR021C: YMR236W: YHR030C: YPL254W: YOR344C: YPL037C: YMR023C: YNR003C: YGR243W: YER177W: YLR335W: YER…
YPL249C-A	YOR059C: YBR244W: YHL027W	YOR059C: YBR244W: YHL027W; YBL016W: YLL051C: YLR220W; YHR143W-A: YDR216W: YNL239W
YGL031C	YER088C: YDR169C: YHL027W	YER088C: YDR169C: YHL027W
YFL041W	YLR220W: YOL067C: YHR124W	YLR220W: YOL067C: YHR124W; YLR213C: YGL025C: YLR445W; YHR190W: YJL089W: YHR064C; YBL021C: YDR167W: YPL048W; YGR243W: YOR153W: YKL109W; YMR308C: YDR121W: YBR154C; YLR109W: YLR175W: YDR299W; YDR055W: YJL110C: YER068W; YPR086W: YGR249W: YHR030C: YER174C: YNL103W: YPL129W: YJL103C: YOR344C: YDL126C: YJR063W: YKL125W: YLR223C: YBL078C: YIR033W; YBR151W: YOL145C: YKR062W: YNL098C: YER064C: YDL115C: YGL…
YPL130W	YLR213C: YPL048W: YHR124W	YLR213C: YPL048W: YHR124W; YOL067C: YJL089W: YHR064C; YKL109W: YLR220W: YLR445W
YJR137C	YPL250C: YIR017C: YOR153W	YPL250C: YIR017C: YOR153W; YLR335W: YDR043C: YDR253C; YDR303C: YGL043W: YPL058C; YOR344C: YPL049C: YGR257C; YLL028W: YKL164C: YDR174W; YPR072W: YGR211W: YGL105W; YBR112C: YGL252C: YGL071W; YDL132W: YFR034C: YKL096W; YLR109W: YPL037C: YNL161W; YOR298C-A: YLR401C: YPR168W; YMR236W: YIR018W: YGR233C; YHR190W: YFR028C: YGR281W; YOR315W: YDL235C: YDR167W; YDL179W: YDR335W: YIL056W; YER159C: YNL313C: Y…
YLL041C	YDR096W: YJL089W: YBL078C	YDR096W: YJL089W: YBL078C
YLR355C	YDR169C: YDR174W: YAL021C	YDR169C: YDR174W: YAL021C; YJL103C: YDR253C: YHL027W; YBR170C: YKR062W: YJR094C; YDR216W: YIL154C: YNR007C; YNL097C: YGL237C: YOR113W; YMR280C: YPL048W: YJL210W: YBR278W: YDR259C: YCL032W: YPL230W
YGR027C	YGL073W: YLR220W: YDL190C	YGL073W: YLR220W: YDL190C; YLR256W: YGR186W: YML007W; YDR216W: YOR059C: YGL106W; YJL124C: YLR266C: YGL013C: YGL105W: YLL051C: YHL027W: YIR033W; YER114C: YEL063C: YJL210W; YHR143W-A: YDR202C: YBR244W: YFL009W: YAL021C: YJL078C: YDL132W; YDR096W: YBL005W: YJR063W; YOR028C: YDR310C: YDR169C: YBR170C: YDR406W: YBR216C: YBL016W; YDL106C: YJR147W: YML099C
YBR296C	YMR016C: YOR049C: YGR233C	YMR016C: YOR049C: YGR233C; YPL250C: YJR060W: YFR034C; YLR109W: YOL108C: YKL032C: YBR047W: YMR186W: YDR501W: YGL071W; YDR121W: YBR198C: YGR257C: YKL096W: YGR138C: YGR146C: YPR168W; YNL236W: YDR174W: YDL170W: YGL107C: YJL089W: YER159C: YER040W; YLR214W: YNL161W: YDR169C: YOR213C: YML114C: YKL062W: YBR193C: YHL027W: YHR056C: YGR044C: YHL031C: YLR047C: YBL007C: YGL112C; YLR141W: YIL033C: YIR018W: YJL…
YPL061W	YDR167W: YBR278W: YOL108C	YDR167W: YBR278W: YOL108C
YDL046W	YJL210W: YFR034C: YOR213C: YOR049C: YBR297W: YPR165W: YDL070W: YMR037C: YMR308C: YKR064W: YDR303C: YLR347C: YCR042C: YPL202C: YDR284C: YLR228C: YNL199C: YMR039C: YOR298C-A: YDR463W: YER130C: YOR123C: YIL131C: YDR098C: YLR109W: YGL190C: YHL009C: YIR017C: YMR112C: YGR281W: YIR018W: YMR070W: YGR257C: YDR480W: YDR311W: YDL020C: YGL209W: YBR111W-A: YDR075W: YGL060W: YPR008W: YJR078W: YNL103W: YLR113W:…	YJL210W: YFR034C: YOR213C: YOR049C: YBR297W: YPR165W: YDL070W: YMR037C: YMR308C: YKR064W: YDR303C: YLR347C: YCR042C: YPL202C: YDR284C: YLR228C: YNL199C: YMR039C: YOR298C-A: YDR463W: YER130C: YOR123C: YIL131C: YDR098C: YLR109W: YGL190C: YHL009C: YIR017C: YMR112C: YGR281W: YIR018W: YMR070W: YGR257C: YDR480W: YDR311W: YDL020C: YGL209W: YBR111W-A: YDR075W: YGL060W: YPR008W: YJR078W: YNL103W: YLR113W:…
YBR072W	YAL061W: YHR190W: YER110C	YAL061W: YHR190W: YER110C; YHR143W-A: YPL058C: YPL240C; YOL151W: YOR273C: YDL165W; YNL098C: YBL007C: YLL028W; YNL167C: YDR214W: YGR281W; YLR399C: YLR362W: YDR202C; YLL026W: YMR186W: YCR093W; YDL044C: YOR230W: YGL104C; YPL075W: YLR347C: YBR289W; YDR485C: YGR044C: YBL107C; YNL294C: YKL112W: YJL078C; YGL133W: YLR040C: YCL055W; YDL115C: YDL190C: YDR284C; YGR209C: YFL009W: YPL011C; YMR043W: YMR005W: Y…
YBR082C	YHL027W: YBR244W: YBL016W	YHL027W: YBR244W: YBL016W; YOR059C: YDR216W: YLR109W: YOR298C-A: YOL128C: YLL051C: YHR143W-A; YDR214W: YLR220W: YOR315W; YHR006W: YOR230W: YBR278W: YDR167W: YPL129W: YGL013C: YHR071W; YDL190C: YDR034C: YPL248C: YGL073W: YGL038C: YOL108C: YNL239W; YGL105W: YML028W: YIR017C: YBR047W: YGL106W: YKL062W: YDR335W; YGL035C: YDR333C: YOR028C: YGL094C: YDR423C: YAL061W: YPL192C
YBR018C	YML098W: YBR020W: YPL248C	YML098W: YBR020W: YPL248C
YMR303C	YLR228C: YBR128C: YOL001W	YLR228C: YBR128C: YOL001W; YMR280C: YGL237C: YOR113W; YOR174W: YNL097C: YOR352W; YIL143C: YNR007C: YOL116W; YPL230W: YDL020C: YMR186W; YMR016C: YPR133C: YOL135C: YBL066C: YHL027W: YPR056W: YNR010W: YOR049C: YPL133C: YKL005C: YPL122C: YDR477W: YPR025C: YBL103C
YJL153C	YLR109W: YKR034W: YDR169C	YLR109W: YKR034W: YDR169C; YEL063C: YBL078C: YGL107C; YBL085W: YER068W: YJL103C
YMR107W	YGR138C: YLR141W: YHL027W	YGR138C: YLR141W: YHL027W; YGL166W: YLR176C: YBR033W: YKL058W: YER114C: YOR049C: YJR147W: YLR445W: YDR423C: YDR174W: YDL233W: YKL015W: YLR213C: YOR083W: YDR216W
YGL253W	YIL154C: YOR046C: YMR042W	YIL154C: YOR046C: YMR042W; YML098W: YHR064C: YCL032W; YGR243W: YDL005C: YMR136W; YGR005C: YJL103C: YPL177C; YGL025C: YOR153W: YBL078C; YBR278W: YKR062W: YBL021C; YOL067C: YIL033C: YPL230W; YJL089W: YDR169C: YPL037C; YBR089C-A: YGR246C: YER068W; YNR007C: YDR259C: YDL115C; YPR008W: YMR243C: YPL031C: YCR097W: YOL108C: YER159C: YMR308C; YHL027W: YLR113W: YGR249W; YER110C: YHR190W: YGR211W; YMR227C: Y…
YLR295C	YBR017C: YMR308C: YDR169C: YHR030C: YDR167W: YER068W: YLR109W	YBR017C: YMR308C: YDR169C: YHR030C: YDR167W: YER068W: YLR109W; YGR246C: YBL016W: YGR186W: YJL176C: YOL145C: YLR214W: YBR089C-A; YDR303C: YBL078C: YJL089W
YLL039C	YGL071W: YGL127C: YAL021C: YJL173C: YER045C: YJL089W: YML007W: YPL240C: YMR186W: YDL020C: YGL106W: YBL078C: YJL124C: YJL103C: YIR033W	YGL071W: YGL127C: YAL021C: YJL173C: YER045C: YJL089W: YML007W: YPL240C: YMR186W: YDL020C: YGL106W: YBL078C: YJL124C: YJL103C: YIR033W; YBR278W: YHL027W: YLR175W: YBR187W: YOR153W: YGL073W: YIL033C; YDR216W: YEL063C: YPL037C: YOL151W: YJR063W: YOL067C: YJL176C
YBR180W	YHR124W: YHR064C: YLR213C	YHR124W: YHR064C: YLR213C; YPL048W: YLR220W: YKL109W; YDR214W: YBR128C: YPL133C: YDR096W: YAL021C: YDR303C: YER110C: YDR492W: YOR123C: YNL229C: YPL021W: YEL063C: YDR460W: YLR113W: YCR097W: YNL314W: YCR095C: YGR257C: YBR150C: YER045C: YJL216C: YKL062W: YFR028C: YNR007C: YPL122C: YBL025W: YLR098C: YOR273C: YGL113W: YOR083W: YGL043W: YCR096C: YDR520C: YJR127C: YHL031C: YDR310C: YGR246C: YDR145W: YLR…
YEL034W	YGL106W: YHL027W: YDR216W	YGL106W: YHL027W: YDR216W; YOR028C: YLL051C: YGL105W
YDL110C	YPR036W-A: YIR017C: YMR042W: YJL173C: YML028W: YCR065W: YIR033W: YHL027W: YJL103C: YCL032W: YJL089W: YBL078C: YDR169C: YPL177C: YOL067C	YPR036W-A: YIR017C: YMR042W: YJL173C: YML028W: YCR065W: YIR033W: YHL027W: YJL103C: YCL032W: YJL089W: YBL078C: YDR169C: YPL177C: YOL067C
YKR097W	YJL089W: YMR243C: YLR109W	YJL089W: YMR243C: YLR109W; YNL313C: YHR084W: YDR169C: YDR146C: YBL021C: YPL177C: YKR034W: YJL176C: YGL025C: YER159C: YPL031C: YOR153W: YBL078C: YER068W: YNL098C; YGR005C: YPL048W: YLR040C: YBR089C-A: YBL016W: YCL036W: YGR211W; YBR017C: YLR445W: YGL107C: YDR167W: YDL115C: YPL230W: YLR401C: YJL173C: YLR220W: YDR253C: YMR308C: YKL179C: YBR154C: YDR303C; YAL001C: YAL021C: YAL051W: YAL061W: YBL005W: Y…
YKL117W	YOR153W: YJL176C: YGL025C	YOR153W: YJL176C: YGL025C; YBL007C: YPL048W: YBL078C: YER111C: YPL240C: YNL098C: YHR190W: YCR065W: YBL107C: YBR278W: YGL111W: YPR165W: YKL112W: YMR308C: YJL173C; YBR240C: YBL016W: YEL007W: YBR154C: YLR332W: YBR089C-A: YBR170C; YDR303C: YML028W: YER068W: YOL145C: YIR033W: YDL126C: YGR211W
YMR202W	YHR143W-A: YHL027W: YBR244W	YHR143W-A: YHL027W: YBR244W; YPL129W: YNL239W: YBL016W; YGL073W: YOR028C: YHR124W: YDR216W: YGL013C: YHR071W: YLR220W: YBR216C: YHR006W: YDL190C: YOR230W: YDR335W: YDR034C: YOR059C: YLL051C; YGR138C: YLR213C: YLR109W: YBR047W: YKL203C: YOR304W: YKL062W: YBR278W: YGL133W: YGL038C: YKR062W: YPR133C: YDR333C: YOL128C
YPR149W	YHL027W: YGR138C: YHR190W	YHL027W: YGR138C: YHR190W; YBR083W: YNL103W: YJR094C: YIR017C: YCL055W: YMR016C: YCR065W: YDR216W: YOR028C: YOR049C: YPR086W: YLR213C: YDR423C: YDL235C: YLR332W
YPL271W	YMR243C: YJL089W: YJL176C: YBR089C-A: YBL078C: YDR169C: YLR109W	YMR243C: YJL089W: YJL176C: YBR089C-A: YBL078C: YDR169C: YLR109W; YCR097W: YOR047C: YHL031C: YOR230W: YCL032W: YGR044C: YBL021C: YER159C: YPR124W: YGR243W: YLL026W: YPL202C: YGR246C: YPL031C: YDR167W: YHR190W: YGL025C: YJL103C: YOL108C: YPR056W: YLR332W: YDR121W: YNL098C: YLR040C: YPL177C: YMR308C: YOR153W: YBR154C: YGR211W: YER068W; YDR096W: YKL096W: YGL162W: YGR186W: YDL115C: YPL075W: YGR005C; Y…
YNL162W	YHL027W: YHR143W-A: YBR244W	YHL027W: YHR143W-A: YBR244W; YBL016W: YOR059C: YOL128C; YNL239W: YLL051C: YDR034C; YLR220W: YDL190C: YDR335W; YGL094C: YOR230W: YGL073W; YFR028C: YDR121W: YLR347C: YDL126C: YDR303C: YML098W: YMR043W: YJL089W: YPR124W: YGR246C: YFL034C-B: YBL005W: YGL106W: YML051W: YEL009C: YGL016W: YGR044C: YPR165W: YLR131C: YGL107C: YLR047C: YHR190W: YBR289W: YGL151W: YPL122C: YDR423C: YGR186W: YGR134W: YOR162C:…
YMR072W	YLR213C: YHR124W: YHR064C	YLR213C: YHR124W: YHR064C; YPL048W: YLR445W: YKL109W; YOL067C: YHR190W: YLR220W; YLR223C: YER174C: YJL089W; YBR154C: YPR086W: YDR167W; YAL001C: YAL021C: YAL051W: YAL061W: YBL005W: YBL007C: YBL016W: YBL021C: YBL025W: YBL054W: YBL066C: YBL078C: YBL085W: YBL093C: YBL103C: YBL107C: YBR017C: YBR020W: YBR033W: YBR047W: YBR049C: YBR066C: YBR081C: YBR083W: YBR089C-A: YBR111W-A: YBR112C: YBR123C: YBR128C:…
YHR183W	YHR190W: YDR253C: YOR153W	YHR190W: YDR253C: YOR153W; YGL025C: YBR089C-A: YER159C; YPL058C: YOL067C: YIR017C; YLR113W: YCR093W: YBL021C; YLR335W: YMR042W: YML098W; YLR347C: YJL103C: YGL043W; YLL028W: YPL177C: YOR046C; YGR005C: YPL049C: YHR064C; YKL028W: YIR037W: YBR244W: YHR084W: YDR485C: YOR290C: YJL176C: YDR098C: YHL031C: YOL149W: YDR055W: YGL111W: YIR018W: YML007W: YOR295W: YNL027W: YMR005W: YLR213C: YBR193C: YLR445W: Y…
YDL083C	YPL031C: YHL027W: YDR169C	YPL031C: YHL027W: YDR169C; YIL033C: YNR007C: YER088C; YDL115C: YBL078C: YIR033W; YJL103C: YKR062W: YPL230W; YAL021C: YIL154C: YCL032W; YPL037C: YDR216W: YDR253C; YOL067C: YGR243W: YBR170C
YHR096C	YGR138C: YDR216W: YHL027W	YGR138C: YDR216W: YHL027W
YGR214W	YKR062W: YHL027W: YBL078C	YKR062W: YHL027W: YBL078C; YPL230W: YNR007C: YPL031C; YOL108C: YIL033C: YDR169C: YJL103C: YIL154C: YIR037W: YDL115C; YDR253C: YBR278W: YCL032W
YPR192W	YGR138C: YPR036W-A: YHL027W	YGR138C: YPR036W-A: YHL027W; YGR243W: YOR049C: YOR153W; YCL032W: YBL021C: YHR190W: YHR064C: YDR169C: YDR423C: YMR136W: YGR005C: YGR186W: YBL103C: YGL025C: YIL154C: YGR249W: YBL078C: YDR216W; YPL230W: YPL177C: YMR042W
YER131W	YLR445W: YGL043W: YPL049C: YLR375W: YER148W: YLR347C: YBR244W: YBR151W: YOR046C: YKL020C: YBL025W: YLR213C: YCL055W: YOR230W: YMR308C: YGR281W: YLR183C: YEL009C: YNL189W: YLR256W: YHR190W: YGR048W: YCL032W: YKR062W: YIR017C: YBR278W: YER088C: YAL021C: YDL020C: YGL190C: YGR005C: YER114C: YGL025C: YOL067C: YHR064C: YAL061W: YBL078C: YGR249W: YBL016W: YDL115C: YDR423C: YMR243C: YEL063C: YIL033C: YPL…	YLR445W: YGL043W: YPL049C: YLR375W: YER148W: YLR347C: YBR244W: YBR151W: YOR046C: YKL020C: YBL025W: YLR213C: YCL055W: YOR230W: YMR308C: YGR281W: YLR183C: YEL009C: YNL189W: YLR256W: YHR190W: YGR048W: YCL032W: YKR062W: YIR017C: YBR278W: YER088C: YAL021C: YDL020C: YGL190C: YGR005C: YER114C: YGL025C: YOL067C: YHR064C: YAL061W: YBL078C: YGR249W: YBL016W: YDL115C: YDR423C: YMR243C: YEL063C: YIL033C: YPL…
YGR060W	YOR153W: YPR165W: YJR094C: YGR243W: YIR037W: YGR211W: YMR243C	YOR153W: YPR165W: YJR094C: YGR243W: YIR037W: YGR211W: YMR243C; YMR308C: YOL108C: YCL032W: YPR008W: YPL139C: YER068W: YGL181W: YBR154C: YIL154C: YPR036W-A: YPL048W: YGL162W: YDR174W: YBL078C: YMR042W; YBL021C: YBR089C-A: YOL145C: YGL025C: YER174C: YJL103C: YGR005C; YAL001C: YAL021C: YAL051W: YAL061W: YBL005W: YBL007C: YBL016W: YBL025W: YBL054W: YBL066C: YBL085W: YBL093C: YBL103C: YBL107C: YBR017C:…
YGR118W	YAL021C: YJR147W: YHL027W	YAL021C: YJR147W: YHL027W; YJL210W: YPL177C: YER088C; YPR008W: YIR033W: YJL176C
YER179W	YJL103C: YIR033W: YCR065W	YJL103C: YIR033W: YCR065W
YOR007C	YER159C: YPL058C: YHR190W	YER159C: YPL058C: YHR190W; YGR211W: YML098W: YOR153W
YDR516C	YLR220W: YLR213C: YHR064C	YLR220W: YLR213C: YHR064C; YLR223C: YPL048W: YKL109W; YAL001C: YAL021C: YAL051W: YAL061W: YBL005W: YBL007C: YBL016W: YBL021C: YBL025W: YBL054W: YBL066C: YBL078C: YBL085W: YBL093C: YBL103C: YBL107C: YBR017C: YBR020W: YBR033W: YBR047W: YBR049C: YBR066C: YBR081C: YBR083W: YBR089C-A: YBR111W-A: YBR112C: YBR123C: YBR128C: YBR150C: YBR151W: YBR154C: YBR170C: YBR182C: YBR187W: YBR193C: YBR198C: YBR215W:…
YPR035W	YPR124W: YJR032W: YDR169C: YEL009C: YKL179C: YJR094C: YLR214W: YBR083W: YHR084W: YCL036W: YDR146C: YAL021C: YBL016W: YLR109W: YNL098C	YPR124W: YJR032W: YDR169C: YEL009C: YKL179C: YJR094C: YLR214W: YBR083W: YHR084W: YCL036W: YDR146C: YAL021C: YBL016W: YLR109W: YNL098C; YDR303C: YNL097C: YPL133C: YEL007W: YIL143C: YJR132W: YFR028C: YNL229C: YGL166W: YDR174W: YOR113W: YIR033W: YGR005C: YBR240C: YML098W: YLR347C: YNL313C: YOL145C: YMR043W: YPL048W: YJL173C: YOR047C: YER068W: YPL075W: YBR017C: YGR211W: YLR401C: YOR153W: YGL107C; YER…
YBR011C	YBL016W: YFR028C: YPR124W	YBL016W: YFR028C: YPR124W; YKL096W: YLR256W: YLR040C: YDR253C: YPL075W: YML098W: YIL101C; YAL021C: YDR303C: YBR240C: YLR109W: YJR094C: YIR017C: YCR084C: YMR043W: YCL036W: YER159C: YBR017C: YOR028C: YJR032W: YGL107C; YDR174W: YAL061W: YLR214W: YDR146C: YLR266C: YDR492W: YGR005C; YBR083W: YMR308C: YDL070W: YKL032C: YGR209C: YJR066W: YBL005W: YGL151W: YGR186W: YAL001C: YBR278W: YMR042W: YHR143W-A: Y…
YKL182W	YLR256W: YMR186W: YPR052C	YLR256W: YMR186W: YPR052C; YLR113W: YOL145C: YJL173C; YGL127C: YGL151W: YBL005W; YJR066W: YMR043W: YHR143W-A; YKR034W: YLR445W: YLR398C: YPL240C: YCR097W: YBL093C: YBL021C; YDR423C: YKR062W: YLR266C; YDR075W: YJL103C: YBR089C-A; YBR017C: YGL071W: YNL135C; YLR040C: YMR112C: YMR308C; YDR207C: YBR047W: YDL013W
YML081C-A	YDR167W: YGL162W: YLR109W	YDR167W: YGL162W: YLR109W; YPL122C: YER068W: YMR308C; YGR211W: YJL089W: YGR243W: YDR096W: YPL139C: YJL176C: YBR089C-A; YNL313C: YHR190W: YPL202C: YBL078C: YDR169C: YOR153W: YLR332W
YBL078C	YJL089W: YOL067C: YJL103C	YJL089W: YOL067C: YJL103C; YBL021C: YPL177C: YMR186W: YHL020C: YPR025C: YGL025C: YML081W; YCL032W: YPR065W: YOR153W; YDR253C: YMR136W: YJL216C: YMR243C: YGR005C: YKR062W: YGL112C; YKL109W: YLR175W: YPL230W: YMR042W: YER068W: YBL107C: YIL154C; YBL103C: YPR104C: YIR017C: YNR007C: YOR172W: YBR278W: YDL115C; YPL240C: YGL071W: YLR005W: YGR246C: YLR332W: YOR113W: YDR121W
YDL055C	YML098W: YGR249W: YMR042W	YML098W: YGR249W: YMR042W; YGL025C: YLR113W: YOR046C; YHR064C: YCL032W: YMR136W; YBL021C: YDR492W: YMR308C; YCR097W: YIL154C: YBR089C-A; YGR243W: YJL103C: YDL005C; YER110C: YPL177C: YBR047W; YAL001C: YAL021C: YAL051W: YAL061W: YBL005W: YBL007C: YBL016W: YBL025W: YBL054W: YBL066C: YBL078C: YBL085W: YBL093C: YBL103C: YBL107C: YBR017C: YBR020W: YBR033W: YBR049C: YBR066C: YBR081C: YBR083W: YBR111W-A:…
YDR155C	YDR214W: YLR109W: YBL016W	YDR214W: YLR109W: YBL016W; YDL235C: YLL051C: YDR167W; YOR059C: YGL013C: YML028W; YOR298C-A: YOL108C: YOR028C; YHR143W-A: YHL027W: YGL106W; YGL035C: YER114C: YLR220W: YBR244W: YGL112C: YPL129W: YGL038C; YMR227C: YIR033W: YBR278W: YGL073W: YKR062W: YOL128C: YPL248C
YKR042W	YIR033W: YCR065W: YHR190W	YIR033W: YCR065W: YHR190W; YJL103C: YJL176C: YJL173C; YKL112W: YOL067C: YPR086W: YBL078C: YLR332W: YGL025C: YLR445W
YBL092W	YML007W: YDL070W: YNL279W	YML007W: YDL070W: YNL279W; YNL135C: YJR063W: YPL192C: YIL033C: YJL124C: YGL043W: YNL288W; YBR154C: YEL063C: YDR098C; YOL051W: YDR169C: YKR062W; YPL031C: YDL020C: YMR136W: YDL235C: YPL037C: YER148W: YNR007C; YKL058W: YIR033W: YPL230W
YGR225W	YLR445W: YLR213C: YKL109W	YLR445W: YLR213C: YKL109W; YOL067C: YLR220W: YHR064C; YDR167W: YPL048W: YHR124W; YGR211W: YDR284C: YKR034W: YJL056C: YLR223C: YBR278W: YJL216C: YGL107C: YBR187W: YNL216W: YIL154C: YAL021C: YNL098C: YHL031C: YER088C: YOR123C: YKL185W: YGL025C: YDR259C: YDR216W: YDR423C: YKL043W: YNL176C: YBR170C: YOR359W: YKR062W: YGR243W: YLR266C: YKL125W: YDR174W: YMR236W: YJL089W: YCL032W: YKL058W: YDL233W: YNR…
YJR094W-A	YKR062W: YDR169C: YDR253C	YKR062W: YDR169C: YDR253C; YIR017C: YOL067C: YIL154C; YBL078C: YJL103C: YHL027W
YDR119W-A	YHR064C: YDR174W: YBR278W: YJL089W: YGR211W: YGL025C: YJL176C	YHR064C: YDR174W: YBR278W: YJL089W: YGR211W: YGL025C: YJL176C; YGR005C: YPL177C: YIR017C: YDR253C: YBL078C: YEL007W: YBR154C; YEL063C: YKR034W: YPL031C: YPL230W: YJL173C: YKL112W: YMR243C; YCL032W: YGL071W: YKL058W: YPL240C: YHR071W: YER111C: YJR063W: YML098W: YDR169C: YJL103C: YCR065W: YOL067C: YGR246C: YLR175W; YMR182C: YDR463W: YHL031C: YLR375W: YGL127C: YLR332W: YER114C: YDR121W: YLR445W: YPL…
YDR418W	YKR062W: YPL230W: YJL103C	YKR062W: YPL230W: YJL103C; YDL115C: YDR169C: YIL033C; YNR007C: YBL078C: YPL031C; YAL001C: YAL021C: YAL051W: YAL061W: YBL005W: YBL007C: YBL016W: YBL021C: YBL025W: YBL054W: YBL066C: YBL085W: YBL093C: YBL103C: YBL107C: YBR017C: YBR020W: YBR033W: YBR047W: YBR049C: YBR066C: YBR081C: YBR083W: YBR089C-A: YBR111W-A: YBR112C: YBR123C: YBR128C: YBR150C: YBR151W: YBR154C: YBR170C: YBR182C: YBR187W: YBR193C:…
YHR010W	YDR169C: YIL154C: YKR062W	YDR169C: YIL154C: YKR062W; YPL031C: YJL103C: YDR253C; YNR007C: YBL078C: YHL027W; YOL067C: YIR017C: YDL115C; YGL025C: YGR243W: YGR249W: YCL032W: YIL033C: YER088C: YPL230W; YEL063C: YDL190C: YJL173C: YGL181W: YGL252C: YLR266C: YLR445W: YGR138C: YOL145C: YDL126C: YDL056W: YLR398C: YOR049C: YBL005W: YGL096W: YLR256W: YOL051W: YCR042C: YDR451C: YEL007W: YJR094C: YGR246C: YLR214W: YIR037W: YPL016W: YMR…
YMR307W	YDR169C: YOL067C: YGL025C	YDR169C: YOL067C: YGL025C; YGR005C: YKR062W: YIL154C; YCL032W: YJL103C: YDR253C; YMR042W: YBL078C: YIR017C; YMR136W: YDR423C: YGR243W; YBL021C: YER068W: YDL005C; YGR249W: YGL127C: YPL177C; YBL103C: YNL097C: YNR007C; YER088C: YNL176C: YHL027W: YOR153W: YPL230W: YJL089W: YDL115C; YPR156C: YHR064C: YPL031C; YDR216W: YDR259C: YIL033C; YPL037C: YOL051W: YMR243C: YDR121W: YPR036W-A: YOL108C: YGR246C; Y…
YCR005C	YPL021W: YGL162W: YKR062W	YPL021W: YGL162W: YKR062W; YGR243W: YBR253W: YDR096W
YAL054C	YGL025C: YHR190W: YJL089W: YOL067C: YIR033W: YJL103C: YBL078C	YGL025C: YHR190W: YJL089W: YOL067C: YIR033W: YJL103C: YBL078C; YNL103W: YGL013C: YPL240C: YIL154C: YER068W: YGL181W: YBL021C: YBR047W: YOR153W: YDR169C: YGR243W: YKR062W: YPL177C: YMR042W: YGR249W
YGL009C	YGL162W: YPR086W: YOL067C	YGL162W: YPR086W: YOL067C; YLR445W: YER114C: YDR096W; YCL055W: YGR243W: YHR064C
YOR096W	YOL067C: YIL154C: YKR062W	YOL067C: YIL154C: YKR062W; YMR308C: YJL103C: YDR169C; YMR136W: YBL078C: YGL025C; YCL032W: YDR253C: YNR007C; YKL032C: YGR005C: YPL031C; YHR064C: YIR017C: YPL177C; YMR042W: YGR243W: YPL230W; YGL127C: YIL033C: YNL097C
YOR100C	YBR253W: YDR096W: YGL162W	YBR253W: YDR096W: YGL162W; YBL078C: YGR243W: YJL103C; YGL013C: YLR445W: YKR062W; YAL001C: YAL021C: YAL051W: YAL061W: YBL005W: YBL007C: YBL016W: YBL021C: YBL025W: YBL054W: YBL066C: YBL085W: YBL093C: YBL103C: YBL107C: YBR017C: YBR020W: YBR033W: YBR047W: YBR049C: YBR066C: YBR081C: YBR083W: YBR089C-A: YBR111W-A: YBR112C: YBR123C: YBR128C: YBR150C: YBR151W: YBR154C: YBR170C: YBR182C: YBR187W: YBR193C:…
YLR061W	YIR033W: YER088C: YHL027W	YIR033W: YER088C: YHL027W; YKR062W: YGL106W: YDR169C
YPR074C	YBR089C-A: YML098W: YDL005C	YBR089C-A: YML098W: YDL005C; YMR308C: YLR113W: YCR097W; YPL177C: YDR207C: YMR042W; YIL154C: YPR036W-A: YHR190W; YPR065W: YCL032W: YBL021C; YBL078C: YGL025C: YER159C; YMR136W: YOR046C: YJL103C; YGR243W: YKR062W: YBR278W: YKL032C: YOL067C: YOR153W: YGR005C; YOL108C: YDR492W: YGL127C
YJR016C	YOR066W: YIL154C: YKR062W	YOR066W: YIL154C: YKR062W; YOL067C: YDR423C: YDL005C; YDR169C: YOR352W: YDL106C; YJR094C: YCL032W: YPL031C; YIR017C: YPL133C: YBL103C; YPL230W: YBL078C: YOR046C; YOR113W: YDR253C: YGL025C; YGL237C: YJL103C: YNL097C; YMR042W: YDR121W: YNR007C; YOL145C: YMR308C: YJL089W; YDR333C: YMR136W: YER068W; YBR089C-A: YCR097W: YPL177C; YMR039C: YGR243W: YGL035C; YMR112C: YIR013C: YKL032C; YJL216C: YER045C: Y…
YGR183C	YCR093W: YGL162W: YLR109W: YBR017C: YOL145C: YLR214W: YHR030C	YCR093W: YGL162W: YLR109W: YBR017C: YOL145C: YLR214W: YHR030C; YMR308C: YBL007C: YBR240C; YJR132W: YGR134W: YJL176C; YBL078C: YKL096W: YJL089W; YPR124W: YOR080W: YGL016W: YLL026W: YOL152W: YER068W: YGR246C; YHR143W-A: YDR169C: YER171W; YLR398C: YJR066W: YPL122C: YPL202C: YCR097W: YNL236W: YDL070W; YBL107C: YGL151W: YPR133C: YPL230W: YLR071C: YLR445W: YGL252C; YOL089C: YML098W: YKL203C; YGR274C: Y…
YEL040W	YNL239W: YKL062W: YHL027W	YNL239W: YKL062W: YHL027W; YLL051C: YBR278W: YHR006W; YBR244W: YKR062W: YBR047W; YDR216W: YIR017C: YHR143W-A; YOR059C: YHR071W: YBL016W; YOL108C: YOR028C: YJL210W; YNR007C: YDR423C: YLR005W
YDR371W	YPL048W: YKL109W: YLR213C	YPL048W: YKL109W: YLR213C; YLR445W: YLR220W: YHR124W; YAL001C: YAL021C: YAL051W: YAL061W: YBL005W: YBL007C: YBL016W: YBL021C: YBL025W: YBL054W: YBL066C: YBL078C: YBL085W: YBL093C: YBL103C: YBL107C: YBR017C: YBR020W: YBR033W: YBR047W: YBR049C: YBR066C: YBR081C: YBR083W: YBR089C-A: YBR111W-A: YBR112C: YBR123C: YBR128C: YBR150C: YBR151W: YBR154C: YBR170C: YBR182C: YBR187W: YBR193C: YBR198C: YBR215W:…
YKL156W	YHL027W: YLL051C: YBR244W	YHL027W: YLL051C: YBR244W; YOR059C: YHR143W-A: YBL016W; YDR216W: YLR220W: YNL239W; YGL073W: YGL038C: YIR033W: YDR034C: YOR230W: YHR071W: YGL013C; YOL108C: YPL248C: YKL062W: YJL210W: YHR006W: YOL128C: YJR147W; YBR047W: YKR062W: YBR278W; YPL177C: YIR017C: YCR065W; YDR335W: YNR007C: YJL176C; YJL078C: YDL190C: YER088C: YER114C: YGR186W: YDR423C: YCL032W; YML028W: YBR170C: YGL094C: YLR109W: YAL021C: Y…
YPL262W	YBL078C: YJL103C: YHR190W	YBL078C: YJL103C: YHR190W; YGR138C: YDR096W: YER114C: YDR214W: YIR037W: YGR243W: YIR033W; YGL025C: YIL033C: YOR049C: YHL027W: YGL162W: YPR036W-A: YLR332W; YOR153W: YPL021W: YOL089C: YDR277C: YPL031C: YPL202C: YMR243C: YLR213C: YCL055W: YMR136W: YNR007C: YBR253W: YOR028C: YNL189W: YJL078C: YML098W: YDR253C: YGL013C: YBR020W: YPL230W: YPR072W: YOL067C: YPL177C: YIL154C: YKR062W: YCL032W: YBL021C: Y…
YLR303W	YGL043W: YOR153W: YIR017C	YGL043W: YOR153W: YIR017C; YKL185W: YHR178W: YDL190C: YDR207C: YDL165W: YOR174W: YKR062W: YJL056C: YGR040W: YDR392W: YDL080C: YBR154C: YKL125W: YLR213C: YML098W: YOR213C: YGL107C: YBR047W: YNR003C: YOR359W: YJL124C: YEL007W: YOR098C: YFL021W: YGL133W: YBR244W: YOR049C: YBR123C: YIL143C: YOR229W: YOR295W: YDL013W: YGL025C: YJL065C: YKR099W: YDR259C: YDR299W: YOR298C-A: YLR414C: YDL115C: YER068W: Y…
YPR102C	YLL051C: YBR244W: YHL027W	YLL051C: YBR244W: YHL027W; YLR220W: YBL016W: YNL239W; YDR216W: YHR143W-A: YOR059C; YHR071W: YHR006W: YKL062W; YKR062W: YGL038C: YDR034C: YBR278W: YOR230W: YGL073W: YGL013C; YNR007C: YJL210W: YPL248C: YOL108C: YBR047W: YIR017C: YOL128C; YDL106C: YJL176C: YJR147W: YDR335W: YBR170C: YCR065W: YDR423C; YMR280C: YPL177C: YLR005W; YDL190C: YCL032W: YOR315W; YDR207C: YBR187W: YER171W: YLR398C: YKL043W: Y…
YJR094C	YFL009W: YNL239W: YOL108C	YFL009W: YNL239W: YOL108C; YLR399C: YKL062W: YCR084C: YPR025C: YPR008W: YBR239C: YBR154C
YHL034C	YLR332W: YJL173C: YHR190W	YLR332W: YJL173C: YHR190W; YPR086W: YNL103W: YIR037W: YGL025C: YCR065W: YJR094C: YIR033W
YJR123W	YKR062W: YNR007C: YPL230W	YKR062W: YNR007C: YPL230W
YER024W	YGL112C: YKR062W: YGL162W	YGL112C: YKR062W: YGL162W; YGR243W: YBR253W: YJL103C; YDR096W: YPL122C: YOL089C; YBL103C: YPR025C: YOR352W; YBR215W: YMR280C: YPL021W; YLR445W: YPL133C: YBL078C; YNR007C: YPL139C: YER174C; YCR097W: YPL033C: YDL020C: YFL031W: YDL115C: YER114C: YBL066C; YPR133C: YGL237C: YMR172W; YGL073W: YOR059C: YGL013C; YDL165W: YGL038C: YLR228C; YNR010W: YDR121W: YPR156C; YBR089C-A: YPL011C: YNL097C: YLR332W: Y…
YGL030W	YDR169C: YNR007C: YHL027W	YDR169C: YNR007C: YHL027W; YDL115C: YIL033C: YIR033W; YGL106W: YAL021C: YJL103C: YPL031C: YBL078C: YER088C: YKR062W; YBR020W: YML114C: YBR244W: YML081W: YLR332W: YOR230W: YER148W: YML098W: YGR209C: YGR246C: YNR009W: YPL058C: YJL078C: YGL252C: YLR228C: YLR445W: YGL043W: YLR214W: YDR098C: YCL055W: YPR086W: YGR005C: YPR124W: YIL143C: YLR375W: YIR017C: YGR249W: YBL103C: YDL106C: YDR202C: YJL124C: YMR…
YDR050C	YMR042W: YBL021C: YML098W	YMR042W: YBL021C: YML098W; YJL103C: YOR153W: YLR113W; YDL005C: YBL078C: YHR190W; YPL058C: YDR169C: YER159C: YIL154C: YCL032W: YGR005C: YBR089C-A
YLR333C	YDR169C: YHL027W: YIR033W	YDR169C: YHL027W: YIR033W; YPL230W: YDR216W: YER088C; YJL103C: YML007W: YIL033C; YPL031C: YAL021C: YBL078C; YIR017C: YHR064C: YLR220W: YNR007C: YDL020C: YCL032W: YNL176C: YDL115C: YGR186W: YIL154C: YGL073W: YGL106W: YDR253C: YKR062W; YBR278W: YPR008W: YJR147W; YBR154C: YEL063C: YBR170C: YFL021W: YLR175W: YPL037C: YOL067C; YOL108C: YPL177C: YGL190C; YLR109W: YGR005C: YER068W: YJL124C: YJR063W: YER…
YPL106C	YOR153W: YHR190W: YML098W	YOR153W: YHR190W: YML098W; YOR046C: YLR113W: YMR042W; YHR064C: YGR211W: YPL058C; YBL021C: YCL032W: YER159C; YGR281W: YNL189W: YGL025C; YCR093W: YBR089C-A: YIL154C; YDR121W: YMR243C: YJL103C; YPL177C: YGR005C: YBL078C; YLR347C: YDL005C: YGR243W; YER068W: YKR062W: YMR136W; YBR017C: YOL067C: YGR246C; YMR308C: YDR169C: YDR259C; YBR278W: YPL230W: YOL108C; YER110C: YBL025W: YIR017C: YOL145C: YBL107C: Y…
YDR171W	YGR281W: YBL107C: YPL058C	YGR281W: YBL107C: YPL058C; YER159C: YGR211W: YOR153W; YHR190W: YLL028W: YGR209C; YCR093W: YLR113W: YPL250C; YML098W: YIR017C: YFR034C; YAL001C: YAL021C: YAL051W: YAL061W: YBL005W: YBL007C: YBL016W: YBL021C: YBL025W: YBL054W: YBL066C: YBL078C: YBL085W: YBL093C: YBL103C: YBR017C: YBR020W: YBR033W: YBR047W: YBR049C: YBR066C: YBR081C: YBR083W: YBR089C-A: YBR111W-A: YBR112C: YBR123C: YBR128C: YBR150C:…
YIL133C	YBL078C: YPL031C: YDR169C	YBL078C: YPL031C: YDR169C; YDL115C: YIL033C: YNR007C; YPL037C: YPL230W: YJL103C; YCL032W: YHR064C: YKR062W; YGR243W: YDR253C: YIL154C; YLR175W: YHL027W: YMR243C; YER161C: YNL289W: YLR332W: YLR362W: YLR040C: YGL043W: YMR236W: YLR347C: YKL032C: YLR113W: YEL063C: YLR220W: YHR071W: YBR089C-A: YBR154C: YOR230W: YMR308C: YLR375W: YIL143C: YKL203C: YPL058C: YER110C: YLL051C: YPR036W-A: YDL020C: YGL096W:…
YKL056C	YKR062W: YHR064C: YMR308C	YKR062W: YHR064C: YMR308C; YBR154C: YJL103C: YDR169C; YER148W: YCL032W: YIL154C; YBL078C: YOR046C: YDL115C; YMR042W: YHL027W: YIL033C: YOL051W: YOL067C: YNR007C: YGR243W; YMR136W: YPL177C: YGL025C; YNL068C: YDR277C: YIL131C: YGR104C: YJL173C: YPR086W: YER159C: YDR174W: YOR028C: YPL048W: YER045C: YGL254W: YLR014C: YPR165W: YNL039W: YBL054W: YBR182C: YGL110C: YBR170C: YMR021C: YKL203C: YBR253W: YKL…
YDL181W	YGR211W: YDR169C: YJL176C: YMR308C: YBR089C-A: YER068W: YLR109W	YGR211W: YDR169C: YJL176C: YMR308C: YBR089C-A: YER068W: YLR109W; YPL075W: YGL025C: YBR154C: YJL089W: YCL036W: YBL078C: YDR167W; YHR190W: YML098W: YBL016W; YPL202C: YHR064C: YNL098C: YHR084W: YBL021C: YDR146C: YOR153W; YPL048W: YJL103C: YLR040C: YLR445W: YMR243C: YGR246C: YDR121W; YKL179C: YLR332W: YMR043W; YGR243W: YLR401C: YGR044C; YOL108C: YOL067C: YPR056W
YFL045C	YGR138C: YDR216W: YHL027W	YGR138C: YDR216W: YHL027W; YBL103C: YDR423C: YPR156C
YFL031W	YOR046C: YDL005C: YOR123C	YOR046C: YDL005C: YOR123C
YMR142C	YIL033C: YER088C: YDR169C	YIL033C: YER088C: YDR169C; YPL230W: YJL103C: YHL027W; YPL031C: YDL115C: YNR007C; YBL078C: YDR253C: YKR062W; YMR168C: YPL058C: YLR445W: YIR018W: YIL036W: YDR252W: YOL151W: YGR186W: YLR375W: YKL032C: YBL085W: YML098W: YOR028C: YLR220W: YDR098C: YKL015W: YGL043W: YGL106W: YMR236W: YKL096W: YPR124W: YOR174W: YOR230W: YMR136W: YDL005C: YLL051C: YGR048W: YJL176C: YOR049C: YGR005C: YIR017C: YOL067C: YER…
YOR142W	YHR064C: YGR243W: YHR190W	YHR064C: YGR243W: YHR190W
YLR340W	YNR007C: YJL103C: YKR062W	YNR007C: YJL103C: YKR062W; YPL230W: YBL078C: YDL115C; YCL032W: YGR243W: YPL031C; YIL154C: YIL033C: YDR169C; YOL067C: YHR064C: YPL037C; YGR249W: YER068W: YMR243C: YER148W: YMR042W: YJL089W: YDL005C: YHL027W: YOL108C: YOR153W: YBR170C: YDR253C: YBR278W: YPL177C; YGL073W: YGL043W: YOR059C: YNR003C: YLR109W: YFR028C: YIR037W: YDL106C: YAL021C: YNL097C: YFL021W: YER088C: YMR136W: YGL106W: YGL237C: YGR…
YEL065W	YMR042W: YKL096W: YGR249W	YMR042W: YKL096W: YGR249W; YPL075W: YHL031C: YBR047W: YNL176C: YDR169C: YGR005C: YDR492W; YPL033C: YIL154C: YJR032W: YBL078C: YCL032W: YPR008W: YFR028C; YGL107C: YDR259C: YGL025C; YGR246C: YOL067C: YMR043W: YPR124W: YPL177C: YML098W: YGR243W; YJL103C: YLR109W: YMR136W: YKR062W: YDR253C: YOR153W: YBL021C; YCL036W: YPL230W: YJR094C; YHL020C: YBL016W: YIR017C: YOL051W: YER068W: YBR278W: YPR036W-A; Y…
YGR085C	YIR033W: YML007W: YLR220W	YIR033W: YML007W: YLR220W; YGL073W: YLL051C: YGL106W; YDR216W: YBR244W: YHL027W; YGL013C: YOR059C: YGR186W; YJL124C: YAL021C: YBL016W; YCR065W: YHR143W-A: YER088C; YBR170C: YJR147W: YDR169C; YLR109W: YPL248C: YBL078C: YJR063W: YNL239W: YJL078C: YPL037C; YOR315W: YDR253C: YLR256W; YDR034C: YDL115C: YKR062W: YEL063C: YBR278W: YIL033C: YDL132W; YNR007C: YER114C: YPL230W; YOR230W: YDL190C: YCL032W; Y…
YBR045C	YKL109W: YLR213C: YHR064C	YKL109W: YLR213C: YHR064C; YHR124W: YLR445W: YPL048W; YLR175W: YDR299W: YLR220W; YBR289W: YLR256W: YMR186W: YDR216W: YJL216C: YHR178W: YOR273C: YPR009W: YBR128C: YOR358W: YNR003C: YDL070W: YGR197C: YMR280C: YIR037W: YER040W: YCR106W: YER148W: YAL061W: YGL110C: YGR249W: YHR006W: YBL007C: YDR202C: YIL033C: YBR047W: YBR033W: YDL044C: YGR138C: YBL085W: YPR030W: YBR193C: YCR095C: YDR223W: YPL133C: YDR…
YML028W	YNL176C: YDR167W: YLR109W: YDR214W: YGR211W: YMR243C: YBR240C	YNL176C: YDR167W: YLR109W: YDR214W: YGR211W: YMR243C: YBR240C; YGR138C: YGR044C: YOR337W: YIR017C: YCL055W: YBR278W: YML007W: YGR197C: YNL216W: YOR028C: YBR253W: YDR480W: YMR186W: YOL149W: YMR172W
YPR133W-A	YLR256W: YBL007C: YHR030C	YLR256W: YBL007C: YHR030C; YGL133W: YDR055W: YJR066W; YGR134W: YGR243W: YGL252C; YLR445W: YOR304W: YOR080W; YPR133C: YPL202C: YDR333C; YOL152W: YCR093W: YBR244W: YML081W: YLR214W: YIL143C: YDR034C; YGL016W: YGL162W: YKL203C; YLR071C: YGL013C: YLR398C; YLL028W: YFL031W: YBR253W: YLL026W: YLR266C: YOR162C: YBR017C; YDR121W: YNL294C: YBL005W: YDR096W: YBL078C: YGL151W: YDL165W: YOL089C: YJR132W: YDR…
YDL125C	YDL132W: YPR086W: YHR190W	YDL132W: YPR086W: YHR190W; YJL173C: YDL190C: YDL126C; YCR065W: YGR281W: YHR143W-A; YDR284C: YLR332W: YBR151W: YPR072W: YIR017C: YKL043W: YEL009C; YLR445W: YCL055W: YLL026W; YPL240C: YDR335W: YOR153W; YDR214W: YOR059C: YDR423C; YLL028W: YBR083W: YCR093W; YLR213C: YBR170C: YMR186W; YIR033W: YNL103W: YNL216W: YGR044C: YHL027W: YER159C: YDL235C; YGL025C: YDR174W: YBL007C: YKL164C: YHR064C: YGL094C: Y…
YFR033C	YLR214W: YHR030C: YBR240C	YLR214W: YHR030C: YBR240C; YOL152W: YBR017C: YHR143W-A: YPR124W: YKL096W: YPL129W: YDL070W; YBL107C: YER068W: YGR246C: YER171W: YLR109W: YIL101C: YCR093W; YBL078C: YGR134W: YJL176C: YOR080W: YGR209C: YCR084C: YDR169C; YLR071C: YDL115C: YJL089W: YPL202C: YLR398C: YMR236W: YKR034W: YOL145C: YFL031W: YNL236W: YMR308C: YCL032W: YJR132W: YJR066W
YNL015W	YDR253C: YIL154C: YDR259C: YNL176C: YDR169C: YGR249W: YHL031C	YDR253C: YIL154C: YDR259C: YNL176C: YDR169C: YGR249W: YHL031C; YGR005C: YLR113W: YOR298C-A: YGL025C: YIR017C: YDR214W: YBL078C: YDL005C: YKR062W: YMR042W: YPL177C: YBR047W: YGR243W: YOL067C: YPR036W-A; YDR423C: YER068W: YJL103C: YNR007C: YMR186W: YCL032W: YGL127C: YHL027W: YDL115C: YPR008W: YPL230W: YOR153W: YMR243C: YBL021C
YMR305C	YOR028C: YDR216W: YJL210W	YOR028C: YDR216W: YJL210W; YGL105W: YER040W: YDR202C; YPR156C: YBL066C: YPL133C; YDR223W: YOR049C: YDL080C; YDR501W: YDL233W: YLR445W; YHL027W: YLR213C: YHL010C; YLR113W: YBR033W: YDR252W: YBR289W: YPL033C: YDL106C: YDR096W
YBL015W	YGR243W: YBL078C: YGL162W	YGR243W: YBL078C: YGL162W; YKR062W: YDR096W: YJL103C; YMR070W: YLR213C: YOL135C: YOR298C-A: YDR303C: YER130C: YOR358W: YGR146C: YAL021C: YBL054W: YGR186W: YIL143C: YER184C: YNL025C: YDR296W: YNL288W: YBR239C: YJL127C: YDR252W: YOR273C: YBR289W: YDR451C: YGL035C: YOR113W: YLR347C: YPR168W: YDL190C: YDR174W: YNR003C: YBR017C: YDR079C-A: YGL209W: YOR380W: YER148W: YNL313C: YHR178W: YPL075W: YLR175W:…
YML123C	YPL037C: YGL043W: YGR233C	YPL037C: YGL043W: YGR233C
YNL142W	YPR124W: YGL107C: YMR043W	YPR124W: YGL107C: YMR043W; YLR214W: YEL007W: YJR094C; YBR240C: YDR492W: YLR109W; YBL016W: YAL021C: YML098W; YGR005C: YKL096W: YOR066W; YCL036W: YJL173C: YFR028C; YAL001C: YAL051W: YAL061W: YBL005W: YBL007C: YBL021C: YBL025W: YBL054W: YBL066C: YBL078C: YBL085W: YBL093C: YBL103C: YBL107C: YBR017C: YBR020W: YBR033W: YBR047W: YBR049C: YBR066C: YBR081C: YBR083W: YBR089C-A: YBR111W-A: YBR112C: YBR123C:…
YDR099W	YJL173C: YOR153W: YBL078C	YJL173C: YOR153W: YBL078C; YMR243C: YJL176C: YJL089W: YGL025C: YHR190W: YJL103C: YIR033W; YOL067C: YBR278W: YPL177C: YBL007C: YLR109W: YHR064C: YBR154C: YDR169C: YPR030W: YLR332W: YBR089C-A: YIL033C: YGR211W: YGL127C; YGR243W: YMR186W: YBR083W: YMR308C: YIR037W: YMR136W: YER068W; YGL181W: YGL071W: YPR165W: YDL126C: YJR094C: YIL154C: YBL021C: YPR052C: YNL199C: YMR042W: YCL032W: YOL151W: YGR005C: Y…
YOL126C	YOR153W: YJL103C: YBL078C	YOR153W: YJL103C: YBL078C; YDR259C: YPR072W: YGR005C: YBL021C: YCL032W: YMR042W: YGR243W; YPL177C: YKR062W: YPL230W: YBR278W: YPL139C: YIL154C: YGL025C; YMR136W: YMR243C: YJL089W: YDR169C: YER068W: YGL162W: YOL067C; YAL001C: YAL021C: YAL051W: YAL061W: YBL005W: YBL007C: YBL016W: YBL025W: YBL054W: YBL066C: YBL085W: YBL093C: YBL103C: YBL107C: YBR017C: YBR020W: YBR033W: YBR047W: YBR049C: YBR066C: YBR…
YDR033W	YER148W: YHR064C: YEL063C: YDL005C: YOL051W: YER110C: YMR039C	YER148W: YHR064C: YEL063C: YDL005C: YOL051W: YER110C: YMR039C; YLR445W: YLR214W: YFL021W; YJL110C: YBR020W: YPR036W-A: YML007W: YKR034W: YML051W: YDR492W
YBR126C	YPL058C: YHR143W-A: YHR190W	YPL058C: YHR143W-A: YHR190W; YER110C: YOR273C: YLR347C; YDR216W: YPL240C: YGR281W; YBL007C: YBR289W: YCR093W; YDL165W: YDR202C: YER159C; YBL005W: YPL011C: YGL133W; YLR040C: YDR335W: YDL115C; YDL190C: YGL104C: YDL044C; YMR243C: YDR214W: YDR284C; YLR362W: YOL151W: YAL061W; YGR044C: YLR399C: YDR406W; YOR049C: YJL078C: YPL075W; YPL250C: YFL009W: YDR485C; YLR266C: YPR065W: YBR216C; YNL098C: YNL294C: Y…
YMR116C	YJL210W: YFR034C: YOR213C: YOR049C: YBR297W: YPR165W: YDL070W: YMR037C: YMR308C: YKR064W: YDR303C: YLR347C: YCR042C: YPL202C: YDR284C: YLR228C: YNL199C: YMR039C: YOR298C-A: YDR463W: YER130C: YOR123C: YIL131C: YDR098C: YLR109W: YGL190C: YHL009C: YIR017C: YMR112C: YGR281W: YIR018W: YMR070W: YGR257C: YDR480W: YDR311W: YDL020C: YGL209W: YBR111W-A: YDR075W: YGL060W: YPR008W: YJR078W: YNL103W: YLR113W:…	YJL210W: YFR034C: YOR213C: YOR049C: YBR297W: YPR165W: YDL070W: YMR037C: YMR308C: YKR064W: YDR303C: YLR347C: YCR042C: YPL202C: YDR284C: YLR228C: YNL199C: YMR039C: YOR298C-A: YDR463W: YER130C: YOR123C: YIL131C: YDR098C: YLR109W: YGL190C: YHL009C: YIR017C: YMR112C: YGR281W: YIR018W: YMR070W: YGR257C: YDR480W: YDR311W: YDL020C: YGL209W: YBR111W-A: YDR075W: YGL060W: YPR008W: YJR078W: YNL103W: YLR113W:…
YHR174W	YGL025C: YCL032W: YBL021C	YGL025C: YCL032W: YBL021C; YMR042W: YPL177C: YIL154C; YBL078C: YOR153W: YGR243W
YAL060W	YNL135C: YHR143W-A: YER110C	YNL135C: YHR143W-A: YER110C; YMR039C: YOL151W: YPL240C; YBR297W: YPL075W: YLR347C; YOR273C: YER159C: YOR230W; YBL007C: YHR190W: YGR281W; YBR020W: YDR214W: YAL061W; YGL127C: YDR284C: YDR202C; YGL133W: YFL009W: YDR335W; YGL104C: YCR097W: YBR216C; YGR044C: YDR308C: YMR043W; YNL294C: YBL005W: YMR005W: YCL055W: YMR186W: YBL093C: YLL026W; YPR052C: YDR277C: YDR406W; YNL098C: YDR075W: YDL190C; YPR065W: Y…
YDL075W	YPL031C: YML007W: YDR216W: YBL078C: YIL154C: YLR175W: YDL115C: YGL106W: YGL073W: YJL103C: YPL230W: YKR062W: YIR033W: YER088C: YHL027W	YPL031C: YML007W: YDR216W: YBL078C: YIL154C: YLR175W: YDL115C: YGL106W: YGL073W: YJL103C: YPL230W: YKR062W: YIR033W: YER088C: YHL027W; YBR151W: YDR492W: YOL051W: YLR113W: YDL126C: YBL025W: YOR359W: YBR017C: YGL133W: YNL189W: YGL035C: YMR043W: YPR124W: YBR244W: YHR030C: YBL107C: YER148W: YHR143W-A: YDR207C: YDL190C: YOR123C: YOR059C: YBL021C: YGL025C: YMR042W: YDR098C: YDL020C: YMR136W: YGR249W: Y…
YLR029C	YPL031C: YDL115C: YIL033C	YPL031C: YDL115C: YIL033C; YDR169C: YKR062W: YBL078C; YHL027W: YPL037C: YCL032W: YHR064C: YNR007C: YJL103C: YPL230W; YBR154C: YER088C: YGR243W: YBR170C: YLR175W: YBR278W: YGR005C; YGR048W: YGR249W: YPL177C: YDR216W: YIL154C: YOL108C: YOL067C; YGL127C: YMR136W: YMR243C: YMR042W: YBL021C: YAL061W: YGL025C; YPR008W: YDL005C: YIR033W; YPR036W-A: YJR147W: YIR017C: YER068W: YAL021C: YNL097C: YER148W: Y…
YAL063C	YOR059C: YHL027W: YBR244W	YOR059C: YHL027W: YBR244W; YLL051C: YBL016W: YHR143W-A; YOR230W: YLR220W: YNL239W; YOL128C: YDR034C: YDR216W; YBR278W: YHR071W: YGL013C; YKL062W: YGL073W: YHR006W
YOR285W	YPL031C: YNR007C: YKR062W	YPL031C: YNR007C: YKR062W; YLR175W: YPL037C: YPL230W: YHL027W: YDL115C: YIL033C: YBL078C; YBR170C: YMR037C: YOL108C: YCL032W: YHR064C: YDR169C: YJL103C; YGL106W: YBL021C: YNL161W: YOR153W: YMR243C: YAL021C: YJR147W: YIR037W: YDR216W: YIL154C: YPR008W: YGR243W: YBR278W: YER088C; YPL250C: YDL190C: YLR399C: YBR289W: YDR477W: YCR093W: YPL139C: YOR047C: YMR228W: YJR066W: YPR009W: YDR463W: YMR308C: YBR…
YBR048W	YNL239W: YBR244W: YHL027W	YNL239W: YBR244W: YHL027W; YOR059C: YHR143W-A: YLL051C; YHR071W: YLR220W: YBL016W; YAL001C: YAL021C: YAL051W: YAL061W: YBL005W: YBL007C: YBL021C: YBL025W: YBL054W: YBL066C: YBL078C: YBL085W: YBL093C: YBL103C: YBL107C: YBR017C: YBR020W: YBR033W: YBR047W: YBR049C: YBR066C: YBR081C: YBR083W: YBR089C-A: YBR111W-A: YBR112C: YBR123C: YBR128C: YBR150C: YBR151W: YBR154C: YBR170C: YBR182C: YBR187W: YBR193…
YGR059W	YHR124W: YKL109W: YHR064C	YHR124W: YKL109W: YHR064C; YDR167W: YHR190W: YLR445W; YER064C: YLR220W: YLR213C; YDR299W: YLR175W: YPL048W; YJL089W: YBR154C: YKL125W; YER174C: YMR308C: YOL067C; YOR344C: YDR055W: YPL129W; YJR063W: YNL103W: YPR086W; YGL252C: YJL110C: YLR223C; YBR151W: YOL149W: YNR003C: YGL111W: YBL021C: YOR359W: YHR030C; YJL056C: YOR315W: YFR028C: YPL037C: YBR187W: YPL202C: YLR109W: YER130C: YGL113W: YGR257C: YIR…
YOR339C	YLR220W: YPL048W: YLR213C	YLR220W: YPL048W: YLR213C; YHR064C: YJL089W: YHR124W; YJL110C: YLR445W: YKL109W; YER064C: YDR167W: YER174C; YBR049C: YBR089C-A: YPR009W: YER148W: YDR098C: YNL289W: YNL279W: YAL061W: YGL209W: YGL237C: YML015C: YPL248C: YNL027W: YGR146C: YBL066C: YGR224W: YFR034C: YNL314W: YOL116W: YER110C: YDR146C: YER022W: YBL016W: YDL170W: YIL131C: YNL135C: YNL189W: YBL078C: YPL129W: YJR032W: YLR266C: YER161C: Y…
YHL015W	YDL115C: YHR064C: YGL106W	YDL115C: YHR064C: YGL106W; YAL001C: YAL021C: YAL051W: YAL061W: YBL005W: YBL007C: YBL016W: YBL021C: YBL025W: YBL054W: YBL066C: YBL078C: YBL085W: YBL093C: YBL103C: YBL107C: YBR017C: YBR020W: YBR033W: YBR047W: YBR049C: YBR066C: YBR081C: YBR083W: YBR089C-A: YBR111W-A: YBR112C: YBR123C: YBR128C: YBR150C: YBR151W: YBR154C: YBR170C: YBR182C: YBR187W: YBR193C: YBR198C: YBR215W: YBR216C: YBR239C: YBR240C:…
YJL037W	YKL109W: YLR213C: YPL048W	YKL109W: YLR213C: YPL048W; YHR064C: YHR124W: YLR220W; YOL067C: YDR167W: YLR445W; YNL098C: YBR253W: YPR036W-A: YGR243W: YGL111W: YHR190W: YOR359W: YOL149W: YBL021C: YDR299W: YJL110C: YPR086W: YDR121W: YLR182W: YOR344C: YBR151W: YGL252C: YER064C: YDR055W: YLR175W: YBR154C: YHR030C: YPL129W: YER174C: YJR063W: YLR223C: YMR308C: YJL089W: YKL125W; YPL139C: YOL116W: YDR311W: YER028C: YLR451W: YNL167C: Y…
YPL143W	YBL016W: YBR244W: YHL027W	YBL016W: YBR244W: YHL027W; YLR220W: YNL239W: YLL051C; YKL062W: YHR006W: YHR143W-A; YGL038C: YDR216W: YOR059C; YOR230W: YGL073W: YOL128C; YGL013C: YDR034C: YHR071W; YBR047W: YBR278W: YKR062W; YJL210W: YIR017C: YOL108C; YDL190C: YNR007C: YJL176C; YDL106C: YJR147W: YDR335W

## Sheet: Table S2
Supplementary Table S2: Minimal set of TFs and disjoint sets of TFs for each of the target gene in B.subtilis
target_gene	minimal_set	disjoint_sets (set seperated by semi colon)
ymxH	sigE: rsfA	sigE: rsfA; sigF: sigG
yesY	mhqR: yfmP	mhqR: yfmP; cymR: hprT; iolR: comA; sigM: gutR; ycbG: sigL; licT: malR; mtlR: treR; sigD: padR; sigF: zur; yxdJ: dnaA; codY: glcT; lmrA: ansR; ywbI: rex: ohrR: mntR: ydfI: czrA: glnR: yodB: sigW: exuR: nadR: gltR: citR: ganR: cggR: yetL: kdgR: levR: sigY: mdxR: ctsR: glcR: mtrB: tilS: sacY: nrdR: glnL: sigA: walR: gabR: bltR: lexA: sigV: rocR: sinR: sigH: birA: rsoA: nsrR: licR: gerE: fruR: araR:…
yvmC	sigB: sdpR	sigB: sdpR
dnaN	sigF: lexA	sigF: lexA; sigO: bltR; rsfA: resD; hutP: dnaA; purR: rsoA; citT: nrdR; comA: licT; mtlR: sigE; adaA: glcT; mdxR: codY; yxdJ: sigV; birA: slrR; arsR: xre: ansR; sigA: lmrA: hprT; ccpA: liaR: ahrC; treR: gutR: mhqR; comK: yfhP: nusA; sinR: gerE: glnL; zur: ywbI: araR; sigY: bkdR: ccpN; sacY: yfmP: malR; sigM: sigL: walR; abh: abrB: acoR: alsR: aseR: azlB: bceR: bmrR: ccpC: cggR: citB: citR: csoR: …
pyrB	walR: adaA	walR: adaA; rsoA: slrR; ycbG: sigO; liaR: sigF: iolR: lexA; bltR: sigE: gltC: licR; mtlR: ccpA; bkdR: mdxR; sigM: gutR; gerE: yfmP; malR: citT; sigV: ywbI: yrkP; arsR: sigL: yxdJ; cysL: glnL: splA; comA: sacY: sigY; xre: birA: comK; araR: lmrA: fruR; ansR: hutP: resD; mhqR: glcT: licT; glpP: ccpC: glcR: gntR: immR: sacT: desR: phoP: rplL: kdgR: hxlR: sigB: kipR: rplJ: tyrZ: ytrA: czrA: pucR: mntR…
tagH	resD: iolR	resD: iolR; fruR: yfmP; rsoA: glcT; licR: lmrA; birA: cysL; glnL: ycbG; licT: malR; nusA: ansR; bltR: sigO; adaA: gerE; cymR: comK; nrdR: mtlR; hutP: sigL: gutR: arsR: padR: sigA: lexA: sigF: salA: mdxR: araR: sigD: treR: yrkP: splA; ahrC: ywbI: sigV; comA: yxdJ: sacY; ccpN: sigE: purR; deoR: bkdR: dnaA; sigM: gltC: liaR; walR: sigY: slrR; mta: fur: gmuR: exuR: citR: pucR: rpmE: xpf: rplT: rex: n…
qoxB	sigW: rsfA: cggR: rex	sigW: rsfA: cggR: rex; adaA: ycnK; sigV: rsoA: mdxR: sigA: mhqR: hutP: slrR: yrkP: citT; bltR: sigY: nsrR: sigE; zur: sigO; hrcA: dnaA: sinR: gabR; splA: pyrR: hprT: codY: sigH: arsR: azlB; xre: ylaC: mta; fadR: abrB: citB: araR: licR: sigG: ytrA: salA: sigM: rplJ: comA: phoP: glnL: tyrZ: yodB: natR: nusA: bmrR: pucR: padR: kdgR: purR: xpf: birA: sdpR: rocR: ywbI: ganR: sacT: ycbG: liaR: resD: le…
citZ	mntR: nusA	mntR: nusA
ptsG	ccpA: liaR	ccpA: liaR; glnL: sigL: lexA: licT; gutR: malR; codY: yfhP; mtlR: purR; comA: iolR: ccpN: walR; cysL: araR; deoR: comK: birA: hprT; xre: dnaA; mhqR: tilS: sigD; fruR: resD: yxdJ; sinR: lmrA: ahrC: ycbG: citT: sigM: ywbI: sacY: yfmP: sigE: zur: mdxR: cymR: nrdR: licR; sigO: glcT: ansR; bkdR: sigF: gltC: padR: sigA: nusA; spoVT: manR: nhaX: xylR: perR: sigX: csoR: kdgR: sigB: ctsR: abrB: kipR: ytrA…
tuaC	liaR: sdpR	liaR: sdpR; mtlR: sigB; licT: frlR; xre: sacY; abh: abrB: acoR: adaA: ahrC: alsR: ansR: araR: arsR: aseR: azlB: bceR: birA: bkdR: bltR: bmrR: ccpA: ccpC: ccpN: cggR: citB: citR: citT: codY: comA: comK: csoR: cssR: ctsR: cymR: cysL: czrA: degU: deoR: desR: dnaA: exuR: fadR: fnr: fruR: fur: gabR: ganR: gerE: glcR: glcT: glnL: glnR: glpP: gltC: gltR: gmuR: gntR: gutR: hprT: hrcA: hutP: hxlR: immR: i…
pyrG	mhqR: comK: sigE: rsfA	mhqR: comK: sigE: rsfA; sigO: sigF; mdxR: citT; yxdJ: slrR; rsoA: hutP: sigY: sigV; yrkP: lmrA; gltC: malR; bltR: ywbI; gutR: padR; cymR: mtlR; araR: arsR: splA
skfB	rsoA: araR: liaR: xre: purR: mtrB: ccpA: yxdJ: rsfA: splA: sacY: nusA: licR: licT: adaA: sigY: mtlR: cymR	rsoA: araR: liaR: xre: purR: mtrB: ccpA: yxdJ: rsfA: splA: sacY: nusA: licR: licT: adaA: sigY: mtlR: cymR; alsR: cssR: hrcA: rplJ: sacT: rok: sinR: padR: sigB: rpsB: sigH: rpsD: mntR: sdpR: nadR: ycnK: kipR: fnr: frlR: mta: glnL: hprT: ycbG: citT: comA: sigA: lmrA: mdxR: deoR: natR: tilS: ccpN: codY: birA: glcT: lexA: ahrC: sigD: cggR: treR: sigV: cysL: gabR: bkdR: fruR: hutP: zur: yrkP: resD: yf…
spo0M	hutP: tilS: hprT: gerE	hutP: tilS: hprT: gerE; mhqR: gutR; licT: sigM: yfmP: walR: lmrA: ahrC: liaR: bkdR: zur; dnaA: sigA: sigE: mtlR; nsrR: mdxR: lexA: ccpN: birA: ywbI: licR: cymR: ccpA: codY: sacY: glcT: padR: slrR: yxdJ: arsR; yodB: desR: immR: degU: sigF: mta: ytrA: sdpR: fadR: tyrZ: phoP: sigG: acoR: nrdR: cysL: purR: frlR: splA: bltR: sigY: natR: sigV: rsoA: citT: salA: sigH: hrcA: rpmE: pyrR: comK: rocR: glcR:…
thrS	licT: dnaA: mdxR: rsoA: sigM: ccpA: bltR: lexA: sigF: cysL: yrkP: arsR: hprT: glcT: sigY: gerE: sigO: citT	licT: dnaA: mdxR: rsoA: sigM: ccpA: bltR: lexA: sigF: cysL: yrkP: arsR: hprT: glcT: sigY: gerE: sigO: citT; ccpC: sigD: glnR: rok: exuR: rplT: mgsR: ctsR: nadR: abrB: rplJ: sigB: rpsB: rpsD: gabR: glnL: lmrA: manR: sdpR: deoR: ywbI: birA: tilS: zur: comA: glcR: treR: yfmP: sigL: purR: mhqR: frlR: glpP: rsfA: sinR: cymR: padR: mtrB: salA: azlB: sigE: malR: ahrC: walR: nrdR: licR: ansR: yfhP: bkdR:…
phrF	dnaA: rpsB	dnaA: rpsB; sinR: ccpA; nusA: rsfA: rpmE: rplJ: sigX: hprT: abrB: sigA: rex
rplD	rpsD: glnR	rpsD: glnR; dnaA: rplJ
yclH	fruR: citT	fruR: citT; comK: mdxR: sacY: sigF: rsfA: nusA: licR: hutP: cymR; yfmP: glcT: cysL: sigA; tilS: yxdJ; bkdR: liaR; birA: lmrA; deoR: ycbG: hprT: sigO: sigY: adaA: dnaA: sigE; sigL: mtlR: purR; ccpN: ccpA: gutR: padR: gerE: yfhP: bltR: yrkP: nrdR: splA: codY: comA: rsoA: resD: slrR: mtrB: licT: araR: zur: lexA: arsR: iolR: ansR: ywbI: xre: sigV: walR: malR: mhqR; treR: ahrC: sigM: gltC: glnL; ytrA:…
yvaQ	nsrR: tnrA: rpsD: mta: glnR: degU: manR: pyrR: liaR: abh: rex: bceR: ccpC: perR: sdpR: rok: sigX: hrcA: sigW: glpP: hxlR: ycnK: pucR: ylaC: citB: gerE: sigD: licT: rsfA: sigY: fruR: salA: glnL: sacY: cymR: citT: lmrA: gabR: xre: yfhP: ycbG: glcT: sigL: rocR: mtlR: comK: iolR: frlR: splA: walR: ywbI: nusA: sigA: birA: yxdJ: cysL: bltR: treR: tilS: codY: mntR: dnaA: arsR: lexA: purR: hprT: licR: yf…	nsrR: tnrA: rpsD: mta: glnR: degU: manR: pyrR: liaR: abh: rex: bceR: ccpC: perR: sdpR: rok: sigX: hrcA: sigW: glpP: hxlR: ycnK: pucR: ylaC: citB: gerE: sigD: licT: rsfA: sigY: fruR: salA: glnL: sacY: cymR: citT: lmrA: gabR: xre: yfhP: ycbG: glcT: sigL: rocR: mtlR: comK: iolR: frlR: splA: walR: ywbI: nusA: sigA: birA: yxdJ: cysL: bltR: treR: tilS: codY: mntR: dnaA: arsR: lexA: purR: hprT: licR: yf…
ydgH	yrkP: zur: codY: sigY: comA: citT: tilS: ccpA: treR: glcT: arsR: sigV: liaR: lexA: rsfA: hutP: sigE: gerE	yrkP: zur: codY: sigY: comA: citT: tilS: ccpA: treR: glcT: arsR: sigV: liaR: lexA: rsfA: hutP: sigE: gerE; comK: adaA: resD: mhqR; glnL: purR: mdxR: sigA; yxdJ: nrdR: iolR: araR: gutR: yfmP: ahrC: xre: yfhP: sigO: bltR: splA: nusA: sigM: rsoA; ywbI: dnaA: sigF; ycnK: yfiR: xpf: rex: glnR: rplL: abh: sdpR: aseR: spo0A: phoP: gntR: exuR: sigW: fadR: kdgR: citB: spoVT: nsrR: rpmE: licR: mtrB: sigH: …
ydzL	arsR: glnL: licR: deoR: rsfA: gltC: sacY: mdxR: walR	arsR: glnL: licR: deoR: rsfA: gltC: sacY: mdxR: walR; dnaA: slrR; citT: nusA; lexA: sigY; yxdJ: iolR; ywbI: mtlR; ahrC: sigE: gerE: comK; sigO: cysL; bkdR: nrdR: sigL: bltR: yrkP: ccpA: glcT; sigF: hutP: gutR; ansR: yfmP: cymR: araR: birA: resD: sigV; adaA: liaR: malR; ycbG: sigA: rsoA; comA: lmrA: ccpN; zur: treR: codY; splA: sigD: tilS; salA: sigH: sinR: sigM: xre: licT: purR: fruR: yfhP: padR:…
fabF	nusA: gutR: rocR: mtrB	nusA: gutR: rocR: mtrB; fur: ccpA; glcR: ahrC; slrR: comA: deoR: ywbI: bkdR: hprT: salA: sigV: xre: yfhP: rsfA: lexA: gerE: ansR: comK: tilS: cysL; hutP: glcT: cymR: sigE: codY: resD: treR; csoR: dnaA: rok: ytrA: rpsB: sigL: sigW: fadR: rpmE: rplT: phoP: spo0A: yxdJ: sigY: alsR: zur: sacY: abh: ycbG: azlB: mntR: purR: mtlR: mhqR: cggR: glnL: iolR: sigX: fruR: sdpR: nsrR: sigM: sigD: licR: nrdR: g…
smc	sigF: mdxR	sigF: mdxR; sigE: rsfA; codY: citT; bltR: sigO; sigV: yrkP; hprT: arsR; splA: gerE; purR: zur; sigA: adaA; tilS: hutP
sspD	spoVT: sigF: rsfA: ccpN	spoVT: sigF: rsfA: ccpN; purR: licT; salA: ccpA
yhcV	rok: abrB	rok: abrB
sufC	rsoA: sigY: ycnK: sigA	rsoA: sigY: ycnK: sigA; exuR: sigX: nusA: sigL: codY: sinR: citT: mdxR: yrkP: rex: sigE: sigV: dnaA: azlB: sigW: adaA: bltR: sigO
spoIIP	sigF: sacY: ccpA: rsoA: dnaA: hprT: bkdR: adaA: rsfA	sigF: sacY: ccpA: rsoA: dnaA: hprT: bkdR: adaA: rsfA; padR: sigM: sigD: mdxR: sigE: yfmP: slrR: sigY: glcT: sigO: citT: birA: bltR: ccpN: nusA: sigV: codY; sigH: sigL: cymR: liaR: hutP: gerE: ansR: malR: licR: tilS: treR: comA: lexA: nrdR: licT: gutR: yxdJ: iolR: cysL: gltC: yfhP: ahrC: yrkP: purR: deoR: comK: mhqR: zur: sigA: resD: arsR; sdpR: ylaC: mntR: hrcA: glpP: gabR: mta: sinR: cggR: frlR:…
yolC	sigM: sigO: lexA: padR: rsoA: cysL: licR: adaA: citT	sigM: sigO: lexA: padR: rsoA: cysL: licR: adaA: citT; bkdR: licT: gutR: ywbI: glnL: comK: bltR: arsR: walR: gltC: mhqR: gerE: purR: treR: sigD: ccpA: sigF; codY: glcT: mdxR: sigL: malR: rsfA: araR; mtlR: sigA: iolR: xre: fruR: liaR: sigY; slrR: sigV: nusA: cymR: lmrA: yfmP: deoR: yrkP: splA: yxdJ: hutP: sigE: comA; sacY: yfhP: hprT: ansR: ccpN: ycbG; abh: abrB: acoR: ahrC: alsR: aseR: azlB: bceR:…
addA	mhqR: resD: licT: birA	mhqR: resD: licT: birA; yrkP: splA: glcT: lmrA: purR: comA: nusA: zur: rsoA; citT: ansR; sigY: rsfA; bltR: ywbI: ccpN: fruR
rpsH	glnR: rpsD	glnR: rpsD
spoVAD	splA: sigE: arsR: gerE	splA: sigE: arsR: gerE; bltR: sigF: rsoA: comK: mdxR: rsfA: slrR: yrkP: sigY; sigA: hprT: lexA: sigV: birA: sigO: yfmP: adaA; salA: purR: gltC: treR: bkdR: sigD: sacY: nusA: sigM: licR: yxdJ: mtlR: resD: citT: ccpA: walR; degU: zur: rpsB: perR: sigG: rok: sigX: rpmE: fur: rex: ctsR: sacT: rpsD: rplJ: glnR: sigH: sigW: exuR: spoVT: abrB: yetL: nsrR: cymR: mhqR: glnL: rocR: hrcA: sigL: ylaC: frlR: …
ytpR	ccpA: gutR	ccpA: gutR; araR: bltR: nusA: liaR: hutP: codY: abrB: resD: ywbI: ccpN: purR: rocR: sigX: desR: glcR: phoP: glcT: ccpC; alsR: comK; yxdJ: ycbG; cymR: mhqR: slrR; sacY: sigF: yfmP; mdxR: nadR: gerE: bkdR: fruR: sigV: tilS; ahrC: ytrA: degU: ansR: adaA: sigL: salA; abh: rplL: walR: rok: padR: splA: arsR: lexA: gabR: sigM: sigO: yfhP: comA; glnL: rsoA; mtlR: sigA; lmrA: citT; xre: malR; nsrR: sigE: …
yceE	arsR: sigH: nsrR: frlR	arsR: sigH: nsrR: frlR; sigV: sigL: sigO: licT: dnaA: bkdR: liaR: comA: rsfA: hutP: sigY: ycnK: sigW: bltR: xre: rsoA: sinR: slrR; sigE: mdxR: yrkP: sigA; xpf: yodB: desR: abrB: immR: nadR: abh: sdpR: cggR: hrcA: malR: comK: licR: gltC: cysL: ansR: mtlR: nusA: splA: fadR: araR: tilS: glnL: azlB: rplJ: sigG: mtrB: rocR: rpmE: sacT: codY: yfhP: nrdR: rex: sacY: cymR: fruR: gerE: sigM: lexA: lmrA: m…
glpK	sigV: hprT: cggR: hrcA	sigV: hprT: cggR: hrcA; lexA: ccpA: licT: hutP: iolR: comK: treR: xre: gerE; rsoA: sigL: tilS: yodB: sigD: ctsR: yfhP: zur: mdxR: codY: arsR: padR: gabR: ywbI: deoR: glpP: slrR: birA: yrkP: splA: glcT: sigY: liaR: lmrA: resD: sigH: bkdR: sigF: nrdR: mhqR: sigE: sigO: citT: adaA; cysL: frlR: sinR: gltC: azlB: ahrC: malR: ansR: gutR: abrB: rsfA: sacY: ycbG: nusA: purR: glnL: dnaA: bltR: comA: licR:…
ctc	nadR: gerE	nadR: gerE; tilS: hutP
metQ	yrkP: sigO: mdxR: hutP: padR: xre: malR: fruR: citT: sigM: sacY: purR: comK: splA: rsoA: sigA: rsfA: gerE	yrkP: sigO: mdxR: hutP: padR: xre: malR: fruR: citT: sigM: sacY: purR: comK: splA: rsoA: sigA: rsfA: gerE; araR: ahrC; deoR: bltR: sigY: comA; yfmP: treR: dnaA; tilS: licT: resD: sigE: yfhP: ccpA: lexA; hrcA: sinR: gltC: mtrB: lmrA: iolR: arsR: sigL: hprT: gabR: ywbI: salA: glcT: cysL: cymR: licR: mtlR: codY: bkdR: nrdR: sigF: walR: yxdJ: glnL: sigD: gutR: adaA: sigV: zur; ganR: bceR: glpP: natR:…
glpQ	mtlR: treR	mtlR: treR; glnL: lmrA; gutR: nrdR: sigO: iolR; rplL: degU: sigL: csoR: fur: yodB: tyrZ: spo0A: spoVT: gmuR: gerE: bmrR: nsrR: ycnK: sigW: hprT: aseR: nadR: xpf: fruR: acoR: citB: desR: padR: alsR: licR: yfhP: sacY: yxdJ: ccpN: codY: sigD: slrR: birA: splA: lexA: araR: cymR: bltR: dnaA: liaR: mhqR: hutP: sinR: sigH: glpP: ywbI: gabR: adaA: cysL: sigF: sigV: purR: sigA: tilS: arsR: comA: rsoA: yfm…
xkdM	cysL: kdgR: mdxR: rsoA	cysL: kdgR: mdxR: rsoA; yetL: glnL: mtlR: sigO; nrdR: hprT: glpP: gutR: resD: manR: lmrA: deoR; bkdR: ahrC: sigV: glcR: iolR: glcT: sigD: sdpR
yjzB	sigO: sigF	sigO: sigF
dppE	mtlR: resD	mtlR: resD; deoR: cymR; tilS: gutR: ahrC: ywbI: licT: rsfA: bkdR: nrdR: yxdJ; purR: comA: lexA: mntR: nusA: licR: rpmE: birA: slrR: yrkP: sigO: padR: bltR: malR: sigM: yfhP: zur: ccpA: citT: gerE: codY: yfmP: ccpN: adaA: sinR: rplJ: sigL: walR: araR: iolR: salA: glcT: ycbG: cggR; gltC: liaR: glnL; xre: fruR: cysL; alsR: glpP: frlR: yetL: sigY: mtrB: sigD: sigF: rocR: sigV: treR: rsoA: hprT: sigA:…
pucL	yxdJ: yfmP: dnaA: ccpN: sigH: alsR: mhqR: frlR: sigF: fruR: birA: licT: ccpA: padR: xre: glnL: mtrB: malR: mtlR: hprT: sigA: iolR: sigY: yrkP: adaA: gerE: comK: nrdR: citT: bltR: mdxR: rsoA: hutP: slrR: tilS: sigO: rsfA	yxdJ: yfmP: dnaA: ccpN: sigH: alsR: mhqR: frlR: sigF: fruR: birA: licT: ccpA: padR: xre: glnL: mtrB: malR: mtlR: hprT: sigA: iolR: sigY: yrkP: adaA: gerE: comK: nrdR: citT: bltR: mdxR: rsoA: hutP: slrR: tilS: sigO: rsfA; sigM: sacY: sigV: arsR: splA: licR: sigE; ansR: sigD: gltC; codY: resD: bkdR: purR: lmrA: ycbG; ahrC: deoR: sigL; zur: treR; ywbI: walR; comA: yfhP: araR: cysL: glcT; abh: abrB: …
glpD	rex: cggR	rex: cggR
yesV	yrkP: deoR: sigO: hutP	yrkP: deoR: sigO: hutP; spoVT: acoR: yodB: glnR: glcR: ydfI: xylR: cggR: citB: exuR: nrdR: rpmE: abrB: ohrR: ctsR: abh: desR: comK: nsrR: nadR: degU: hxlR: fur: perR: iolR: licT: resD: purR: cymR: bltR: sigV: tilS: azlB: gerE: ccpN: bkdR: rocR: mhqR: ycbG: sigM: salA: lexA: hrcA: ahrC: sinR: gltC: birA: fruR: codY: sigY: adaA: padR: mdxR: rsfA: lmrA: treR: zur: sigL: citT: dnaA: licR: ywbI: sigE:…
yjmC	ccpA: splA: gerE: sigO	ccpA: splA: gerE: sigO; sigE: arsR: dnaA: sigF: mdxR: comK: ycbG: yrkP: rsfA; resD: mtlR: rpsB: nrdR: sigH: hprT: sigL: walR: gabR: xre: malR: bkdR: ccpN: padR: purR: deoR: bltR: sigA: zur: licT: licR: mhqR: comA: sigY: fruR: iolR: citT: ywbI: sigV: yfmP: hutP: rsoA: adaA: slrR; treR: lmrA: birA: glnL: sacY: nusA; acoR: sdpR: exuR: mntR: salA: glcT: frlR: alsR: hrcA: sigM: sinR: gltC: ansR: araR:…
albB	sigB: sdpR	sigB: sdpR; mtrB: mtlR
guaB	nrdR: walR	nrdR: walR; citB: sigE: fruR: sigF; malR: treR: ansR: rsfA; glcT: yfhP: comA: dnaA; yxdJ: hprT; xre: splA: iolR: lexA; lmrA: codY; nusA: padR: tilS: mhqR: ccpA: deoR: zur: hutP; perR: resD: araR: ywbI: rsoA: gerE: gabR: yfmP: gutR: sigA: sigH: sigL: sigO: sigY: sacY: liaR: mdxR: sigM: comK: sinR: ahrC: arsR: licR: mtlR: bkdR: bltR: gltC: glnL: slrR: ccpN
sspA	rok: rsfA	rok: rsfA; ccpA: abrB; citB: licT; purR: ccpN; sigW: sigX; abh: sigH; dnaA: sacT; rpsB: zur; perR: ansR; mhqR: sigE; glnR: sigG; salA: lexA; nrdR: hrcA: sigF; mtrB: sigV: nsrR; splA: pyrR: ycnK; rex: sigD: xre; glcT: sigO: iolR; bltR: czrA: sigA; padR: rpmE: rsoA; deoR: nusA: spoVT; walR: exuR: sinR; csoR: yrkP: adaA; rpsD: ylaC: yfhP; yetL: kipR: resD: gabR: nadR; degU: mntR; cggR: mdxR; xpf: yw…
arfM	fruR: gltC	fruR: gltC; sigM: yfhP: araR: licR; bkdR: walR; lexA: padR; sigO: arsR: codY: comA: yxdJ: sacY: ywbI: licT: ahrC: mdxR: splA: gerE: iolR: sigV: ycbG: glnL: lmrA; xre: sigA: zur; glcT: ccpN: treR; ccpA: sigD: deoR; malR: mtlR: cysL; sigL: citT: ansR; gutR: cymR: sinR: yfmP: dnaA: tilS: adaA: rsfA: purR: nrdR: comK: sigF: birA; bltR: sigY: nusA; mhqR: liaR; abh: abrB: acoR: alsR: aseR: azlB: bceR: …
lmrA	padR: glcT: malR: hprT: rsoA: tilS: gltC: xre: sigE: walR: ansR: sigF: mhqR: sigD: comK: adaA: lexA: deoR	padR: glcT: malR: hprT: rsoA: tilS: gltC: xre: sigE: walR: ansR: sigF: mhqR: sigD: comK: adaA: lexA: deoR; comA: zur; alsR: licT: sigA: iolR; glnL: bkdR: bltR: treR: fruR: nrdR: ywbI: spo0A: sdpR: codY: yfhP: arsR: ccpN: liaR: nusA; splA: sigL: abh: araR: hutP: licR; yxdJ: sigM: cysL; gutR: purR: birA; mdxR: sacY: rsfA: ahrC: mtlR: citT; ohrR: sigG: bmrR: rpsB: sigX: spoVT: ydfI: nsrR: kipR: pucR…
dltB	sigE: rsfA: hutP: mdxR: ccpA: yrkP: bltR: padR: comK	sigE: rsfA: hutP: mdxR: ccpA: yrkP: bltR: padR: comK; gltC: sigV: purR: cymR: nusA: splA: rsoA: gerE: sigY: treR: walR: adaA: mtlR: cysL: arsR: citT: slrR
spmA	padR: ywbI: rsoA: citT: yrkP: liaR: yxdJ: mdxR: resD: hutP: sigF: nusA: ccpA: sigY: arsR: rsfA: sigE: slrR	padR: ywbI: rsoA: citT: yrkP: liaR: yxdJ: mdxR: resD: hutP: sigF: nusA: ccpA: sigY: arsR: rsfA: sigE: slrR; nadR: sinR: sigX: abh: ydfI: pyrR: sigB: cggR: fadR: sigW: acoR: salA: gutR: rex: rpmE: comK: ycbG: sacT: splA: gabR: glpP: gltC: manR: yfmP: ansR: alsR: araR: nrdR: licR: lmrA: adaA: glcT: glcR: mtlR: zur: rocR: purR: sigG: codY: glnL: treR: birA: yfhP: cysL: tilS: mhqR: malR: licT: ccpN: …
ytrI	citT: ccpA: yfmP: sigE: adaA: comK: sigL: rsoA: hutP	citT: ccpA: yfmP: sigE: adaA: comK: sigL: rsoA: hutP; rsfA: liaR; sigF: sigO; sigV: sigM; splA: bltR; comA: mdxR; ycbG: ansR; sigY: slrR
opuAC	citT: deoR	citT: deoR; sigL: sigM: gerE: adaA: nusA: yrkP: iolR: xre: sigD; bltR: sigF: tilS: walR; mtlR: sigO; lexA: licT: sigA: glcT; malR: araR: zur: treR: ahrC: yfmP: lmrA: splA: sacY: comK: mdxR: hutP: slrR: padR: gltC: yxdJ; rsoA: ywbI: rsfA: hprT: mhqR: comA: sigE; ccpN: arsR: fruR; ccpC: ydfI: fadR: hxlR: sinR: rplL: desR: manR: sigI: sigB: perR: rplT: fur: rex: sigW: rplJ: rpmE: exuR: cggR: mgsR: p…
flhP	comK: bltR	comK: bltR; sigE: adaA: dnaA: yfmP; ahrC: yrkP: tilS: xre; rsoA: araR: sigM: deoR; sigV: splA; rsfA: hprT: sigO: slrR; sigA: lexA: sigF: treR; bkdR: mhqR: iolR: walR: resD: citT: sigY
bioD	sigW: araR: liaR: hutP: hrcA: sigA: yxdJ: rpmE: glcT: gltC: yfmP: deoR: dnaA: ccpN: sigF: mtlR: sigH: xre: rsoA: bltR: adaA: glnL: licT: gerE: splA: codY: sigV: lexA: ycbG: sigE: zur: gutR: ahrC: walR: yfhP: mdxR: citT	sigW: araR: liaR: hutP: hrcA: sigA: yxdJ: rpmE: glcT: gltC: yfmP: deoR: dnaA: ccpN: sigF: mtlR: sigH: xre: rsoA: bltR: adaA: glnL: licT: gerE: splA: codY: sigV: lexA: ycbG: sigE: zur: gutR: ahrC: walR: yfhP: mdxR: citT; pucR: sdpR: cssR: nadR: fadR: kdgR: abh: sigB: yodB: desR: mgsR: pyrR: phoP: nsrR: tyrZ: acoR: ytrA: treR: comK: iolR: sigY: sinR: xpf: glpP: rex: mta: malR: rocR: licR: gabR: lmr…
spoIVA	rsfA: sigE	rsfA: sigE; abrB: sigW: purR: fadR: rplJ: hrcA: sigG: sacT: sigF
pucE	malR: sacY: tilS: yxdJ: fruR: dnaA: ahrC: adaA: codY: zur: cymR: sigD: glnL: sigV: walR: licT: cysL: purR: nusA: ywbI: birA: gltC: lexA: sigL: sigE: yfhP: mtlR: mdxR: yrkP: slrR: hutP: gerE: sigF: sigM: comK: citT: rsfA	malR: sacY: tilS: yxdJ: fruR: dnaA: ahrC: adaA: codY: zur: cymR: sigD: glnL: sigV: walR: licT: cysL: purR: nusA: ywbI: birA: gltC: lexA: sigL: sigE: yfhP: mtlR: mdxR: yrkP: slrR: hutP: gerE: sigF: sigM: comK: citT: rsfA; ccpA: rpsB: ycnK: desR: xpf: sigG: sigH: citB: yclJ: spo0A: nadR: azlB: mta: phoP: xylR: manR: rplJ: frlR: rplL: rex: rplT: kdgR: rpsD: padR: gabR: glcT: comA: glpP: salA: mtrB: …
yjdB	sigB: sdpR	sigB: sdpR; sigA: mtrB: sigH: alsR: araR: malR: sigW: degU: birA: ycnK: gmuR: licT: sacY: liaR: yxdJ: mtlR: rpmE: bkdR
arsR	deoR: hutP: adaA: sigA	deoR: hutP: adaA: sigA; gutR: tilS; treR: comK: lexA: araR: codY: fruR: gltC: slrR: cysL: mhqR: splA: yfhP: bltR: ahrC: citT: lmrA: sigV: cymR; rsoA: dnaA: sigL; yrkP: alsR: ansR: abh: bkdR: xre: rocR: salA: glnL: liaR: mta: sigF: arsR: ycbG: licT: sigY: mdxR: zur: gerE: birA: nrdR: mtlR: mtrB: sigE: hprT: glcT: walR: purR: sacY: sigO; sigM: ccpN; malR: nusA; comA: rsfA; yfmP: frlR: gabR: sigH: y…
ydhF	dnaA: glcR: deoR: ahrC: sigA: ccpA: licT: gutR: sigY: birA: sigD: frlR: cymR: codY: comK: liaR: mhqR: bltR: rsoA: sigH: sigL: yrkP: padR: adaA: mdxR: licR: arsR: sigE: yfmP: hutP: rsfA: iolR: yxdJ: sigF: gltC: sigO: sacY	dnaA: glcR: deoR: ahrC: sigA: ccpA: licT: gutR: sigY: birA: sigD: frlR: cymR: codY: comK: liaR: mhqR: bltR: rsoA: sigH: sigL: yrkP: padR: adaA: mdxR: licR: arsR: sigE: yfmP: hutP: rsfA: iolR: yxdJ: sigF: gltC: sigO: sacY; hprT: araR: slrR; ccpN: purR: tilS: nusA: lmrA: cysL: sigV: treR: comA: fruR: splA: mtlR: gerE; cggR: mtrB: glnL: gabR: glpP: nrdR: natR: sdpR: salA: ywbI: rocR: zur: glcT: ycbG…
cysH	sdpR: rpmE	sdpR: rpmE; gabR: sigV: rplL: frlR: sigE: ccpC: hrcA: slrR: rsoA: nadR: salA: abh: czrA: sigH: xre: immR: sacT: gerE: spoVT: mdxR: rsfA: desR: citT: licR: purR: mhqR: azlB: glnR: glcR: sigF: mtrB: ytrA: licT: glpP: iolR: gltC: yfhP: sacY: glnL: nsrR: sinR: acoR: yodB: zur: rex: codY: sigW: natR: birA: exuR: rok: sigB: ycnK: ycbG: dnaA: ywbI: ganR: pyrR: gutR: sigA: phoP: bkdR: fruR: cysL: yfmP: a…
rplX	glnR: rpsD	glnR: rpsD
araQ	cymR: purR	cymR: purR; lexA: sigF; gutR: mdxR: glnL: rsoA; sigO: bltR; ywbI: splA; slrR: citT: comK: mtrB: hprT: yfmP: araR: ccpN: padR: ccpA: yfhP: sigL: sigV: mhqR: nrdR: fruR: lmrA: sigH: sigY: iolR: treR: licR: tilS: hutP: ansR: bkdR: nusA: arsR: adaA: resD: rsfA: glcT: yrkP: deoR; birA: cysL: sigE: gerE: gltC: zur: gabR: walR: xre: sigM: mtlR: yxdJ: sacY; perR: pyrR: glnR: rex: sigI: bmrR: spoVT: nadR:…
nucB	bltR: birA: sigF: rsfA	bltR: birA: sigF: rsfA; adaA: exuR: mhqR: citT: bkdR: sigO: hutP: gerE: dnaA
ykzD	liaR: sigM	liaR: sigM; mhqR: yrkP; ccpA: comK: xre: purR; codY: zur; nusA: gutR; slrR: mtlR: cymR: arsR: bkdR: deoR: yfhP: lmrA; nrdR: ansR; glnL: resD: sigV: tilS; sigD: glcT: dnaA; sigL: treR: padR; licT: lexA: cysL: adaA: bltR: fruR: iolR; perR: sigI: rpsD: rplT: ywcC: pucR: sigG: rex: gmuR: glcR: exuR: glnR: rpmE: rplL: hrcA: rpsB: ctsR: citB: sigW: bceR: cggR: rplJ: rocR: ycbG: ylaC: salA: sigA: rok: s…
sdpA	rpmE: sdpR	rpmE: sdpR; rocR: sigW: phoP: mtlR: fadR: gutR: yxdJ: liaR: bkdR; ycnK: araR: yfmP: degU: malR: ytrA: birA: glnL
ykzQ	ccpA: sigO: gerE: citT: licT: sigL: resD: gutR: cymR	ccpA: sigO: gerE: citT: licT: sigL: resD: gutR: cymR; sigA: glcT; sigM: rsfA: walR: dnaA; ywbI: ansR: nsrR: comK: sigD: lmrA: salA: liaR: sigY: deoR: bkdR: adaA: yxdJ: rsoA: ycbG: lexA: bltR: mdxR: ccpN: sacY: araR: arsR: zur: mtlR: nrdR: yrkP: comA: treR: hprT: ahrC: slrR: glnL: splA: sigV; iolR: codY: tilS; levR: kdgR: rpmE: abh: spoVT: exuR: degU: citB: rok: glnR: gntR: rex: nadR: hxlR: bmrR: …
adhB	sigO: sigF: yfmP: cysL: mdxR: comK: rsfA: adaA: citT	sigO: sigF: yfmP: cysL: mdxR: comK: rsfA: adaA: citT; yxdJ: resD: codY: gerE: xre: rsoA: dnaA: comA: nusA: hprT: nrdR: mhqR: sigV: bltR: arsR: yrkP: splA; treR: glnL: lexA: slrR: iolR: purR: malR; padR: ywbI: tilS: fruR: araR: hutP: sigM: salA: sigA: gabR: ccpN: glcT: sigE: sigY; cggR: mtrB: ydfI: rok: sacT: desR: glpP: nhaX: glnR: kdgR: sigI: ctsR: rpsD: acoR: rpmE: citB: yodB: abrB: sigW: abh: …
yozQ	mhqR: glpP: sinR: mtrB: purR: mtlR: ansR: lexA: sigA: zur: padR: nrdR: citT: malR: cysL: bltR: hutP: ccpA: gutR: rsoA: dnaA: ycbG: ywbI: cymR: comA: rsfA: sigO: fruR: sigV: gerE: licT: sigE: mdxR: sigY: yrkP: sigF: comK	mhqR: glpP: sinR: mtrB: purR: mtlR: ansR: lexA: sigA: zur: padR: nrdR: citT: malR: cysL: bltR: hutP: ccpA: gutR: rsoA: dnaA: ycbG: ywbI: cymR: comA: rsfA: sigO: fruR: sigV: gerE: licT: sigE: mdxR: sigY: yrkP: sigF: comK; ydfI: mntR: csoR: degU: levR: abrB: glnR: desR: nadR: abh: bmrR: sigI: aseR: fur: exuR: hxlR: manR: rok: salA: tilS: natR: splA: sacY: hprT: licR: azlB: fnr: cggR: resD: walR: si…
yyzG	lexA: sigA: yxdJ: sigM	lexA: sigA: yxdJ: sigM; nusA: licR; sigL: ccpN; nrdR: cysL: codY: hprT; fruR: padR: ccpA: sigD; glnL: resD: malR: purR; mtlR: bkdR; tilS: ycbG: sacY: walR; lmrA: deoR: yfmP; xre: gltC: ansR; yfhP: comA: cymR; ywbI: birA: licT; gutR: iolR: treR; ahrC: araR: zur; bltR: dnaA: mhqR; splA: liaR: glcT; citT: rsfA: sigF; slrR: sigE: sigV; rsoA: yrkP; arsR: rocR: mtrB: hutP: adaA: sigY: sigO: sinR: salA:…
uvrA	gerE: citT	gerE: citT; deoR: comA: ccpA: lmrA: sigL: tilS: resD: sigM: mhqR: mtlR: dnaA: yfmP: liaR: arsR: hutP: glcT: rsfA: sigO; hprT: yxdJ: nrdR: sigE; malR: sigV: comK: cymR: nusA: licT: ansR: sigD: iolR: padR: adaA: lexA: zur: rsoA: sigF; spo0A: abh: rplL: spoVT: desR: ccpC: rplJ: sigX: rocR: manR: acoR: phoP: rpmE: xpf: ytrA: fadR: rex: sdpR: nadR: sigW: hrcA: gntR: mta: gltC: mntR: alsR: glcR: ycbG: …
ansA	bltR: rsfA	bltR: rsfA; sigL: dnaA; xre: mdxR; adaA: yrkP; tilS: rsoA; sigV: sigF; sigO: licR; lmrA: citT; mhqR: licT; malR: walR; ycbG: deoR; gltC: zur; cymR: yxdJ: purR; lexA: sigD: codY; birA: hutP: ccpN; gutR: comK: mtlR; hprT: ansR: liaR; glnL: arsR: sacY; nrdR: padR: ccpA; gerE: splA: cysL
yfmG	liaR: sdpR	liaR: sdpR; rpmE: bkdR; birA: araR: gutR: ycnK: mtlR: sigW: yxdJ: glnL: fadR; sigH: rex: ccpA: sinR: rocR: malR: ahrC: yfmP
yrzQ	mtrB: ccpA	mtrB: ccpA; abrB: rok
mtlD	rsfA: citT: sigO: gerE	rsfA: citT: sigO: gerE; slrR: comK: hprT: sigV: hutP: tilS: bltR: adaA: mdxR; ohrR: hrcA: mtrB: ydfI: yodB: glnR: lmrA: sigI: citB: abrB: treR: fur: rex: tnrA: deoR: spo0A: aseR: levR: spoVT: tyrZ: bmrR: mntR: gmuR: acoR: birA: natR: zur: sigE: ycbG: sinR: frlR: liaR: gutR: glcT: cymR: codY: lexA: sacY: mta: fruR: araR: ahrC: glnL: ccpA: sigD: malR: yfhP: nrdR: yrkP: mtlR: ansR: bkdR: ywbI: sigM:…
phrC	kdgR: sigE: glpP: hrcA: dnaA: hprT: sigA: rex: sinR	kdgR: sigE: glpP: hrcA: dnaA: hprT: sigA: rex: sinR
rpsE	glnR: comA	glnR: comA; hrcA: rplT; hprT: fur; rplL: nadR
sufD	sigL: cggR: sigM: splA: mdxR: azlB: rsfA: sinR: hprT: sigA: bltR: sigV: sigO: yrkP: rsoA: arsR: sigY: adaA	sigL: cggR: sigM: splA: mdxR: azlB: rsfA: sinR: hprT: sigA: bltR: sigV: sigO: yrkP: rsoA: arsR: sigY: adaA; ycnK: birA: sigE: citT; dnaA: mtlR; cysL: padR: xre: rex: rplJ: mta: citB: glnL: mtrB: deoR: gabR: sigD: ycbG: codY: sigW; fruR: glnR: rpsB: slrR: nusA: citR: glpP: ahrC: yxdJ: acoR: ylaC: exuR: malR: ansR: treR: natR: yfhP: ywbI: bkdR: pucR: glcR: sigH: yfmP: yetL: alsR: araR: gltC: sacY; …
lytF	hutP: gerE: araR: liaR: zur: sigO: bltR: hprT: arsR	hutP: gerE: araR: liaR: zur: sigO: bltR: hprT: arsR; slrR: ccpN; sacY: mdxR: gutR: rsfA; iolR: glnL: nrdR: sinR: ywbI: walR: mtlR: adaA: sigA: sigV: yrkP: comK: malR: bkdR: yfmP: lmrA: sigF; dnaA: gltC: sigE; codY: xre: fruR; ansR: treR: purR: sdpR: citT: sigY: gabR: deoR: licT: glcT: resD: ccpA: yfhP: mhqR: sigD: cymR: tilS: padR: ycbG: cysL: comA: licR: lexA: rsoA: splA: yxdJ: sigL: sigM
rpmH	mta: nadR	mta: nadR; sigV: nsrR; ycnK: gabR: citT: sigO: rok: sigB: pucR: mhqR: csoR: bltR: cggR: yodB: adaA: arsR: czrA: iolR: frlR: treR; abrB: xpf: zur: sigD: yfiR: nrdR: hrcA: sigG; citR: rplT: gntR: degU: sigH: salA: mdxR: bmrR: mtrB: sigF: fruR: codY: gerE: comA: immR: ctsR: natR: spo0A: slrR: sigX: purR: ccpA: rocR: mtlR: sdpR: kdgR: exuR: bkdR: licR: glcR: yclJ: lmrA: rsfA: kipR: glnR: liaR: sigM: …
yuiA	gerE: fadR: gutR: rpmE: liaR: ccpC: phoP: sdpR: bkdR	gerE: fadR: gutR: rpmE: liaR: ccpC: phoP: sdpR: bkdR; licT: salA: glcT: ywbI; glcR: yxdJ: rsfA: nusA; sacT: codY: sigE: hrcA: sigW: yfmP: sigG: ycnK: ccpA: manR: mtrB: sacY: rocR: degU: araR: ytrA
cotJC	sigG: rsfA	sigG: rsfA; sigE: sacT; sigW: sigF; abh: purR
mtlA	arsR: sigY: comK: sigO	arsR: sigY: comK: sigO; tilS: yfmP: hutP: sigE; ycbG: sacY: mhqR: hprT: treR: gabR: ahrC: sigL: yxdJ: deoR: slrR: nrdR: comA: adaA: rsoA: gerE: bltR; lexA: glnL: rsfA: sigD: ccpA: birA: sigF; lmrA: liaR: gltC: splA: fruR: mdxR: padR; yfhP: nusA: gutR: walR: cysL: cymR: sigV: citT: araR: xre: sigA: mtlR: ccpN: iolR
yjcA	rsfA: ccpA	rsfA: ccpA; abh: abrB: acoR: adaA: ahrC: alsR: ansR: araR: arsR: aseR: azlB: bceR: birA: bkdR: bltR: bmrR: ccpC: ccpN: cggR: citB: citR: citT: codY: comA: comK: csoR: cssR: ctsR: cymR: cysL: czrA: degU: deoR: desR: dnaA: exuR: fadR: fnr: frlR: fruR: fur: gabR: ganR: gerE: glcR: glcT: glnL: glnR: glpP: gltC: gltR: gmuR: gntR: gutR: hprT: hrcA: hutP: hxlR: immR: iolR: kdgR: kipR: levR: lexA: liaR: …
mcpB	ccpA: sigD: ycbG: glnL: liaR: codY: adaA: ahrC: zur: citT: slrR: resD: padR: walR: sigL: sigF: hutP: glcT	ccpA: sigD: ycbG: glnL: liaR: codY: adaA: ahrC: zur: citT: slrR: resD: padR: walR: sigL: sigF: hutP: glcT; yrkP: gltC: mtlR: gutR: comK: dnaA: ansR: lmrA: deoR: xre: licR: yfhP: sigV: mdxR: yfmP: cysL
ytnM	hutP: mhqR: citT: yrkP: rsoA: bltR: resD: dnaA: sigE	hutP: mhqR: citT: yrkP: rsoA: bltR: resD: dnaA: sigE; nrdR: liaR: sigL: hprT: walR: adaA: licR: arsR: malR: glnL: sigD: slrR: bkdR: gerE: sigO: mdxR: sigV; ctsR: sdpR: mgsR: rpsD: phoP: mta: fadR: nsrR: abrB: desR: glnR: cggR: hrcA: yodB: rpmE: rsfA: rex: glpP: glcR: salA: comA: ywbI: azlB: birA: alsR: purR: araR: rocR: ycbG: sacY: lmrA: lexA: yxdJ: treR: gltC: iolR: cymR: fruR: yfhP: padR: nusA:…
yhxC	sigE: ccpA: purR: liaR	sigE: ccpA: purR: liaR; rsfA: nrdR; fruR: sigD: hutP: codY: tilS: dnaA: sigO: birA: sigF; walR: cysL: ahrC: licR: rocR: spoVT: licT: araR: exuR: yfmP: comK: slrR: glcT: lmrA: lexA: cymR: sigV: nusA: xre: mdxR: ccpN: salA: gltC: resD: zur: sinR: comA: sigY: citT: gutR: sigL: rsoA: arsR: bltR; rpmE: sigX: rex: kdgR: sigB: ccpC: fadR: glpP: glnR: rpsD: rplJ: rpsB: sigG: sigW: kipR: abrB: abh: sacT: …
secY	hrcA: hprT	hrcA: hprT; gerE: glnR; zur: cggR: sigD: tilS; sigE: abrB: citT: rsfA: rpsD: mntR: hutP: ctsR
dctP	walR: sigF	walR: sigF; fruR: yxdJ; purR: treR; iolR: ywbI: deoR: rsoA; splA: bmrR: glcT: sigA: sinR: aseR: citB: araR: zur: licT: gmuR: ccpA: malR: sacY: gltC: sigM: bltR: gerE: ahrC: glnL: hutP: rsfA: tilS: sigE: licR: sigO: bkdR: manR: yfmP: codY: lmrA: glcR: comA: sigD: nrdR; gutR: liaR: hprT; spo0A: sigI: mntR: perR: ydfI: spoVT: gntR: degU: azlB: mtlR: frlR: sigV: gabR: ylaC: ganR: rocR: alsR: rplL: mt…
lytB	hutP: gerE	hutP: gerE; sigO: citT; mhqR: bltR: yfmP: slrR: yrkP: comK: malR: adaA: sigA; arsR: dnaA: cymR: comA; purR: codY
recO	sigH: ccpC	sigH: ccpC; nsrR: sigX; abh: abrB: acoR: adaA: ahrC: alsR: ansR: araR: arsR: aseR: azlB: bceR: birA: bkdR: bltR: bmrR: ccpA: ccpN: cggR: citB: citR: citT: codY: comA: comK: csoR: cssR: ctsR: cymR: cysL: czrA: degU: deoR: desR: dnaA: exuR: fadR: fnr: frlR: fruR: fur: gabR: ganR: gerE: glcR: glcT: glnL: glnR: glpP: gltC: gltR: gmuR: gntR: gutR: hprT: hrcA: hutP: hxlR: immR: iolR: kdgR: kipR: levR: …
yesW	lexA: sigE: sigM: sigA	lexA: sigE: sigM: sigA; liaR: lmrA; mtlR: deoR; comA: bkdR; xre: walR: ansR: treR; comK: yfmP: sigD: padR; hprT: ywbI; malR: mtrB: manR: fruR: sigV: tilS: rsfA: yfhP: birA: sigL: iolR: bltR: codY: cymR: araR: glnL: mdxR: nrdR: splA: sigO: sigF: adaA: licT: zur: frlR: purR: yrkP: nusA: slrR: ahrC: ccpN: sacY; hutP: sigY: resD: arsR: glcT: salA: licR: dnaA: mhqR: gltC: yxdJ: ccpA; kipR: degU: acoR:…
yolD	ahrC: rsfA: codY: mdxR: cysL: resD: rsoA: cymR: sigF	ahrC: rsfA: codY: mdxR: cysL: resD: rsoA: cymR: sigF; sigD: sigO; hprT: walR: nrdR: purR: dnaA: sigL: iolR: glnL: gabR: yrkP: hutP: bltR: lmrA: treR: mtlR: citT: gutR; splA: sigE: sigY; salA: sigH: ccpN: gerE: slrR: glcT: lexA: ywbI: ccpA: sdpR: yfhP: manR: comK: mhqR: arsR; tilS: sigV: adaA; comA: ansR: sinR: fruR: ycbG: xre; yxdJ: malR: deoR: liaR: glpP: sacY: nusA: licT: araR: padR: sigA: sigM…
yknT	purR: nusA: birA: ccpA	purR: nusA: birA: ccpA; ansR: rsfA: resD: comA: mhqR: sigL: hprT: sigE: sigA; codY: alsR: rocR: sigV: bltR: exuR: glcT: splA: rsoA: deoR: gltC: tilS: sigH: treR: gerE: comK: hutP: malR: licR: bkdR: ywbI: araR: sigD: sigO: cysL: ccpN: sigF: walR: slrR: adaA: nrdR: licT: salA: dnaA
spoIVB	codY: licT	codY: licT; gutR: citT: xre: bltR; yxdJ: glnL: ccpN: mhqR: splA: purR: hprT: mdxR: ahrC; resD: rsfA: deoR: walR; sigO: sigF; comK: zur: birA: dnaA: salA: treR: sigY: rsoA; arsR: sigA: mtlR: fruR: nusA: comA: iolR; padR: ccpA: sacY: hutP: ywbI: gltC: slrR: cymR: sigD: lexA: yrkP: sigV: lmrA: sigE; gerE: yfhP: nrdR: licR: sigL: malR; glcT: liaR: sinR: araR: bkdR: cysL: sigM: yfmP: tilS: adaA: ansR;…
feuB	sigW: cggR	sigW: cggR; desR: sdpR: glnL: rpmE: cysL: deoR: iolR: mtlR: ahrC: yfmP: sigD: codY: citT: glcR: liaR: nsrR: hprT: sigY: slrR: mhqR: bkdR: rex: sinR: sigV: hrcA: rsoA: splA: sigA: ycnK: rsfA: bltR: sigE: adaA: yrkP: azlB: sigO: mdxR
yodQ	rsoA: rsfA	rsoA: rsfA; hutP: yrkP: sigF: xre: sigO: ahrC: lexA: sigV: slrR; resD: fadR: glnL: sigD: lmrA: arsR: treR: yfhP: padR: walR: ccpA: cymR: sacT: yxdJ: ccpN: dnaA: bkdR: licT: ywbI: gltC: hprT: zur: splA: gutR: purR: iolR: sigE: sigG: sigA: bltR: nrdR: mdxR: gerE: citT: sigY
yfnG	yrkP: sigL: sigY: nrdR: yxdJ: gerE: walR: bkdR: comK	yrkP: sigL: sigY: nrdR: yxdJ: gerE: walR: bkdR: comK; sigD: lexA: sinR: mdxR: rocR: araR: salA: mtlR: cymR: xre: gutR: padR: yfmP: ccpA: adaA: iolR: sigO: liaR: rsoA: rsfA: malR: resD: comA: fruR: slrR: ywbI: deoR: bltR: splA: glnL: licR: sacY: sigF: arsR: hutP; tilS: ahrC: sigE; birA: cysL: ccpN: sigM: sigV: sigA; codY: ansR: ycbG; rplJ: sigG: abh: sigW: ytrA: rplL: nsrR: rex: phoP: yclJ: rpsB: …
yjmD	liaR: sigO: comK: bltR: adaA: mdxR: sigM: malR: citT: hutP: ccpN: sigE: sigY: rsfA: sigF: salA: rsoA: splA	liaR: sigO: comK: bltR: adaA: mdxR: sigM: malR: citT: hutP: ccpN: sigE: sigY: rsfA: sigF: salA: rsoA: splA; mhqR: yrkP: gerE: slrR; zur: sigD: licR: sigL: rpsB: sacY: padR: gabR: yfmP: nrdR: sinR: exuR: gltC: ycbG: ahrC: lexA: lmrA: walR: ccpA: dnaA: birA: glcT: tilS: deoR: sigV: comA: ywbI: xre: codY: ansR: arsR: sigH; spoVT: azlB: rocR: glnL: mntR: hrcA: yfhP: cysL: frlR: iolR: resD: nusA: gutR…
ntdA	licT: sdpR	licT: sdpR; ycnK: sigO: sigA: padR
rpsF	citB: rex: abrB: rpsD	citB: rex: abrB: rpsD; yodB: rpmE; cggR: hprT; rsfA: glnR: rplJ: hrcA
sucD	comA: mntR: rplL: codY	comA: mntR: rplL: codY; abh: abrB: acoR: adaA: ahrC: alsR: ansR: araR: arsR: aseR: azlB: bceR: birA: bkdR: bltR: bmrR: ccpA: ccpC: ccpN: cggR: citB: citR: citT: comK: csoR: cssR: ctsR: cymR: cysL: czrA: degU: deoR: desR: dnaA: exuR: fadR: fnr: frlR: fruR: fur: gabR: ganR: gerE: glcR: glcT: glnL: glnR: glpP: gltC: gltR: gmuR: gntR: gutR: hprT: hrcA: hutP: hxlR: immR: iolR: kdgR: kipR: levR: lexA: …
levD	ywbI: birA	ywbI: birA; sigA: dnaA: glnL: splA: ycbG: zur: comA: hutP: citT; yfmP: treR; ccpA: ansR: arsR: nrdR: purR: lmrA: mtlR: adaA; codY: fruR; rsoA: mhqR: sigL: gltC; tilS: lexA: sigM; yfhP: gutR: sigO: hprT: iolR: yxdJ: sigV; sigE: glcT: licT; araR: walR: mdxR; malR: cymR: ccpN; xre: ahrC: nusA; sigF: bkdR: sacY; deoR: comK: gerE: cysL: licR: bltR; padR: sinR: rocR: slrR: sigD: liaR: sigH: rsfA: sigY:…
rplS	rpmE: rex	rpmE: rex; sdpR: mtlR: sigL: hprT: liaR: glnL: abrB: rplJ: bkdR: yfmP: rpsD: malR: fadR: desR: gutR: rocR: phoP: yxdJ; pyrR: ycbG: manR: araR: ganR: mgsR: ywbI: ytrA
ndh	glnR: hrcA: hprT: cggR	glnR: hrcA: hprT: cggR; yrkP: mdxR: abrB: sigL: ytrA: comK: phoP: sigH: rpsD: glpP: degU: codY: yodB: kdgR: fadR: rplJ: acoR: ctsR: desR: rex: rocR: rpmE: gabR: yxdJ: sigF: sigD: pyrR: ansR: iolR: cysL: gltC: sacY: padR: yfhP: nrdR: splA: ywbI: lexA: walR: treR: licR: licT: salA: bltR: mtlR: ccpN: purR: sigO: sigV: yfmP: liaR: sinR: gerE: bkdR: sigA: gutR: hutP: dnaA: citT: mhqR: sigM: comA: cymR…
nusA	walR: yodB: alsR: bkdR: gutR: sigY: hutP: sigO: fur	walR: yodB: alsR: bkdR: gutR: sigY: hutP: sigO: fur; ydfI: citT: ytrA: nhaX; frlR: arsR: sigD: ansR: nrdR: degU: gabR: comA: hprT: nsrR: gltR: tyrZ: sdpR: tilS: mhqR: sigV: rsoA; adaA: ywbI: liaR; sigG: tnrA: cssR: spo0A: abh: yxdJ: sigM
spsA	ccpN: sigO	ccpN: sigO; tilS: sigA: ansR: mtrB: licR: iolR: glnL: birA: mdxR: fruR: araR: treR: sigL: yxdJ: bltR: sigM: zur: salA: slrR: resD: sigD: sigY: sinR: dnaA: yfhP: rsoA: liaR: ywbI: comA: ahrC: malR: hutP: ycbG: rsfA: sigE: gerE: sigF; hprT: rocR: mhqR: codY: gutR: mtlR: arsR: frlR: walR: ccpA: splA: yfmP: lmrA: gabR: purR: sigH: licT: nusA: glcT: comK: adaA: sigV: gltC: yrkP: deoR: bkdR: lexA: sacY
comGF	rsfA: citT	rsfA: citT; adaA: sigY: sacY: yxdJ; fruR: sigD; ccpA: cysL; walR: lmrA; licR: gutR; sigO: licT; malR: glnL; hutP: xre: zur: splA; sigA: sigF; mdxR: ycbG: resD; mhqR: mtlR: padR; arsR: ahrC: ansR; codY: dnaA: bltR: lexA: deoR: comA: comK: yfhP: slrR: purR: gerE: sigV: gltC: sigL; yrkP: sigE: yfmP; abh: abrB: acoR: alsR: araR: aseR: azlB: bceR: birA: bkdR: bmrR: ccpC: ccpN: cggR: citB: citR: csoR: …
ylbD	nrdR: walR: citT: rsoA: gutR: mdxR: sigO: sigV: deoR	nrdR: walR: citT: rsoA: gutR: mdxR: sigO: sigV: deoR; cysL: ywbI: glcT: lexA; iolR: mtlR; comA: sigL; yxdJ: mhqR: lmrA: ahrC; gltC: gabR: ylaC: resD: birA: glpP: ccpN: glcR: yetL: sigA: treR: rsfA: yrkP: sigY: sigF: dnaA: mtrB: padR: licR: ccpA: arsR: liaR: yfmP: malR: bltR: yfhP: glnL: bkdR: gerE: sigD: ansR: ycbG; comK: codY: araR: fruR: splA: zur: hutP: licT: hprT: cymR: sigM: adaA; purR: slrR…
dacF	yrkP: sigE	yrkP: sigE; ccpN: sigY: sigV: rsfA
dltA	sigA: lexA	sigA: lexA; lmrA: zur: mtlR: sigO; adaA: fruR; codY: glnL: hutP: nrdR: resD: slrR: sacY: rsfA: sigM: sigE: hprT: walR: citT: comA: mdxR: gerE: sigL; sigD: comK: licR: araR: bkdR: deoR: treR: ywbI: sigY: sigH: birA: ccpA: yfhP: arsR: malR; mntR: sinR: padR: tilS: frlR: splA: yfmP: mhqR: salA: mtrB: cymR: ahrC: yxdJ: gutR: bltR: nusA: glcT: dnaA: ansR: xre: purR: sigF: gltC: ycbG: iolR: liaR: sigV
rnjA	mtlR: araR	mtlR: araR; sigL: slrR; treR: deoR: zur: nusA: dnaA: yfmP: sigO: rsfA: gltC; adaA: walR: comA: sigF: sigY: lmrA: ycbG: hutP; ccpA: ccpN: salA: codY: fruR: resD: glcT: gutR: mdxR: purR: yxdJ: sigE: hprT: sinR: citT: ansR: sacY: nrdR: cymR: liaR: sigV: gerE: malR: sigA: bltR: cysL: padR: glnL: rsoA: iolR: ahrC: xre; hrcA: glpP: rex: rocR: mntR: splA: sigH: mtrB: frlR: bkdR: sigD: licR: licT: gabR: …
pyrF	yxdJ: sigO	yxdJ: sigO; iolR: glnL; gabR: gerE: sigF: xre: fruR: ywbI: glcT: mtlR: hutP; rsoA: yfmP; cymR: zur: mhqR: resD; gutR: dnaA; sigA: liaR: nusA: bkdR; licR: lmrA: mdxR; malR: slrR: comK: sacY: hprT: sigY: adaA; rplL: degU: ytrA: pucR: kdgR: citB: hxlR: acoR: sigG: gmuR: rplJ: sigW: exuR: xpf: fadR: rex: ccpN: walR: sigV: ycbG: yrkP: alsR: glpP: ccpA: rocR: citT: bltR: cggR: treR: salA: ahrC: birA: p…
menD	codY: sigA	codY: sigA; yfmP: padR: mdxR: ccpN: sigD: gerE: adaA: sigL: treR; rsoA: citT: hprT: nusA; mtlR: sigO; nrdR: sigF; comA: deoR; yfhP: cymR; ccpA: ansR: gltC: malR; zur: walR: ycbG: purR: gutR: xre: hutP; lexA: mtrB: sigH: slrR: resD: lmrA: yxdJ: liaR: fruR: rsfA: arsR: yrkP: licT: sacY: gabR: bkdR: mhqR: comK: dnaA: iolR: bltR: splA: cysL: glcT: sigE: sigM: ywbI: ahrC: sigV
gpr	sigO: sigE	sigO: sigE; zur: sigA: arsR: mhqR; yrkP: nusA: comK: sigF; hprT: ccpA: gerE: citT: rsoA: dnaA: purR: adaA; iolR: ywbI: rsfA: ccpN: tilS: codY: bltR: sigY; deoR: birA: glnL: yfhP: sigM: sigD: xre: licT: resD: slrR: mdxR: lmrA: fruR: hutP: sigV; gutR: hrcA: mtrB: comA: sinR: sigL: cymR: ycbG: malR: padR: gltC: mtlR: glcT: lexA: sacY: cysL: liaR: gabR: nrdR: splA: licR: yfmP: yxdJ: sigH: ahrC: treR:…
ytxM	liaR: nusA: yxdJ: hutP: sigM: sigF: mtlR: birA: sigE	liaR: nusA: yxdJ: hutP: sigM: sigF: mtlR: birA: sigE; iolR: sacY: ywbI: fruR; sigY: rsoA: ycbG: cysL; treR: tilS: lmrA: arsR: sigL: licR: sigD: slrR; nrdR: gltC: adaA; gutR: comK: licT; comA: salA: sigA: glnL: cymR: zur: ansR: bltR: sigO: mdxR: splA: padR: rsfA: mhqR: sigV; lexA: yrkP: araR: yfmP: walR: xre: sinR: ccpN: glcT: gerE: resD: yfhP: malR; codY: citT: ahrC: deoR: bkdR; abh: abrB: acoR: …
yxkC	cggR: sigD: gerE: hrcA	cggR: sigD: gerE: hrcA; glnL: fadR: yfmP: bkdR: walR: gutR: rpsD: rex: comK: padR: nrdR: sinR: arsR: mtlR: gabR: adaA: sigE: lexA: bltR: citT: yxdJ: yrkP: splA: sigA: sigY: dnaA: fruR: rsoA: tilS: codY: mdxR: hprT: slrR: zur: rsfA: glnR; abh: abrB: acoR: ahrC: alsR: ansR: araR: aseR: azlB: bceR: birA: bmrR: ccpA: ccpC: ccpN: citB: citR: comA: csoR: cssR: ctsR: cymR: cysL: czrA: degU: deoR: desR: …
ykgB	cymR: araR: yfmP: yrkP: sigF: nrdR: tilS: lexA: hprT: comK: citT: sigM: sigL: arsR: splA: dnaA: ywbI: sigY	cymR: araR: yfmP: yrkP: sigF: nrdR: tilS: lexA: hprT: comK: citT: sigM: sigL: arsR: splA: dnaA: ywbI: sigY; gerE: licT: ansR: liaR; codY: bkdR: birA: deoR; perR: hrcA: rplT: hxlR: fur: sigG: yodB: xpf: xylR: rpsD: exuR: nsrR: aseR: kdgR: phoP: abh: ccpC: nadR: gltC: sigV: fruR: ccpN: mtrB: frlR: rocR: resD: hutP: slrR: salA: sigD: sdpR: gutR: padR: ccpA: cysL: comA: glnL: ahrC: nusA: sacY: mtlR: …
nadA	sigV: adaA: rsfA: hutP	sigV: adaA: rsfA: hutP; sigH: glnL: nadR: gutR: splA: zur: mdxR: yrkP: arsR; lexA: sigE: sigO: codY; sigF: sigL: comK: nrdR: tilS: licR: gerE: sigY: resD: yfmP: slrR: mtlR: lmrA: liaR: birA: bltR; ytrA: fur: abh: exuR: acoR: sigX: glcR: abrB: degU: rpmE: yodB: ccpC: phoP: nsrR: malR: cggR: fruR: sigD: cymR: rex: ylaC: araR: glcT: mntR: sigB: ycnK: salA: alsR: padR: ccpN: yfhP: frlR: sigM: treR: g…
yndA	sigO: mhqR	sigO: mhqR; rsfA: comK; cysL: gerE: resD: zur: sigF: ccpN: nusA: lmrA: adaA: gltC: yrkP: hutP: birA: splA: codY: licT: liaR: bltR; iolR: ansR; slrR: rsoA: deoR; sigM: ccpA: sigA: glcT: gutR: purR: treR; glpP: yxdJ: arsR: nrdR: walR: sacY: sigD: citT: ycbG: mdxR: bkdR: licR: ywbI: sigH: comA: araR: sigL: glnL: cymR: fruR: sigY: ahrC: padR: yfhP: xre: lexA: mtlR: tilS: dnaA
ssuC	mhqR: sigE: zur: comA: sigY: yxdJ: rsoA: adaA: hprT	mhqR: sigE: zur: comA: sigY: yxdJ: rsoA: adaA: hprT; mtlR: sigO: yfmP: cysL: yrkP: sacY: arsR: sigA: mdxR: licT: sigV: bkdR: citT: sigM: rsfA: comK: gerE; rex: hutP: ywbI: nusA: splA: ycbG: codY: gutR: dnaA: glnL: slrR: sigH: yfhP: tilS: bltR; cymR: fruR: cggR: sinR: ahrC: ansR: deoR: sigD: gltC: iolR: glcT: padR: liaR; rpmE: mntR: hrcA: glcR: gabR: salA: manR: sigL: ccpN: treR: lmrA: resD: ccpA:…
gidA	padR: adaA	padR: adaA; cymR: mdxR; mhqR: sigY; citT: licT; yfmP: rsfA; arsR: bltR; slrR: sigO; hutP: cysL; splA: sigF; rsoA: hprT; glcT: zur; xre: ansR; purR: dnaA: yfhP; iolR: walR: gerE; codY: tilS: sigL; comA: yxdJ: sigA; yrkP: ccpN: nrdR; abh: abrB: acoR: ahrC: alsR: araR: aseR: azlB: bceR: birA: bkdR: bmrR: ccpA: ccpC: cggR: citB: citR: comK: csoR: cssR: ctsR: czrA: degU: deoR: desR: exuR: fadR: fnr: f…
yddJ	rsoA: glcT: comA: treR: padR: sigL: sigV: liaR: arsR	rsoA: glcT: comA: treR: padR: sigL: sigV: liaR: arsR; yfhP: birA; yetL: cysL: ycbG: lmrA: mtlR: glcR: cymR: mdxR; licT: ccpA: gerE: splA: sacY: licR: hutP: iolR: gltC: sigD: sigY: sigM: resD: hprT: tilS: gutR; dnaA: zur: bkdR: ahrC: sigE: mhqR: gabR: ccpN: glpP: deoR: xre: comK: yfmP: ywbI: citT: purR: nrdR: ansR: salA: lexA: sigO: nusA: yrkP: bltR: araR: walR: adaA: fruR: rsfA; bmrR: hxlR: kdgR:…
comEA	mdxR: gerE: citT: comK	mdxR: gerE: citT: comK; rsoA: splA; rsfA: sigF; bltR: slrR; sigL: sigY: sigV: arsR; hutP: sigO; mtlR: sigE; codY: salA: sigM: ycbG: ansR: sigA: rocR: purR: gltC: nusA: lmrA: bkdR: malR: sinR: lexA: treR: fruR: sigH: xre: ahrC: glnL: liaR: resD: licR: comA: yfhP: hprT: tilS: iolR: glcT: araR: adaA: yrkP; cggR: mntR: glnR: abh: nsrR: degU: xylR: citB: sigI: ydfI: aseR: bmrR: fur: xpf: hxlR: csoR: r…
pyrC	gabR: lmrA	gabR: lmrA; treR: citT; licT: iolR; glnL: glcT; gutR: sigO: sigA: walR; mtlR: yfmP; resD: sigF; nrdR: ccpA; rsoA: gerE; birA: ahrC: sigL: gltC: kdgR: sigM: sigY: liaR: ccpN: padR: malR: codY: hprT: araR: bltR: ylaC: manR: sigE: arsR: hutP: lexA: mdxR: comK: slrR: nusA: sigV: dnaA: glpP: sacY: adaA: bkdR: rsfA; salA: sinR: sdpR: fnr: rocR: cysL: mtrB: ywbI: comA: yxdJ: tilS: zur: yfhP: fruR: splA:…
scoA	slrR: sigF	slrR: sigF; sigE: rsfA; sigL: sigY: sigW: deoR: bkdR: hutP: licR: sacT: ywbI: ansR: citT: cysL: yrkP: gerE: arsR: adaA: sigV: rsoA; sigG: hprT: ccpA: zur: salA: gutR: liaR: ccpN: bltR: sigO: araR: sigD: sigA: malR: splA: mdxR; abh: abrB: acoR: ahrC: alsR: aseR: azlB: bceR: birA: bmrR: ccpC: cggR: citB: citR: codY: comA: comK: csoR: cssR: ctsR: cymR: czrA: degU: desR: dnaA: exuR: fadR: fnr: frlR: …
opuAA	bkdR: sigY	bkdR: sigY; gltC: ccpA: gutR: sigO: gerE: resD: sigE: comK: mdxR; sacY: codY: arsR: yfmP: licR: ahrC: cysL: treR: rsoA: hutP: zur: sigF: sigV: slrR: fruR: hprT: citT; rsfA: glcT: ansR: araR: liaR: ccpN: ycbG
guaA	rplT: sigW: sdpR: gerE: purR: salA: yodB: nsrR: glnR: exuR: sigH: sigX: hrcA: rpsB: nadR: abrB: sigB: ctsR: ycnK: hprT: mdxR: sigY: comK: citT: rocR: fruR: araR: mtlR: ahrC: yrkP: mhqR: walR: ccpN: rsoA: glcR: bkdR: lexA: birA: glpP: xre: ycbG: zur: codY: sigA: sigL: frlR: licT: slrR: mntR: mtrB: padR: bltR: cysL: arsR: iolR: gltC: yfmP: sigO: dnaA: tilS: licR: sacY: adaA: glnL: rsfA: liaR: cymR:…	rplT: sigW: sdpR: gerE: purR: salA: yodB: nsrR: glnR: exuR: sigH: sigX: hrcA: rpsB: nadR: abrB: sigB: ctsR: ycnK: hprT: mdxR: sigY: comK: citT: rocR: fruR: araR: mtlR: ahrC: yrkP: mhqR: walR: ccpN: rsoA: glcR: bkdR: lexA: birA: glpP: xre: ycbG: zur: codY: sigA: sigL: frlR: licT: slrR: mntR: mtrB: padR: bltR: cysL: arsR: iolR: gltC: yfmP: sigO: dnaA: tilS: licR: sacY: adaA: glnL: rsfA: liaR: cymR:…
glmM	walR: xre: fruR: sigF: iolR: nrdR: licT: yxdJ: mhqR: bkdR: glcT: rocR: gutR: mtrB: yfmP: tilS: sigD: licR: sigE: sigY: ccpN: cymR: liaR: padR: rsfA: citT: sigV: yfhP: slrR: arsR: bltR: ahrC: ywbI: comK: nusA: mdxR: adaA	walR: xre: fruR: sigF: iolR: nrdR: licT: yxdJ: mhqR: bkdR: glcT: rocR: gutR: mtrB: yfmP: tilS: sigD: licR: sigE: sigY: ccpN: cymR: liaR: padR: rsfA: citT: sigV: yfhP: slrR: arsR: bltR: ahrC: ywbI: comK: nusA: mdxR: adaA
citB	ycnK: exuR	ycnK: exuR; sigY: rpsB; purR: bltR; frlR: sigO; yodB: bkdR: fur: ydfI: gutR: xre: rok: sacT; sigX: nhaX; ahrC: gabR: citB: gltR: hutP: bceR: ywcC: rsoA; degU: rplJ: pucR; sigW: xylR: padR: hrcA: fnr: sigF: glnL: mtrB: rpsD: nrdR: desR: sigG: sigL: tyrZ: aseR; birA: citT: alsR; spo0A: yrkP: ansR; tnrA: sigH: nsrR; sigA: iolR: sdpR; codY: liaR; yxdJ: treR: mhqR: araR: rocR: czrA: gltC: levR: ytrA: …
rplJ	malR: spoVT	malR: spoVT; rplT: perR; rpmE: degU: cysL: bmrR; fnr: hprT; ctsR: rex
rnr	hutP: sigE: deoR: codY	hutP: sigE: deoR: codY; rsoA: ansR: rsfA: lmrA: bltR: sigV: yfhP: yfmP: comK; dnaA: mhqR: tilS: adaA: yrkP: purR: sigF: gutR: padR: sinR: yxdJ: slrR: liaR: sigY: sigL: nusA: sigO; malR: araR: glcT: citT: mdxR: mtlR: bkdR; cymR: ccpA: ccpN: hprT: lexA: sigA: cysL: ahrC: sacY: ycbG: glnL: ywbI: gerE: licR; gabR: glpP: nsrR: fadR: sigW: rocR: glcR: hrcA: frlR: arsR: sigH: walR: iolR: comA: sigM: zur…
ddl	rsoA: ccpN: splA: sigV	rsoA: ccpN: splA: sigV; rsfA: adaA; sigE: glnL; mdxR: sigA; nrdR: nusA; malR: bltR; bkdR: hprT; ahrC: gltC; dnaA: yxdJ; padR: licR: gutR: sigM; ycbG: glcT: slrR; araR: comA: tilS; ansR: birA: gerE; yfhP: cymR: sigD; yrkP: mtlR: ywbI; sigO: resD: ccpA; liaR: purR: lmrA; sigL: licT: fruR; zur: yfmP: treR; walR: hutP: cysL: mhqR: deoR: arsR: sigF: citT: lexA: comK: codY: sacY
yosX	sigO: bltR	sigO: bltR; slrR: rsoA; adaA: sigF; mdxR: arsR; yxdJ: lexA: sigL: lmrA: comK: gutR: comA: splA: citT: malR: licR: sigE: yrkP: hutP: sigY: licT: rsfA; zur: cymR: sigV; liaR: mhqR: padR; gerE: yfmP: hprT; sigA: nusA: xre; codY: sigD: ycbG; fruR: sigM: gltC; mtlR: salA: bkdR: resD: glcT: deoR; sacY: treR: yfhP; dnaA: ccpN: araR; iolR: ywbI: walR; nrdR: ansR; ahrC: glnL: birA: tilS: ccpA; abh: abrB: …
yqxJ	rpmE: sdpR	rpmE: sdpR; sigF: sigW: liaR: treR: ywbI: manR: sigB: bkdR: fadR; rocR: hprT: ycnK: yxdJ: bmrR: gutR: sigD: tnrA; acoR: cggR: ytrA: glnL: pyrR: glpP: phoP: rsoA; nsrR: gmuR: mtlR: degU: sigO: yfmP: spoVT; araR: yodB: rex: lmrA: malR: bltR: gntR; sigA: sigH: glcT: desR: hutP: hxlR: birA: ylaC: kdgR: aseR: hrcA: fur: fruR
ahpF	gerE: glpP	gerE: glpP; sigL: tilS; mntR: treR: exuR: mgsR: alsR: deoR: ctsR: spoVT: birA; hrcA: nadR: padR: lmrA; sigM: purR: citB: iolR; yfhP: dnaA; nusA: bkdR: rplT: comA: gltC: hprT: spo0A: mtlR
uvrX	sigO: rsoA	sigO: rsoA; nrdR: kdgR; gutR: glcT; resD: lmrA; manR: glpP; cysL: mtlR; sigD: treR; mdxR: glnL; citT: hprT: sigF: hrcA: ylaC: iolR: sdpR: gabR; yetL: cymR: ywbI; ytrA: glcR: sigV: sigM: ccpA: bltR: bkdR: walR: glnR: sigA: codY: yfmP: rsfA: deoR: ahrC; hutP: ccpN: lexA; dnaA: mhqR: licT; fruR: zur: sigL; tilS: gntR: ansR; spoVT: ycnK: mta: nusA: malR: sinR: cssR: padR: comK: gltC: yrkP: comA: mtrB…
ppiB	tilS: treR: ccpN: ywbI: purR: sigF: gutR: cymR: ccpA	tilS: treR: ccpN: ywbI: purR: sigF: gutR: cymR: ccpA; abh: spo0A: sigB: fur: xpf: glpP: rpmE: ctsR: acoR: spoVT: sacT: sigX: rpsB: rplJ: rpsD: sigG: mgsR: exuR: phoP: rex: fruR: mntR: splA: yfhP: resD: yfmP: comK: bltR: nusA: mdxR: dnaA: padR: cysL: sigV: rsoA: liaR: iolR: citT: walR: glnR: codY: arsR: cggR: sigE: rocR: comA: xre: licR: sacY: bkdR: glnL: sigM: araR: lmrA: adaA: ycbG: slrR: abrB: …
spsB	arsR: sigV: lexA: gerE: dnaA: bltR: splA: comK: citT	arsR: sigV: lexA: gerE: dnaA: bltR: splA: comK: citT; birA: yfmP: walR: purR: mhqR: adaA: mdxR: rsfA: codY: rsoA: slrR: yrkP: padR: ccpN: sigE: sigY: sigO; xre: nrdR: ycbG: comA: iolR: sigF: hutP; zur: ansR: sacY; deoR: araR: sigA; resD: gabR: mtlR: gltC: glnL: malR: yxdJ: yfhP: licT: ywbI: ccpA: tilS: hprT: fruR; treR: sigL: liaR: nusA: cymR: licR; sigD: sigM; cysL: gutR: lmrA: glcT: bkdR; abh: …
yhjQ	arsR: purR: iolR: sigF: sigL: fruR: rsfA: adaA: splA	arsR: purR: iolR: sigF: sigL: fruR: rsfA: adaA: splA; hutP: ywbI: citT: yrkP; yxdJ: sigY: sigO: slrR; sigE: rsoA; gerE: sigV; mdxR: sacY; licR: ansR: bltR: lexA; hprT: comA: sigA; lmrA: yfhP: birA; mtlR: bkdR: araR; yfmP: padR: nrdR; licT: deoR: malR; zur: codY: xre; liaR: ycbG: treR; dnaA: ccpA: sigD; gltC: comK: tilS; cggR: hrcA: glcR: alsR: sinR: glpP: mntR: salA: sigM: mtrB: rocR: glcT: frlR:…
pbpD	sigE: slrR	sigE: slrR; sigV: mdxR; sigY: sigF; sigM: padR; glcT: yrkP; hprT: gerE; comK: ycbG; nusA: sigO; liaR: hutP; ccpN: gltC; splA: yfmP; rsoA: cymR; sigL: deoR: birA; ahrC: lmrA: tilS; sigD: mtlR: citT; abh: abrB: acoR: adaA: alsR: ansR: araR: arsR: aseR: azlB: bceR: bkdR: bltR: bmrR: ccpA: ccpC: cggR: citB: citR: codY: comA: csoR: cssR: ctsR: cysL: czrA: degU: desR: dnaA: exuR: fadR: fnr: frlR: fruR:…
opuAB	licT: xre: sigY: yfmP: birA: yxdJ: treR: sigH: deoR: mhqR: mtlR: codY: dnaA: bkdR: ywbI: sigO: sigE: citT: sigF: rsfA: fruR: walR: padR: mdxR: splA: hutP: cysL: ccpA: gltC: yrkP: arsR: comK: cymR: slrR: rsoA: gerE: adaA	licT: xre: sigY: yfmP: birA: yxdJ: treR: sigH: deoR: mhqR: mtlR: codY: dnaA: bkdR: ywbI: sigO: sigE: citT: sigF: rsfA: fruR: walR: padR: mdxR: splA: hutP: cysL: ccpA: gltC: yrkP: arsR: comK: cymR: slrR: rsoA: gerE: adaA; malR: purR: ccpN: sigL: sigA: lexA: sacY: bltR: gutR: comA: liaR: resD: nusA: sigV; araR: ahrC: hprT: glcT: glnL: lmrA
ald	lmrA: spoVT	lmrA: spoVT; abh: abrB: acoR: adaA: ahrC: alsR: ansR: araR: arsR: aseR: azlB: bceR: birA: bkdR: bltR: bmrR: ccpA: ccpC: ccpN: cggR: citB: citR: citT: codY: comA: comK: csoR: cssR: ctsR: cymR: cysL: czrA: degU: deoR: desR: dnaA: exuR: fadR: fnr: frlR: fruR: fur: gabR: ganR: gerE: glcR: glcT: glnL: glnR: glpP: gltC: gltR: gmuR: gntR: gutR: hprT: hrcA: hutP: hxlR: immR: iolR: kdgR: kipR: levR: lexA:…
rpsJ	glnR: rpsD	glnR: rpsD; dnaA: rplJ
yhfM	sigE: sigL: rsfA: citT	sigE: sigL: rsfA: citT; adaA: gerE; yodB: ywbI: purR: ohrR: glnR: ywcC: abrB: rplJ: spoVT: fur: glpP: mntR: mtlR: rex: hxlR: sigH: gmuR: acoR: tnrA: exuR: sacY: salA: mhqR: resD: padR: cymR: iolR: cysL: lmrA: sinR: gabR: deoR: treR: yfmP: yxdJ: sigA: ansR: malR: hprT: cggR: birA: dnaA: liaR: gutR: gltC: yrkP: sigD: ycbG: comA: nusA: slrR: glcT: hutP: zur: yfhP: sigV: fruR: glnL: sigF: sigY: bltR:…
fliD	sigD: adaA: lexA: sigY	sigD: adaA: lexA: sigY; comK: codY; hutP: arsR; walR: dnaA: purR: yfmP: rsoA: glnL: sigA: mhqR: licT: araR: gabR: birA: sigV: splA: ycbG: zur: rocR: sigO: liaR: cymR: hprT: lmrA: yrkP: malR: sigF: bkdR: mtlR: gutR: yfhP: iolR: treR: citT: ccpA: rsfA: deoR; tilS: fruR: gerE; ansR: mdxR: sigL: comA: glcT: licR; frlR: natR: sdpR: salA: yxdJ: gltC: sacY: sigE: hrcA: sinR: sigH: xre: cysL: mtrB: ywbI:…
aprE	hutP: rplL: rplT: slrR	hutP: rplL: rplT: slrR; fadR: citT: sigW: phoP; degU: mgsR: adaA: sigO; cggR: sigV; sigE: nhaX: nadR: yrkP: rsoA: mtlR: mdxR: bltR; abh: azlB; splA: sigX: mta: spo0A: gabR: sigY: ycnK; abrB: acoR: ahrC: alsR: ansR: araR: arsR: aseR: bceR: birA: bkdR: bmrR: ccpA: ccpC: ccpN: citB: citR: codY: comA: comK: csoR: cssR: ctsR: cymR: cysL: czrA: deoR: desR: dnaA: exuR: fnr: frlR: fruR: fur: ganR: gerE: …
tlp	gutR: sinR: fnr: degU: sigH: rex: rpsD: abh: xpf: rplJ: hrcA: glpP: cggR: perR: birA: sigW: sacT: acoR: rpmE: fadR: sigG: spoVT: exuR: abrB: fruR: licR: padR: mtlR: xre: rsoA: mntR: ansR: adaA: glcT: frlR: mdxR: splA: purR: deoR: ycbG: zur: yrkP: sigO: citT: hprT: sigL: codY: licT: tilS: liaR: gabR: mtrB: cymR: gltC: sigY: glnL: sigA: ccpN: ccpA: sigE: rsfA: nrdR: bkdR: ywbI: walR: iolR: lexA: dn…	gutR: sinR: fnr: degU: sigH: rex: rpsD: abh: xpf: rplJ: hrcA: glpP: cggR: perR: birA: sigW: sacT: acoR: rpmE: fadR: sigG: spoVT: exuR: abrB: fruR: licR: padR: mtlR: xre: rsoA: mntR: ansR: adaA: glcT: frlR: mdxR: splA: purR: deoR: ycbG: zur: yrkP: sigO: citT: hprT: sigL: codY: licT: tilS: liaR: gabR: mtrB: cymR: gltC: sigY: glnL: sigA: ccpN: ccpA: sigE: rsfA: nrdR: bkdR: ywbI: walR: iolR: lexA: dn…
ytsJ	sigY: purR	sigY: purR; arsR: dnaA: bltR: hutP: mdxR: sigF: ywbI: sigV: sigE; treR: citT; gerE: splA: rsfA: sigO; yrkP: adaA; zur: comK; slrR: mhqR; codY: rsoA; nusA: hprT: ccpN; mtlR: sigD: nrdR; yfhP: licT: ccpA; licR: ansR: deoR: gltC: padR: tilS: yxdJ; lmrA: iolR: malR; sacY: cymR: sigA: yfmP: comA: bkdR: walR: lexA: sigL: ycbG: xre: cysL: araR; sigM: liaR; fruR: birA; abrB: tyrZ: ytrA: nhaX: mgsR: yclJ:…
ybaK	malR: sigF: arsR: gabR: comK: sigV: gerE: citT: sigY	malR: sigF: arsR: gabR: comK: sigV: gerE: citT: sigY; mdxR: sigO: padR: mtlR: adaA: sigE: yrkP: splA; rsoA: rsfA: walR: sigA; licT: ansR: gutR: dnaA: sigL: xre: ccpA: iolR: yfmP: nusA: lmrA: slrR: lexA: deoR: bltR: hutP; comA: azlB: gltC: ahrC: purR: birA: ywbI: sigH: codY: rocR: yfhP: treR: glcT: sacY: araR: sigD: ccpN: salA: fruR: tilS: glnL: licR: resD: ycbG: hprT: sigM: nrdR: mhqR; yxdJ: cysL…
pyrK	glnL: glcT	glnL: glcT; mtlR: cymR; sacY: sigM; araR: walR; nusA: sigL; birA: bkdR; gutR: lmrA: yrkP: liaR: padR: lexA: codY: ahrC; xre: mhqR: deoR: iolR; cysL: resD: comA; zur: treR: ywbI; bltR: slrR: dnaA: nrdR: tilS: licT: rsoA; sigA: yfmP: malR; adaA: sigD: licR; manR: gabR: sdpR: splA: yxdJ: sigE: ansR: hrcA: frlR: arsR: sigY: mdxR: gltC: sigO: hutP: rocR: gerE: rsfA: hprT: comK: fruR: yfhP: salA: sigH:…
phrA	hprT: codY	hprT: codY
sigA	hprT: ycnK: frlR: sigW	hprT: ycnK: frlR: sigW; sinR: bltR; sigO: fur: mtlR: ydfI; tilS: cggR: splA: sigH; rsoA: sdpR: codY: sigY: citT: hutP: nsrR: rex; zur: gutR; nusA: gabR: sigV; glnL: arsR: cssR: sigG: hrcA: spo0A: alsR: sigL: rplL: mdxR: sigE: nhaX: azlB: bkdR: xre; licR: araR: sigF; birA: mhqR: iolR; tnrA: gltC: ywcC: yxdJ: sigA: purR: comK: lexA: rocR: adaA: fnr: liaR; padR: ytrA: comA: yrkP: walR; citR: abrB: r…
lytC	splA: codY	splA: codY; resD: tilS: sigF: slrR; adaA: rsfA; sigO: sigV; hutP: sigA; rsoA: yfmP: citT: xre; comK: padR: sigL: arsR: dnaA: bltR: licT: liaR; sigE: purR: cymR; lexA: treR: glcT; araR: bkdR: gerE: nrdR: licR: mdxR: sigY: zur: gltC: comA: malR: ansR: gabR: yrkP: nusA; sacY: walR: hprT; mtlR: ycbG: yfhP; salA: sigD: sigM: ahrC: mhqR: ccpN: lmrA: ccpA: ywbI: gutR: iolR: cysL; abrB: ccpC: yfiR: hxlR:…
bacA	sigY: nusA: padR: sigL	sigY: nusA: padR: sigL; yrkP: licR; arsR: walR: yfhP: codY: citT: gerE: splA: hutP: sigV; birA: zur: sigA: purR: rsfA: sigO: hprT: rsoA; sigF: ccpA: gutR: araR: lmrA: nrdR: dnaA: bltR; ywbI: sigE: mhqR: bkdR: liaR: xre: lexA; fur: ohrR: ctsR: rok: rpsD: glnR: rpmE: pyrR: rpsB: sigI: yodB: perR: sigX: cggR: nadR: citB: mntR: spoVT: abrB: spo0A: yfmP: gabR: mtlR: licT: rocR: deoR: treR: glcR: hrcA:…
rbsR	treR: sigF	treR: sigF; sigO: manR: rsoA: glpP; bmrR: lmrA: sigD: yxdJ; rex: acoR: glnR: bkdR: glcR: cysL: splA: araR: fruR: gmuR: gerE: sigA: mtlR: ytrA: bltR: mdxR: nrdR: walR: ccpA: fnr: bceR: yfmP: deoR: iolR: licT: hprT: gntR: ylaC: glcT: citT: gutR: tnrA: ywbI: kdgR: resD; perR: ohrR: mntR: yodB: tyrZ: fur: natR: rsfA: citB: codY: tilS: rplL: sigI: slrR: glnL: ycbG: ansR: sigM: arsR: ganR: hxlR: sinR: …
murD	sigF: sigD	sigF: sigD; nusA: sigL; sigE: yxdJ; mhqR: sigM; sigA: birA; rsfA: ccpN; yfhP: glcT; padR: purR; xre: mtlR; cysL: treR; cymR: bltR; deoR: ycbG; gltC: tilS: araR; rsoA: yrkP: sigY: sacY: splA: ahrC: sigO; hprT: slrR: iolR; bkdR: lmrA: zur; nrdR: arsR: malR; codY: hutP: licR; adaA: resD: ywbI: gerE: comA: ccpA
galE	splA: sigF: walR: nrdR	splA: sigF: walR: nrdR; padR: sinR: fruR: gltC: kdgR: sigO: salA: mdxR: nusA: sigV: yfmP: rsoA: rok: yrkP: comA: citB: ccpA: bltR: comK: sigY: malR: yxdJ: sigD: mhqR: arsR: xre: lexA: yfhP: ycbG: deoR: hutP: citT: sigE: slrR: gerE: ansR; sigW: hxlR: ctsR: alsR: nhaX: sdpR: fur: mntR: spo0A: sacT: mgsR: acoR: rplT: rplL: perR: spoVT: manR: gabR: glcR: azlB: tilS: mtrB: degU: fnr: sigA: glpP: codY:…
rsfA	gutR: alsR	gutR: alsR; bkdR: sigE; hutP: gabR: mtlR: liaR: padR: sdpR: glnL: xre: rpsD: codY: tilS: abh: sigY: sigW: sigV: hprT: rsoA: hrcA: licR: glcT: sigG: yxdJ: ydfI: splA: citT: czrA: mhqR: sigF: gerE: iolR: bltR: fur: abrB: yrkP: sigO: ahrC; sinR: comK: ywbI: sigA: ansR: nhaX; treR: lexA: sigH: zur: ccpN: gltC; sacT: bmrR: acoR: yfmP: araR: aseR: azlB: ylaC: birA: licT: adaA: ccpC: cggR: citB: fruR: c…
alsT	hprT: sigY: citT: arsR	hprT: sigY: citT: arsR
rsiW	ycnK: sigW	ycnK: sigW; rsfA: sigH: nsrR: sigA; sigE: nadR; frlR: sinR: dnaA: licT; codY: mhqR; arsR: rex; sigG: sigY: cggR: sdpR: sigF: rpmE: pyrR: xre; lexA: hutP: zur
yqxI	rpmE: sdpR	rpmE: sdpR; bkdR: ytrA: sigW: mtlR: acoR: fadR: yxdJ: liaR: sigB
narJ	ywbI: sigL	ywbI: sigL; lmrA: cysL; liaR: sacY: sigA: codY: sigH: mdxR: yxdJ: xre: iolR: ccpA: fruR: mhqR: zur: yrkP: sigE: gutR: licR: ccpN: licT: dnaA: hutP: adaA: ycbG: sigY: sigM: gltC: rsfA: nrdR: rocR: comA: ahrC: glnL: sigV: splA: bkdR: yfmP; slrR: nusA: cymR: comK: ansR: padR: sigD: glcT: tilS: malR: birA: walR: yfhP; mta: kipR: sacT: acoR: ydfI: abrB: sdpR: rplT: ganR: aseR: rpsD: kdgR: glnR: pyrR: …
topA	sigF: fruR	sigF: fruR; yfhP: rsfA; sigO: adaA; ccpA: treR; liaR: hutP: sigL: ccpN: nrdR: sigD: lexA: ansR: cysL: gutR: licT: bltR: iolR: mdxR: glcT: ycbG: rsoA; ywbI: glnL: malR; yxdJ: xre: sigV; birA: sacY: deoR; lmrA: comA: yfmP; dnaA: purR: sigM; yrkP: arsR: cymR: sigA: ahrC: splA; codY: gerE: gltC; padR: slrR: tilS: citT: resD: sigY: sigE: araR: mtlR: walR: comK: licR; zur: hprT; hxlR: ycnK: gmuR: ydfI:…
sspM	ccpA: walR: resD: purR: rsfA: sigM: liaR: sigF: rsoA	ccpA: walR: resD: purR: rsfA: sigM: liaR: sigF: rsoA; xre: bltR: nrdR: ccpN: ansR: zur: birA: glnL: gutR: sigL: mhqR: sigE: salA: iolR: fruR: sigD: licT
ftsX	hprT: glnL: sigV: mdxR: sigM: sigD: sigF: purR: dnaA: rsoA: sigY: padR: gerE: iolR: splA: mhqR: citT: comK	hprT: glnL: sigV: mdxR: sigM: sigD: sigF: purR: dnaA: rsoA: sigY: padR: gerE: iolR: splA: mhqR: citT: comK; licR: sigE: hutP: sigO: zur: fruR: malR: ccpA; deoR: bltR: sigL: yrkP: cysL: yfhP: xre; mtlR: araR: lexA; ccpN: ycbG: treR: yfmP: gltC: ywbI: ansR; resD: adaA: licT; ahrC: sacY: glcT; yfiR: kdgR: sigX: rplT: ctsR: sigI: nadR: spoVT: kipR: sacT: rex: ytrA: acoR: rplJ: mtrB: sigB: alsR: rpsB:…
yitM	dnaA: sigL	dnaA: sigL; ccpA: hprT; nusA: mtlR; iolR: sinR: sigF: glpP: deoR: arsR: sigO: licR: birA; splA: ccpN: gutR: resD; padR: gerE: yfhP: cysL; liaR: rpsB: glcT: tilS: nrdR: sigV: zur: ycbG
rpmJ	hrcA: glnR	hrcA: glnR; cggR: hprT
yotB	citT: adaA	citT: adaA; resD: lexA: cysL: sigD: hutP: liaR: sigL: mtlR: sigO; nrdR: tilS; mtrB: rsfA: bltR: sigA: licT: glcT: birA: gltC; araR: purR; codY: sigV: rsoA: yfhP: ansR: treR: nusA: fruR; cymR: glnL: licR: lmrA: zur: sigF: malR; sacY: gerE: padR: ccpA: ycbG: comK: gutR; iolR: xre: deoR; yxdJ: walR: mhqR; ahrC: hprT: ywbI; bkdR: ccpN: comA
cspR	salA: gutR	salA: gutR; glcR: codY: glcT: liaR; cymR: cysL: ccpA: ccpC
bcrC	mtrB: nusA	mtrB: nusA; sigF: licT: sigO: splA: slrR: lexA: mhqR: treR: purR; rsfA: comA: yfhP: ccpN: yrkP: rsoA: arsR: iolR: ansR: hutP: resD: gerE: comK: bltR: yxdJ: sigE: citT; birA: zur: sigY: codY: tilS: sigA: sigV; liaR: ccpA: glnL: bkdR: sacY: glcT: gutR: mtlR: xre: ywbI: ahrC: malR: mdxR: gabR: hprT: deoR: cymR: padR: ycbG: araR: dnaA: sigD: nrdR: sigM: yfmP: adaA: gltC: sigH: walR; citB: azlB: cggR:…
yusQ	comA: birA	comA: birA; purR: dnaA: mhqR: nrdR; yfiR: degU: rpmE: ahrC: kipR: yrkP: mntR: gntR: sigE: mtrB: citB: ccpC: rok: rsfA: yodB: rpsB: acoR: gabR: fnr: comK: phoP: rplT: ylaC: deoR: rex: cggR: pyrR: azlB: splA: walR: sigV: sigD: gutR: liaR: glnL: treR: yfmP: salA: slrR: sigH: mtlR: hutP: sigL: licT: araR: codY: gltC: sigF: sigM: nusA: ansR: sigY: cysL: licR: ycbG: sacY: rsoA: fruR: gerE: resD: hprT: …
glmS	gerE: nadR	gerE: nadR; tilS: spo0A; slrR: nsrR; salA: abh; comA: ccpC; gutR: glpP; ccpA: cggR; sigA: bkdR; liaR: padR; hrcA: sigX: rpsB: sigH: xre: phoP: fur: desR; mtlR: ytrA: ycnK; tnrA: sigO: resD; adaA: deoR: sigV: sigE: exuR: spoVT: ahrC
leuA	sigA: glcT	sigA: glcT; resD: gabR; citT: nrdR; treR: iolR; yfmP: lmrA; nusA: walR; mtlR: licT; gutR: tilS; cymR: sigF; glnL: sigO; comA: ccpA: cggR: deoR; arsR: dnaA: mdxR: pyrR: rsoA: xre: sigH: codY: ylaC: sigB: mntR: gerE: sigM: salA: sdpR: sacY: ansR: hprT: sigY: glpP: yxdJ: comK: nadR: purR: spo0A: ahrC: spoVT: sinR: yfhP: hrcA: manR; bceR: mgsR: ycnK: csoR: phoP: rpmE: ywcC: czrA: liaR: rplL: fur: per…
sodA	rplJ: sigL	rplJ: sigL; exuR: rpsB; nadR: birA; spoVT: rplL; frlR: ccpA; comA: tilS; spo0A: rplT; abrB: fnr: mtlR: glpP; lmrA: dnaA
pksH	sigF: sigL	sigF: sigL; yrkP: arsR: ccpN: mhqR: citT: gltC: hprT: liaR: xre: cysL: lmrA: nrdR: gutR: sigY: ywbI: adaA: yfhP: fruR; rsfA: purR: tilS: glnL; ycbG: treR: lexA; bmrR: aseR: ylaC: sacT: ccpC: ytrA: cggR: abh: mntR: phoP: fur: mta: sigB: pucR: fnr: glnR: rplJ: rplL: fadR: araR: bltR: licR: sigE: sinR: slrR: rsoA: mdxR: mtrB: birA: sdpR: frlR: rocR: ahrC: sigH: gerE: sigO: sigA: hutP: sacY: dnaA: si…
clpX	dnaA: hprT	dnaA: hprT; codY: mntR: cymR: tilS: treR: hutP: mhqR: gerE: zur; glnR: birA: sigM: gutR; sigL: yfmP; cggR: yodB: citB: desR: sigV: yetL: rpsD: abrB: nhaX: ccpC: ganR: rplJ: pyrR: sinR: glpP: rex: exuR: liaR: rpsB: arsR: araR: frlR: salA: gltC: licT: rsoA: cysL: comA: alsR: splA: bkdR: azlB: mdxR: nrdR: purR: sigA: lmrA: ctsR: iolR: yrkP: ycbG: nusA: comK: glnL: sacY: rsfA: deoR: glcT: citT: malR:…
araD	mhqR: padR: araR: rsfA: ycbG: xre: sigV: yxdJ: ansR	mhqR: padR: araR: rsfA: ycbG: xre: sigV: yxdJ: ansR; sigD: resD: gerE: sigO: sacY: lmrA: rsoA: ywbI: sigL: sigF: licR: nrdR: yfmP: yrkP: mtlR: sigY: treR: mdxR: sigA: lexA: arsR: gltC: walR: cysL: deoR: citT: glnL: slrR: gutR: comA: purR: ahrC: sigE: sigM: birA
argD	sigO: sigF	sigO: sigF; purR: comA; nusA: slrR: sigA: sigM; fruR: cysL: cymR: sigL: citT: rsoA: resD: birA: sinR: ansR: yxdJ: treR: araR: nrdR: sigV: bltR: mtlR; hprT: glcT: lexA; ycbG: rsfA: arsR: sigE: lmrA: iolR: malR; walR: glnL: gutR; padR: licR: mhqR: ccpN: codY: yfmP: licT: xre: sigY: deoR: ahrC: yrkP: liaR: hutP; sacT: rplL: mntR: sigH: mta: frlR: ccpC: gerE: salA: splA: mdxR: ccpA: adaA: mtrB: glcR:…
cotB	sigO: rsoA	sigO: rsoA; gutR: nusA: hutP: cymR: sigD: mdxR: hprT: resD: rsfA; yrkP: comA: bltR: lmrA; codY: walR: yxdJ: licT: gabR: treR: nrdR: rok: ansR: ycbG: tilS: glcT: sinR: splA: deoR: azlB: bkdR: slrR: purR: mtlR: gerE: mtrB: mhqR: comK: yetL: ccpA: sigY: citT: cysL: iolR: xre: sigF: glcR: ahrC; dnaA: citB: rpsB: hxlR: levR: abrB: rpmE: glnR: spoVT: exuR: bmrR: fur: xylR: degU: ydfI: perR: bceR: kdgR:…
xynB	sigV: deoR	sigV: deoR; mdxR: sigO; cysL: ccpA: nrdR: dnaA; sigY: xre; lmrA: treR: cymR: glcT: citT: rsfA: iolR: sigD; rsoA: bltR: glnL: walR; comK: yfhP; sigM: mhqR: resD; gerE: comA: sigA; yrkP: licR: fruR; ahrC: purR: malR; ywbI: gutR: ycbG; adaA: lexA: hprT; yfmP: zur: nusA; ansR: sacY: sigL; licT: slrR: ccpN; yxdJ: codY: sigE; mtlR: gltC: birA; tilS: arsR: sigF: padR: hutP; bkdR: araR; sinR: liaR; rocR:…
hutH	gerE: walR	gerE: walR; adaA: arsR; rsoA: codY; sigO: sigL; bltR: rsfA; sigE: comA; ccpA: sigF; mdxR: slrR; sigY: yrkP; splA: xre; hutP: sigV; ycbG: comK; ansR: citT: purR; ywbI: iolR: sigA; araR: nusA: resD; zur: malR: cymR; liaR: ahrC: sigM; fruR: hprT: lexA; yxdJ: sacY: mhqR; mtlR: gutR: glnL; ccpN: licR: bkdR; sigH: glcT: sigD; yfhP: cysL: gltC; licT: dnaA; birA: yfmP; treR: deoR; lmrA: tilS; nrdR: padR;…
folD	rsoA: bltR: ccpN: mdxR	rsoA: bltR: ccpN: mdxR; sigF: ansR: slrR: ccpA; mtlR: hprT: malR: sinR: sigM: comK: arsR: codY: sigE: sigV: yfmP: purR: licT: bkdR: yxdJ: sigO: citT; glnL: yrkP: cysL: nusA: ywbI: sigA: rsfA: nrdR: comA: tilS: araR: gerE: gutR: dnaA: adaA; gabR: rocR: alsR: salA: walR: lmrA: resD: gltC: iolR: treR: glpP: sigY: fruR: sacY: deoR: yfhP: hutP: lexA: mhqR: sigD: cymR: xre: liaR: sigL: ahrC: licR: ycbG…
bglP	sigO: rsoA	sigO: rsoA; sigF: manR; ylaC: sigD: treR: lmrA; yfmP: glcT: bmrR: gutR: glpP: resD: iolR: kdgR; glcR: nrdR: citT: cysL: hprT: yxdJ: mtlR: deoR; sdpR: tnrA: walR: glnR: yetL: bltR: gntR: hrcA: ccpA: codY: sigA: glnL: ywbI: gabR: mdxR
yfhA	hrcA: adaA: comA: gerE: salA: hprT: ccpN: lmrA: bkdR: hutP: rsoA: citT: sacY: liaR: nrdR: ansR: deoR: fruR: sigA: splA: yfhP: mtlR: resD: zur: treR: sigF: sigO: mhqR: arsR: cymR: codY: yfmP: iolR: comK: malR: dnaA: sigD	hrcA: adaA: comA: gerE: salA: hprT: ccpN: lmrA: bkdR: hutP: rsoA: citT: sacY: liaR: nrdR: ansR: deoR: fruR: sigA: splA: yfhP: mtlR: resD: zur: treR: sigF: sigO: mhqR: arsR: cymR: codY: yfmP: iolR: comK: malR: dnaA: sigD; sigV: walR: sigM; purR: bltR: ahrC; yfiR: cggR: yodB: acoR: pyrR: csoR: czrA: aseR: spo0A: ytrA: desR: nadR: gmuR: mntR: ydfI: degU: kipR: ohrR: tyrZ: levR: abrB: xylR: mtrB: mta…
ykcC	araR: ccpN: tilS: cymR	araR: ccpN: tilS: cymR; bkdR: lexA; purR: slrR: glcT: sigM: citT: sigY: liaR: mhqR: treR; sigL: comA; sigO: hprT: yxdJ: fruR: xre: salA: zur: hutP: gutR: licT: sigD: dnaA: deoR: ccpA: resD: sigE; ycbG: rsfA: yfmP; sacY: mtrB: lmrA: yfhP: arsR: padR: adaA: yrkP: licR: codY: nrdR: nusA: malR: comK; ahrC: mtlR: walR; birA: ywbI: sigA
gltX	splA: lexA: purR: ycbG: mhqR: sigL: citT: dnaA: gutR: sacY: bkdR: rsoA: sigM: iolR: yrkP: licR: glcR: sigA: gabR: bltR: adaA: fruR: mdxR: licT: liaR: sigE: sinR: yfmP: mtlR: comK: gerE: sigY: sigF: rsfA: arsR: sigO: hutP	splA: lexA: purR: ycbG: mhqR: sigL: citT: dnaA: gutR: sacY: bkdR: rsoA: sigM: iolR: yrkP: licR: glcR: sigA: gabR: bltR: adaA: fruR: mdxR: licT: liaR: sigE: sinR: yfmP: mtlR: comK: gerE: sigY: sigF: rsfA: arsR: sigO: hutP; rplJ: sigX: ccpC: ytrA: pyrR: rpsD: nadR: abh: rpmE: ylaC: rpsB: nsrR: sacT: rex: phoP: sigW: sigG: acoR: desR: cggR: nrdR: frlR: lmrA: glcT: natR: sigD: sigH: mta: birA: zur: r…
hisC	cymR: sigY: sigE: sigF	cymR: sigY: sigE: sigF; tilS: rsfA: mdxR: splA; rsoA: adaA: citT: bkdR: ccpN: sigV: yrkP: hutP; slrR: sigO: hprT: bltR: mtlR: dnaA: gutR: comK; ywbI: gerE: birA: iolR: fruR: araR: sigA; gltC: rocR: yfmP: purR: nusA: glnL: arsR: lexA: hrcA: zur: sacY: liaR: codY: ahrC: yxdJ; sigG: acoR: sigL: cggR: fadR: walR: lmrA: yfhP: malR: salA: ccpA: cysL: treR: deoR: ycbG: resD: sigM: xre: comA: gabR: sigD:…
ykaA	sigV: comK: sigY: rsfA	sigV: comK: sigY: rsfA; zur: sigF; cymR: walR: gerE: purR: yrkP: citT: codY: hutP: sigE; mdxR: adaA: gutR: arsR: splA: sigO: malR: mhqR; slrR: hprT; bkdR: gltC: sigH: mtlR: licT: resD: ccpN: nusA: yfhP: iolR: mtrB: licR: glcT: yfmP: ahrC: sigM: ywbI: tilS: yxdJ: cysL: araR: rsoA: lexA: salA: sacY: deoR: nrdR: dnaA: sigL: sigD: xre
ylbE	sigY: tilS: mhqR: citT	sigY: tilS: mhqR: citT; hutP: yxdJ: sigV: fruR; comA: comK: sigA: yrkP; sacT: spo0A: manR: hrcA: csoR: levR: citB: natR: rex: gutR: yodB: ctsR: mntR: sigF: salA: ohrR: kdgR: rpmE: acoR: sigE: gltC: licT: glnL: ahrC: nusA: cymR: codY: bkdR: licR: nrdR: sigL: glcT: sigH: bltR: mtlR: slrR: splA: nsrR: liaR: rok: mtrB: malR: walR: birA: sinR: cysL: zur: ccpN: frlR: yfhP: rsfA: adaA: hprT: dnaA: arsR:…
addB	sigV: bkdR: adaA: sigF: xre: comA: glnL: lmrA: dnaA: ycbG: yrkP: bltR: sigL: comK: araR: sigY: rsoA: resD	sigV: bkdR: adaA: sigF: xre: comA: glnL: lmrA: dnaA: ycbG: yrkP: bltR: sigL: comK: araR: sigY: rsoA: resD; zur: fruR: malR: gerE: iolR: hutP: nrdR: mtlR: ywbI: ansR: birA: cysL: gltC: sigO: walR: licT; deoR: treR: hprT: ccpA: yxdJ: liaR: rsfA; mntR: mtrB: salA: alsR: rocR: sacY: gabR: sigD: slrR: ahrC: yfhP: nusA: padR: mhqR: sigH: ccpN: gutR: codY: licR: lexA: sigE: sigM: splA: cymR: glcT: sigA:…
yncM	fadR: sdpR	fadR: sdpR; bkdR: phoP: ytrA: yxdJ: liaR: sigB: mtlR: mtrB: rpmE
mleN	sigO: ansR: yxdJ: nusA: ahrC: citT: ccpA: comK: gerE	sigO: ansR: yxdJ: nusA: ahrC: citT: ccpA: comK: gerE; arsR: gutR: lmrA: yrkP: sigM: glnL: salA: sigF: lexA: comA: mdxR: splA: treR: resD: sigA: rsoA: birA; mntR: mtlR: sigD: hutP: mtrB: sigH: liaR: sigY: walR: sigV: bltR: fruR: gltC: licR: malR: rsfA: slrR: sigE: iolR: codY: padR: ycbG: glcT: araR: hprT: licT: sacY: bkdR: adaA: tilS: purR; cymR: gabR: zur: yfhP: mhqR: deoR: ywbI: ccpN: yfmP: dnaA…
albC	sigB: sdpR	sigB: sdpR; sigW: araR; rpmE: gmuR: mtlR: ycnK; birA: yxdJ: xre: sigH: sacY: licT: rok: degU: fruR: immR: ywbI: bkdR: mtrB: liaR: ytrA: glnL: pyrR; fadR: ydfI: sigM: nadR: kipR: manR: malR
yitP	malR: deoR	malR: deoR; rsfA: sigY; padR: mtlR; fruR: gltC; lmrA: birA: sigV: arsR; sacY: ycbG; comK: glnL; araR: yxdJ: ywbI: hutP; ccpA: bkdR: cysL: sigL; iolR: mdxR: xre; tilS: rsoA: nrdR; purR: licR: splA; walR: sigA: sigF; gerE: adaA: yfmP; abh: abrB: acoR: ahrC: alsR: ansR: aseR: azlB: bceR: bltR: bmrR: ccpC: ccpN: cggR: citB: citR: citT: codY: comA: csoR: cssR: ctsR: cymR: czrA: degU: desR: dnaA: exuR:…
cgeB	hutP: sigY	hutP: sigY; yrkP: walR; licT: xre; resD: splA: adaA: arsR: rsfA: citT: ansR: mtlR: slrR; codY: sigF; mhqR: mdxR: sigO: gutR: lmrA: padR: comK: tilS; dnaA: rsoA: nusA; malR: zur: sigE; ccpN: sigV: hprT; liaR: sigA: purR; comA: gerE: ycbG; birA: cysL: bkdR: yfhP: glcT: deoR: treR: lexA: nrdR: sacY: sigL: glnL: araR; ywbI: gltC: cymR; ahrC: sigM: fruR: yfmP: yxdJ; salA: rocR: sigH: gabR: mtrB: sinR:…
ftsA	dnaA: gutR	dnaA: gutR; ccpA: resD: sigX: citB; rocR: lexA: abrB: rsfA; perR: rok: mtrB: ccpN
sspI	yfiR: birA: glcR: padR: rex: araR: sigI: glcT: kipR: gntR: sigL: hrcA: ccpC: mgsR: gltC: liaR: rplT: gmuR: xre: xylR: hutP: yfhP: rsoA: codY: sigM: citB: pyrR: csoR: ganR: yxdJ: ywbI: licR: aseR: cggR: azlB: ohrR: sigD: sigX: ycnK: sigH: comA: xpf: iolR: hprT: rpmE: yetL: nusA: yclJ: rplJ: lexA: sigB: gltR: bltR: sigW: nrdR: comK: fadR: exuR: frlR: zur: hxlR: glnL: splA: degU: citT: sigV: gerE: r…	yfiR: birA: glcR: padR: rex: araR: sigI: glcT: kipR: gntR: sigL: hrcA: ccpC: mgsR: gltC: liaR: rplT: gmuR: xre: xylR: hutP: yfhP: rsoA: codY: sigM: citB: pyrR: csoR: ganR: yxdJ: ywbI: licR: aseR: cggR: azlB: ohrR: sigD: sigX: ycnK: sigH: comA: xpf: iolR: hprT: rpmE: yetL: nusA: yclJ: rplJ: lexA: sigB: gltR: bltR: sigW: nrdR: comK: fadR: exuR: frlR: zur: hxlR: glnL: splA: degU: citT: sigV: gerE: r…
mdxF	walR: cymR: sigD: comA	walR: cymR: sigD: comA; ccpN: codY; ccpA: lexA: fruR: hprT: resD: lmrA: glcT: nusA: hutP; purR: ycbG; yxdJ: sacY: mhqR: birA; sigM: tilS; ansR: dnaA; hrcA: mgsR: citB: pyrR: cssR: glpP: rsoA: perR: sigV: czrA: cggR: gabR: xpf: sigW: nsrR: citR: sigX: fadR: rex: alsR: bkdR: malR: slrR: sinR: bltR: yrkP: padR: spoVT: mtrB: natR: rok: araR: ahrC: treR: yfhP: arsR: rsfA: gltC: nrdR: iolR: salA: xre: …
yxeB	yfiR: birA: glcR: padR: rex: araR: sigI: glcT: kipR: gntR: sigL: hrcA: ccpC: mgsR: gltC: liaR: rplT: gmuR: xre: xylR: hutP: yfhP: rsoA: codY: sigM: citB: pyrR: csoR: ganR: yxdJ: ywbI: licR: aseR: cggR: azlB: ohrR: sigD: sigX: ycnK: sigH: comA: xpf: iolR: hprT: rpmE: yetL: nusA: yclJ: rplJ: lexA: sigB: gltR: bltR: sigW: nrdR: comK: fadR: exuR: frlR: zur: hxlR: glnL: splA: degU: citT: sigV: gerE: r…	yfiR: birA: glcR: padR: rex: araR: sigI: glcT: kipR: gntR: sigL: hrcA: ccpC: mgsR: gltC: liaR: rplT: gmuR: xre: xylR: hutP: yfhP: rsoA: codY: sigM: citB: pyrR: csoR: ganR: yxdJ: ywbI: licR: aseR: cggR: azlB: ohrR: sigD: sigX: ycnK: sigH: comA: xpf: iolR: hprT: rpmE: yetL: nusA: yclJ: rplJ: lexA: sigB: gltR: bltR: sigW: nrdR: comK: fadR: exuR: frlR: zur: hxlR: glnL: splA: degU: citT: sigV: gerE: r…
braB	mtlR: araR: rsoA: nusA: zur: glnL: sigO: gutR: resD	mtlR: araR: rsoA: nusA: zur: glnL: sigO: gutR: resD; licR: sigL: sigF: xre; abh: abrB: acoR: adaA: ahrC: alsR: ansR: arsR: aseR: azlB: bceR: birA: bkdR: bltR: bmrR: ccpA: ccpC: ccpN: cggR: citB: citR: citT: codY: comA: comK: csoR: cssR: ctsR: cymR: cysL: czrA: degU: deoR: desR: dnaA: exuR: fadR: fnr: frlR: fruR: fur: gabR: ganR: gerE: glcR: glcT: glnR: glpP: gltC: gltR: gmuR: gntR: hprT: hrcA: hu…
spoVS	nadR: sigG	nadR: sigG; gerE: sigE: rsfA: abh
cotS	mtlR: lmrA: mtrB: ansR: slrR: padR: yrkP: dnaA: comK: rsoA: glnL: citT: gltC: splA: birA: arsR: sigV: bltR	mtlR: lmrA: mtrB: ansR: slrR: padR: yrkP: dnaA: comK: rsoA: glnL: citT: gltC: splA: birA: arsR: sigV: bltR; ccpN: gerE: sigO: rsfA; sigE: mdxR; nusA: hutP: adaA; treR: mhqR: ccpA; nsrR: acoR: gltR: sigH: ylaC: rex: ccpC: fur: fadR: ohrR: mntR: ganR: yetL: cggR: tnrA: glnR: csoR: perR: rpsB: rok: degU: spoVT: abrB: rpmE: hrcA: comA: glcT: fruR: ycbG: liaR: sigL: lexA: zur: araR: ahrC: cysL: resD: …
xtmB	ahrC: rsoA: lmrA: gutR: yetL: sigO: mdxR: sigV: cysL	ahrC: rsoA: lmrA: gutR: yetL: sigO: mdxR: sigV: cysL; xre: glcT: glnL: bkdR: mtlR: deoR: nrdR: sigD; manR: resD; abh: abrB: acoR: adaA: alsR: ansR: araR: arsR: aseR: azlB: bceR: birA: bltR: bmrR: ccpA: ccpC: ccpN: cggR: citB: citR: citT: codY: comA: comK: csoR: cssR: ctsR: cymR: czrA: degU: desR: dnaA: exuR: fadR: fnr: frlR: fruR: fur: gabR: ganR: gerE: glcR: glnR: glpP: gltC: gltR: gmuR: gntR: h…
mmgB	sacY: bltR: sigV: codY: sigY: yxdJ: purR: arsR: yrkP: gutR: rsfA: cymR: gltC: sigL: salA: bkdR: sigF: comA	sacY: bltR: sigV: codY: sigY: yxdJ: purR: arsR: yrkP: gutR: rsfA: cymR: gltC: sigL: salA: bkdR: sigF: comA; sigO: licR: liaR: hutP: dnaA: fruR: resD: licT: adaA: nrdR: glnL: citT: mtlR: sigE: gerE: birA; hrcA: perR: tnrA: phoP: mtrB: rpsB: degU: glnR: yfiR: sigB: spoVT: rplJ: rex: fadR: abrB: sigW: glpP: sigG: sacT: kdgR: walR: yfmP: nsrR: acoR: sinR: zur: natR: padR: xre: exuR: ccpA: araR: slrR:…
topB	gltC: deoR: lexA: hutP: citT: yfmP: sigV: bltR: ansR	gltC: deoR: lexA: hutP: citT: yfmP: sigV: bltR: ansR; comA: nrdR: comK: mhqR; ywbI: yxdJ: splA: hprT: cysL: ahrC: xre: mtlR; malR: walR; glnL: cymR: gerE: rsfA: nusA: resD: araR: fruR; ycbG: liaR: treR; rsoA: salA: yfhP: ccpN: sigA: iolR: sigL: mdxR: slrR: gutR: sigO: tilS: licT: birA; mtrB: yrkP: sigE: codY: sigF: sigY: lmrA: padR: sacY: dnaA: licR: ccpA
cwlO	ccpA: gutR	ccpA: gutR; glcT: rocR: resD: dnaA; phoP: sinR: abrB: purR: glcR: sigA: ccpN: sigE: rex; rsfA: sigL: sigF: sigD; ywbI: mtlR; birA: hprT; sigX: sigB; desR: hrcA: yxdJ; exuR: licT: glpP: cymR: nusA: ccpC: sacT; salA: deoR: zur; citB: ycbG: slrR; pyrR: mhqR: spoVT: hutP: rplT: citT: rpsB: bltR: araR: gerE: sigH: sigG: splA; rsoA: adaA: padR; sigW: sigO: sigV: fruR: tilS; comK: xre: mtrB: acoR: malR:…
rnc	cymR: comK: citT: bltR	cymR: comK: citT: bltR; yrkP: hutP; sacY: comA: gerE: rsfA: sigE: tilS: slrR: rsoA: sigV; codY: bkdR: adaA: resD: yfmP: ahrC: splA: sigF; gutR: glcT; mdxR: araR: sigO: zur: liaR: malR: ywbI: ccpA: padR: sigY: sigA: ycbG: deoR: arsR: nusA; glnL: dnaA: sigL: sigD: mhqR: lmrA; lexA: licR: yxdJ; nrdR: purR: hprT: yfhP: ansR: sigM
tilS	araR: comK	araR: comK; gutR: sigV: arsR: yfhP; zur: codY: sigE: rsoA; sigY: ccpN: slrR: padR: lexA: sdpR: glnL: xre: sigF: ahrC: hutP: sigM: ansR: rsfA: splA: yrkP: bltR; treR: sigA: cymR; hprT: comA: licT; gltC: ycbG: sigD: ywbI: sigO: bkdR: glcT; sinR: fruR: walR: gabR: sacY: mtrB: birA: deoR: salA: sigH: liaR: citT: lmrA: tilS: alsR: abh: nrdR: iolR: adaA: sigL: purR: gerE: licR: malR: cysL: mdxR: nusA
yvdQ	lmrA: sigM: sigH: ccpA	lmrA: sigM: sigH: ccpA; dnaA: sigL; purR: birA: sacY: codY; mdxR: mtrB: ywbI: lexA: ansR: yfmP: araR: mhqR; bkdR: treR: comA: licR: glcT: resD: deoR: fruR: hutP: zur: nusA: tilS: yxdJ: liaR: mtlR: rsfA; sigY: nrdR: splA: malR: yrkP: yfhP: rok: glnL: xre: cymR: sigD: padR: walR: gltC; rex: degU: slrR: comK: gabR: sigE: glcR: exuR: perR: spoVT: sigO: rocR: bltR: cysL: citT: licT: iolR: sigV: ahrC: …
adaA	birA: sigO	birA: sigO; bltR: ansR: rsoA: gltC: hutP: comK: slrR: sigV: sigY; sigE: licR: treR: sacY: gerE: lexA: dnaA: splA: fruR: deoR: yrkP: araR: licT: mdxR: rsfA: citT: padR; ccpN: sigM: abh: liaR: adaA: yfmP: arsR; ahrC: glnL: codY: hrcA: frlR: yxdJ: xre: hprT: mtlR: sigD: cysL: gutR: iolR: nrdR: sigA: comA: cymR: salA: ycbG: glcT: walR: zur: nusA: yfhP: purR: malR: ywbI: sigF; sacT: abrB: acoR: alsR: …
yqiH	sigA: yrkP	sigA: yrkP; resD: sigF; arsR: sigY; adaA: mdxR: sigV: sigL; slrR: comA; gerE: hutP; sigE: comK; birA: purR; nusA: codY; mtlR: glnL; citT: rsoA: bltR: splA; rsfA: cymR: sigD; sigO: dnaA: licT
yesU	mhqR: cysL: zur: sigM: yxdJ: licR: salA: sigY: gerE: nrdR: ccpA: mtlR: hprT: ywbI: treR: lexA: ycbG: licT	mhqR: cysL: zur: sigM: yxdJ: licR: salA: sigY: gerE: nrdR: ccpA: mtlR: hprT: ywbI: treR: lexA: ycbG: licT; padR: comA: ahrC: sigD; nusA: araR: cymR: glcT: lmrA: iolR: malR: sigL; gltC: fruR: yfhP: citT: liaR: resD: bkdR; birA: ansR: codY; purR: deoR: tilS; yfmP: rsfA: ccpN: gutR: dnaA: glnL; sacY: xre: walR; mdxR: sigF: sigA; sigH: slrR: bltR: sinR: splA: arsR; immR: ganR: glnR: natR: mta: cggR: …
yqfC	yrkP: mdxR: yfmP: rsoA: sigO: hutP: rsfA: comK: sigE	yrkP: mdxR: yfmP: rsoA: sigO: hutP: rsfA: comK: sigE; levR: ohrR: desR: rocR: sinR: sigM: sigH: rplL: manR: liaR: rex: salA: mntR: phoP: yodB: abrB: cggR: abh: spo0A: hrcA: sacT: glcR: rpmE: ccpC: sigW: birA: glpP: mtlR: adaA: sdpR: walR: ansR: sigD: comA: hprT: cysL: gutR: treR: sigA: nrdR: nusA: purR: resD: sigG: bltR: gabR: ycbG: fruR: gerE: padR: yfhP: ywbI: sigL: cymR: zur: glcT: malR: arsR:…
cotC	walR: mtlR	walR: mtlR; lexA: ycbG; yfmP: bltR: deoR: dnaA; fruR: codY: sigF: hprT; araR: kdgR: ccpA: comA: nrdR: xre: cysL: ahrC; arsR: cymR: glnL: perR: sinR: gerE: lmrA: ansR: sigL: iolR: rsfA: padR: liaR: licR: yxdJ: sigO; yfiR: sigW: rpsD: sigH: rplT: mntR: rpmE: immR: abh: acoR: tnrA: mgsR: fnr: rok: malR: ccpC: mdxR: splA: licT: gabR: sigM: gutR: adaA: exuR: ctsR: citT: comK: salA: citB: hxlR: rplL: g…
pstA	sigH: lexA: deoR: sdpR: nsrR: sigF: mhqR: rsoA: yrkP: xre: gerE: gltC: treR: licT: walR: comA: sigA: sigO	sigH: lexA: deoR: sdpR: nsrR: sigF: mhqR: rsoA: yrkP: xre: gerE: gltC: treR: licT: walR: comA: sigA: sigO; nadR: araR: sigW: resD: ycnK: hprT: mdxR: sigD: hutP: bkdR: fruR: zur: liaR: mtlR: glnL: sacY; nhaX: degU: sacT: ylaC: perR: sigV: alsR: gmuR: desR: manR: sigI: hxlR: aseR: acoR: immR: sigL: splA: pyrR: padR: lmrA: cggR: birA: slrR: nusA: sigY: dnaA: sigB: comK: salA: ansR: sinR: sigM: malR:…
glpT	glcT: treR	glcT: treR; iolR: cysL: gabR: glnL; licT: mtlR: gutR: lmrA; resD: ccpA: deoR: nrdR; hrcA: yfmP: sigD: walR; sigA: sigO; yfhP: codY: gerE: glpP; rsoA: manR: citT; liaR: nusA: kdgR: cymR: mhqR: yxdJ: sigF; ylaC: arsR: comA; purR: licR: tilS: bkdR: ahrC: slrR: rsfA: sacY: fruR: ansR: gntR: malR: dnaA: zur: adaA: hutP: ycbG: bltR: sdpR: sigV: hprT: ywbI: ccpN: sigM: padR: yrkP: sigH: salA; ctsR: sigI…
fabHA	nrdR: glnL: gltC: padR: yfhP: sacY: mtlR: iolR: yfmP: gerE: adaA: sigF: sigE: dnaA: hutP: comK: citT: nusA	nrdR: glnL: gltC: padR: yfhP: sacY: mtlR: iolR: yfmP: gerE: adaA: sigF: sigE: dnaA: hutP: comK: citT: nusA; yxdJ: ahrC: licT: yrkP: rsfA: gutR: ccpA: arsR; sigV: malR: slrR: splA: rsoA: lexA: glcT; mtrB: fruR: hprT: mdxR: sigD: sigO: bltR: ycbG: resD: sigA: ccpN: walR: deoR: liaR; ycnK: araR: sigH: hrcA: frlR: gabR: salA: birA: tilS: rocR: xre: cysL: lmrA: comA: licR: sigL: cymR: sigY: ywbI: ansR…
spoIIIAH	sigF: sigE	sigF: sigE; rsfA: sigL; comA: sacT: sigW: salA
gerAA	ccpA: gerE: glcT: lexA	ccpA: gerE: glcT: lexA; hutP: licT; sigA: nrdR: resD: gutR: deoR: ansR: comA: cymR: rsoA; comK: sigO; ccpN: xre
yxnB	frlR: malR: ccpA: rsfA: sigF: sigO: sdpR: ahrC: yfmP	frlR: malR: ccpA: rsfA: sigF: sigO: sdpR: ahrC: yfmP; rsoA: liaR: hprT: bkdR; birA: ycnK: sigY: sinR: sigW: lmrA: cysL: sigV; nsrR: adaA: tilS: fruR: mtlR: treR: bltR: zur: purR: comK: nadR: citT: yrkP: walR: arsR: araR; licT: codY: nusA: sacY: gutR: mhqR: xre: mdxR: ccpN: splA: yxdJ: sigH: glnL: sigE; immR: kipR: sigA: sigB: iolR: cggR: mtrB: salA: gabR: deoR: yfhP: ansR: sigM: lexA: licR: dnaA:…
bioA	yrkP: citT: sigE: rex: mdxR: yxdJ: adaA: bltR: rsfA	yrkP: citT: sigE: rex: mdxR: yxdJ: adaA: bltR: rsfA; cggR: rpmE: malR: sigY: ccpA: sigF: sigA: arsR: ywbI: mhqR: rocR: purR: comA: hutP: gerE: sigO: sigV; liaR: nrdR: licT: bkdR: yfmP: birA: phoP: salA: sigL: yodB: codY: walR: acoR: nusA: glcT: comK: resD: slrR: ycbG: zur: tilS: splA: lexA: sigM: cysL: deoR: padR: xre: hprT: gutR: araR
mreC	birA: adaA: xre: malR	birA: adaA: xre: malR; nrdR: slrR: comA: rsfA; hprT: deoR: fruR: yfhP: sigD: sacY: rsoA: yfmP; ansR: sigE; liaR: ccpN; yxdJ: ccpA: purR: treR; licR: codY: citT: sigM: lexA: yrkP: sigY; sigV: walR: zur: padR: mdxR: gltC: iolR; nusA: sigH: mtrB: comK: gabR: mhqR: splA: arsR: sigF: tilS: glcT: lmrA: sigO: ahrC: cysL: gerE: araR: dnaA: bltR: glnL: resD: gutR: cymR: hutP: sigL: licT: mtlR: bkdR
srfAD	rplJ: nusA	rplJ: nusA; sinR: rpsD; rex: rpsB; mntR: dnaA; hprT: rpmE; fur: sigX: adaA: lexA: yetL: mtrB: ccpC: sigY; ccpA: comK; pyrR: sigA; cymR: perR; nhaX: sigH: abrB; ccpN: purR: tilS: gabR: bceR: glpP: sigV: pucR: sacT: ylaC: cggR: rok: codY: sigB: glnR; citT: sigL: mhqR; nadR: sigO: glcT: comA: rocR: yrkP; mdxR: degU: zur; xpf: fadR: yodB: mgsR: citB: hutP: ansR: azlB: bltR: resD: phoP: rsoA
ilvH	lmrA: iolR	lmrA: iolR; glcT: nrdR; mtlR: walR; glnL: treR; gabR: ccpA: licT: yfmP; resD: gutR: manR: sigO; glpP: citT; cysL: sigA: rsoA: deoR; sigL: hrcA: ylaC: comA; mhqR: lexA: sigF; bkdR: yxdJ: tilS; spoVT: rplT: sigX: sigB: exuR: glnR: perR: fur: rplL: abh: sigW: citB: fadR: ccpC: sacT: phoP: yrkP: splA: azlB: fruR: gltC: xre: bltR: sigM: adaA: sigE: bceR: malR: salA: sdpR: sigH: mntR: fnr: cggR: kdgR: …
ccpA	deoR: ccpN	deoR: ccpN; rsfA: hprT; bltR: iolR; sigO: mtlR; arsR: yxdJ: slrR: purR; nrdR: treR; nusA: hutP; mdxR: gutR; tilS: rsoA: sigM: sigL; adaA: citT; gerE: salA: fruR: licR: lexA: walR: yfhP: comK: splA: zur: abh: gltC: comA: padR: sigF; ycbG: glcT: cysL; sigE: araR: liaR: sigV: ywbI: sinR: ahrC: bkdR: yrkP: sigA: sigD: cymR: sigY; codY: mhqR: dnaA: birA: glnL
araP	ansR: padR	ansR: padR; lexA: ycbG; malR: lmrA: yfhP: gltC: bltR: rsfA: mdxR: iolR: sigA; mtlR: comK; yfmP: sigE; licR: gerE; cymR: ccpN; sigL: yrkP; mhqR: codY; sigO: sacY: citT; fruR: hprT: hutP; treR: sigY: glnL; dnaA: yxdJ: adaA; glcT: araR: arsR; sigV: zur: sigF; walR: xre: ywbI; bkdR: nusA: licT; cysL: rsoA: ahrC; gutR: sigM: deoR: birA: ccpA: splA: sigD: resD: comA: sigH: liaR: slrR
frlN	splA: rsoA: sigF: liaR	splA: rsoA: sigF: liaR; birA: mdxR: comK: rsfA: slrR: sigY: gltC: bkdR: salA: sigE: treR: sigV: walR: codY: ccpA: dnaA: sigO: bltR; tilS: gerE: ansR: lmrA; malR: purR: comA; cymR: ycbG: xre; deoR: hprT: yxdJ; sigM: licT: glnL; yrkP: mtlR: yfmP: zur: iolR: ccpN: ahrC; ywbI: nusA: mhqR; glcT: arsR: nrdR: padR: fruR: cysL; sigD: citT: araR
yckD	dnaA: sigD: nrdR: citT: sigE: slrR: arsR: yrkP: rsfA	dnaA: sigD: nrdR: citT: sigE: slrR: arsR: yrkP: rsfA; comK: gerE: araR: sigY; yfmP: resD: hprT: rsoA; mdxR: comA; sigO: fruR; adaA: ccpA: splA: sigF; yxdJ: padR: ycbG; walR: malR: zur: lexA: ansR: mtlR: glnL; sigV: cysL: tilS: bltR: sigL: purR: hutP; deoR: iolR: codY: sigA: sigH: ahrC: sacY: xre: cymR: treR: birA: gutR: ywbI; kdgR: cggR: manR: spoVT: sinR: salA: frlR: azlB: glcR: gabR: glcT: licT…
recF	citT: comK: birA: splA: yrkP: nusA: rsfA: glcT: codY	citT: comK: birA: splA: yrkP: nusA: rsfA: glcT: codY; mdxR: gerE: sacY: liaR: rsoA: sigF: ccpN: hutP: licT: sigY: purR: hprT: yfhP: arsR: cymR: adaA: nrdR
pucA	ansR: mdxR	ansR: mdxR; araR: tilS: rsfA: glnL: dnaA: fruR: sigF: arsR: ccpA; hprT: splA; comK: lexA; cymR: malR; glcT: yrkP; sacY: yfhP; sigM: purR; gltC: sigY: cysL: ccpN: walR: birA: sigD: comA: gerE: zur: natR: gutR: sigH: frlR: codY: nusA: sigO: mhqR: lmrA: sigE: deoR: bltR: iolR: yxdJ: ahrC: resD: yfmP: hutP: ycbG: sigL: bkdR: rsoA; ywbI: adaA: licT; xre: nrdR; sigV: licR; sigA: liaR; padR: treR; slrR:…
rplP	rplJ: glnR	rplJ: glnR; rpsD: rpsB; fur: rplT; mtrB: gerE
treR	padR: alsR: mhqR: sigM	padR: alsR: mhqR: sigM; rsoA: sigO: hutP: tnrA; rpsD: nusA; nrdR: sigA: licR: nhaX: gltC: sigG: birA: ycbG; sdpR: gutR: gabR: ahrC; ytrA: ywbI; sigD: comA: lexA; sacY: sigL: glcT; adaA: ansR: splA: abh: zur: sinR: xre: spo0A: glnL: hprT: mdxR: liaR: iolR: sigE: purR: fur: rocR: sigV: yrkP: citT: walR: comK: sigF: arsR: araR: rplL: mtlR: gerE: tilS: yfhP; levR: citR: yetL: sacT: cggR: nsrR: citB: …
gapA	hrcA: hprT	hrcA: hprT; abrB: cggR; tilS: ctsR; abh: acoR: adaA: ahrC: alsR: ansR: araR: arsR: aseR: azlB: bceR: birA: bkdR: bltR: bmrR: ccpA: ccpC: ccpN: citB: citR: citT: codY: comA: comK: csoR: cssR: cymR: cysL: czrA: degU: deoR: desR: dnaA: exuR: fadR: fnr: frlR: fruR: fur: gabR: ganR: gerE: glcR: glcT: glnL: glnR: glpP: gltC: gltR: gmuR: gntR: gutR: hutP: hxlR: immR: iolR: kdgR: kipR: levR: lexA: liaR: …
ykpC	sigE: sigG	sigE: sigG
yhdB	gerE: adaA: tilS: sigY	gerE: adaA: tilS: sigY; slrR: yrkP: rsoA: bltR; sigV: hutP; glcR: ansR: deoR: glcT: codY: mhqR: zur: dnaA: xre: lmrA: splA: citT: malR: cysL: hprT: ccpA: purR: walR: sigF: comA: comK: nusA: mdxR: yxdJ: liaR: ccpN: lexA: sigA: fruR: sigE: rsfA: nrdR: sigH: arsR: sigO; licR: resD: ahrC: birA: sacY: licT; yfmP: gltC: sigL; sigD: ywbI: treR; ycbG: cymR: gabR: mtrB: bkdR: sigM: mtlR: padR: yfhP: iolR:…
ytzC	abrB: sigY: sigL: sigD: sigE: spoVT: sigF: bltR: gerE	abrB: sigY: sigL: sigD: sigE: spoVT: sigF: bltR: gerE; sigH: perR: citT: nrdR: sigM: rsfA: comK: ccpA: gltC: sacY: zur: xre: adaA: araR: hutP: lmrA: dnaA; birA: malR: purR
smpB	licR: adaA: birA: dnaA: sigM: cymR: ccpN: nusA: hutP: araR: licT: walR: deoR: ywbI: malR: ycbG: gutR: rsfA	licR: adaA: birA: dnaA: sigM: cymR: ccpN: nusA: hutP: araR: licT: walR: deoR: ywbI: malR: ycbG: gutR: rsfA; yfmP: sacY: iolR: glnL: lmrA: gltC: sigO: glcT; resD: slrR: sigE: hprT: arsR: sigY: purR: rocR: citT: nrdR: mtrB: salA: sigV: lexA: sigL: padR: comA: liaR: codY: ahrC: sigA: rsoA: comK: treR: bkdR: mdxR: mhqR: sigD: yfhP: sigF: ccpA; abrB: degU: ycnK: sigX: alsR: mntR: gabR: sigH: hrcA: xre…
mbl	yfiR: birA: glcR: padR: rex: araR: sigI: glcT: kipR: gntR: sigL: hrcA: ccpC: mgsR: gltC: liaR: rplT: gmuR: xre: xylR: hutP: yfhP: rsoA: codY: sigM: citB: pyrR: csoR: ganR: yxdJ: ywbI: licR: aseR: cggR: azlB: ohrR: sigD: sigX: ycnK: sigH: comA: xpf: iolR: hprT: rpmE: yetL: nusA: yclJ: rplJ: lexA: sigB: gltR: bltR: sigW: nrdR: comK: fadR: exuR: frlR: zur: hxlR: glnL: splA: degU: citT: sigV: gerE: r…	yfiR: birA: glcR: padR: rex: araR: sigI: glcT: kipR: gntR: sigL: hrcA: ccpC: mgsR: gltC: liaR: rplT: gmuR: xre: xylR: hutP: yfhP: rsoA: codY: sigM: citB: pyrR: csoR: ganR: yxdJ: ywbI: licR: aseR: cggR: azlB: ohrR: sigD: sigX: ycnK: sigH: comA: xpf: iolR: hprT: rpmE: yetL: nusA: yclJ: rplJ: lexA: sigB: gltR: bltR: sigW: nrdR: comK: fadR: exuR: frlR: zur: hxlR: glnL: splA: degU: citT: sigV: gerE: r…
rplW	rpsB: nadR	rpsB: nadR; comA: fur; spo0A: gerE; rplJ: ccpN; hutP: sigA: ccpA: gabR: hrcA: nsrR: sinR: mtrB; lexA: rpsD: bltR: rok: perR: mhqR: slrR: frlR; rplL: cggR: glnR
sspK	rsfA: mhqR: ywbI: hprT: azlB: nrdR: sigA: sigM: ccpN: spoVT: ccpA: mtrB: bkdR: sacY: gltC: lexA: mtlR: codY: comK: splA: bltR: arsR: sigY: sigO: fruR: purR: glcT: sigE: sigD: gerE: yxdJ: xre: ahrC: slrR: sigL: yrkP: malR	rsfA: mhqR: ywbI: hprT: azlB: nrdR: sigA: sigM: ccpN: spoVT: ccpA: mtrB: bkdR: sacY: gltC: lexA: mtlR: codY: comK: splA: bltR: arsR: sigY: sigO: fruR: purR: glcT: sigE: sigD: gerE: yxdJ: xre: ahrC: slrR: sigL: yrkP: malR; exuR: rok: hutP: iolR: ansR: sinR: rsoA: birA: ycbG: cymR: cysL: licR: nusA: yfmP: salA: yfhP: dnaA: adaA: walR: comA: gutR: sigF: deoR: lmrA: licT: resD: glnL: mdxR; tilS: citT…
pdhB	hprT: cggR	hprT: cggR; sigL: purR: sigY: yrkP: yfhP: padR: sigF: slrR: sigO: citT: gltC: ccpN: nusA: bltR: cysL: mtlR: treR: sigM; sigA: tilS: birA: cymR: rsoA: adaA: bkdR: sigD: araR: glnL: iolR: dnaA: yfmP: zur: hrcA: rsfA; comA: ctsR: xre: sacY: ansR: malR: glcR: gutR: lmrA: rocR: hutP: nrdR: arsR: splA: fruR: sigE: walR: resD: ywbI: codY: ycbG: gerE: yxdJ: lexA: mdxR: mhqR: licT: comK
yjdH	hprT: sigF: gltC: ansR: mdxR: ccpA: araR: codY: xre	hprT: sigF: gltC: ansR: mdxR: ccpA: araR: codY: xre; mtlR: glcT: dnaA: sigL: adaA: sigA: licT: birA; pyrR: abh: manR: glcR: glnR: lmrA: rpsB: rpsD: sacT: spo0A: fur: sigG: sigX: perR: rplJ: abrB: glpP: rok: rpmE: rex: exuR: spoVT: yfhP: ywbI: rsoA: slrR: mntR: malR: deoR: ccpN: sigH: lexA: comK: gutR: yrkP: splA: zur: comA: ycbG: padR: sacY: mhqR: citT: resD: liaR: sigO: hrcA: sigE: gerE: yxdJ: m…
dgcW	sigE: dnaA	sigE: dnaA; gerE: treR: bkdR: sigL; splA: adaA: ycbG: padR: sigV: sinR: ansR: liaR: yfhP: nusA: mhqR: walR: mtlR: nrdR: ccpA: codY: resD: purR; sigA: lexA: glcT: deoR: licR: citT: araR; slrR: comK: zur; fruR: ywbI: glnL; comA: malR: ccpN; yrkP: hprT: sigD; lmrA: sigF: arsR; ylaC: sigX: phoP: rplL: hrcA: ycnK: sdpR: spoVT: fadR: exuR: acoR: abh: nadR: citB: sacT: xpf: mntR: alsR: kdgR: azlB: glpP:…
fabD	nusA: mtrB	nusA: mtrB; fur: lexA
aprX	gabR: resD	gabR: resD; gutR: mtlR; glnL: sigO; hrcA: lmrA; glpP: citT: nrdR: cysL; hprT: iolR: sdpR: rsfA: cymR: ccpA: manR: glcT; rsoA: hutP: licT: sigA: yfmP: treR: codY: ahrC; mdxR: sigD: walR; deoR: ycbG: yrkP: yxdJ: tilS: arsR: birA: slrR: sacY: mhqR: adaA: sigE: ylaC: ywbI: sigF; dnaA: licR: gerE; bltR: kdgR: bceR: comK: sigV: ccpN; araR: nusA: splA: malR: lexA: ansR
minJ	gerE: nrdR	gerE: nrdR; sigO: dnaA: ywbI: zur: padR: rsfA: mdxR: splA: sigE; sigL: sigF: sigV: comK; bltR: slrR: mtlR: arsR; iolR: sigM: rsoA: yrkP: araR: yfmP: xre: yfhP: walR: hprT: treR: cysL: hutP: resD: sacY: sigY
gerE	sacT: codY	sacT: codY; bmrR: natR: sigO: abh: yfmP: rpsD: araR: bkdR: aseR: azlB: ylaC: birA: sdpR: bltR: licT: adaA: ccpC: sigA: cggR: citB: fruR: citT: comA: comK: csoR: phoP: immR: rplL: walR: mntR: degU: ansR: mta: tilS: exuR: fadR: treR: frlR: ytrA: ctsR: fnr: ganR: glcR: glcT: glnL: spoVT: cymR: gltC: gltR: gmuR: gntR: mhqR: hprT: hrcA: hutP: hxlR: slrR: iolR: sigE: kipR: mtlR: lexA: liaR: licR: purR:…
serA	rsfA: cggR	rsfA: cggR; citT: sigH: sigE: rex; dnaA: sigA: rpsD: sigV: bltR: gabR: sigW: hrcA: slrR; pyrR: rpmE: codY: hprT: hutP: sinR: mhqR: rplT: adaA: sigF: rsoA: mta: yrkP: azlB: rplJ: sigO: mdxR; xpf: glnR: nsrR; yetL: gerE: kdgR: splA: purR: comK: zur: sigY: sigD: abrB: sacT: sigG: ylaC: acoR; rpsB: sigB: ycnK: ccpN: nadR: abh; perR: rocR: phoP: bceR: tyrZ: treR: tilS: fadR: cymR: ctsR: pucR: mgsR; si…
spmB	rsfA: sigE	rsfA: sigE; sigF: sigG; sigV: rex: sacT: sigW
yhaM	hutP: rsfA: comK: yrkP	hutP: rsfA: comK: yrkP; sigM: gltC: phoP: sinR: mhqR: yfmP: bltR: gabR: fruR: walR: iolR: sacY: lmrA: cymR: comA: sigY: mdxR: splA: nrdR: deoR: liaR: slrR: bkdR: licR: nusA: sigE: purR: adaA: rsoA: ccpN: citT: gerE: sigA: sigL: sigF: sigO; ytrA: acoR: sigG: yodB: fur: ycnK: fadR: glcR: abh: rpmE: sigW: ccpC: rex: cggR: degU: nadR: codY: lexA: frlR: sigD: desR: ansR: mntR: birA: mtrB: malR: mta: r…
mmgD	salA: glnL: birA: hprT	salA: glnL: birA: hprT; ccpA: lmrA: rsoA: comA; mtlR: citT: codY: sigL: yfhP: gerE: walR: hutP: lexA: sigY: glcT: slrR: malR: gutR: rsfA: comK: ccpN; exuR: sigE: deoR: dnaA: nrdR: arsR: sigV: yrkP: bltR: araR: sacY: tilS: adaA: ycbG: sigF; mgsR: levR: spo0A: manR: glnR: cggR: yfiR: kdgR: sigB: rpsD: sigX: rpmE: nadR: rex: sigG: sigW: sacT: alsR: glpP: abrB: acoR: iolR: ywbI: glcR: ansR: rok: resD…
motB	nrdR: ywbI: bltR: comA: fruR: sigM: zur: cymR: ansR: bkdR: yxdJ: xre: tilS: gutR: deoR: gltC: lmrA: rsoA	nrdR: ywbI: bltR: comA: fruR: sigM: zur: cymR: ansR: bkdR: yxdJ: xre: tilS: gutR: deoR: gltC: lmrA: rsoA
kamA	rsfA: yfmP	rsfA: yfmP; mhqR: ansR; sigG: licR: araR: lexA; ccpN: yfhP: gutR: purR: ccpA: sigE: ccpC: deoR
secG	nadR: gerE	nadR: gerE; abrB: spo0A; fur: ccpA; comA: tilS
sspJ	liaR: sigF	liaR: sigF; purR: rsfA; ywbI: exuR: adaA: padR: lmrA: comA: birA: gerE: bltR: glcT: yfhP: abrB: xre: hutP: sigV: sigA: rsoA: licT; tilS: sigE: araR: ansR
dppA	hprT: nusA	hprT: nusA; codY: sinR; sigF: sigA; cymR: resD: mntR: sigO; deoR: comA; padR: fruR: mtlR: nrdR; sigL: tilS; abh: abrB: acoR: adaA: ahrC: alsR: ansR: araR: arsR: aseR: azlB: bceR: birA: bkdR: bltR: bmrR: ccpA: ccpC: ccpN: cggR: citB: citR: citT: comK: csoR: cssR: ctsR: cysL: czrA: degU: desR: dnaA: exuR: fadR: fnr: frlR: fur: gabR: ganR: gerE: glcR: glcT: glnL: glnR: glpP: gltC: gltR: gmuR: gntR: …
hemB	arsR: comK	arsR: comK; gerE: bltR; zur: yrkP: citT: slrR: bkdR: splA: rsoA: hutP: sigF; sigV: sigA: rsfA: sigE
yyaC	fruR: citT	fruR: citT; hprT: sigE: zur: bltR; gerE: mhqR: gltC: birA; ccpA: treR: dnaA: liaR; araR: sigM: comK: comA; sigF: mdxR; perR: rpsD: natR: gntR: levR: sigW: bceR: rpsB: sigG: abrB: kdgR: sacT: rplJ: yfiR: exuR: acoR: glpP: czrA: yfhP: nrdR: arsR: resD: ycbG: cysL: ansR: adaA: hutP: slrR: nusA: yfmP: tilS: licR: hrcA: gabR: glcT: sigH: deoR: alsR: mtlR: salA: licT: sigO: splA: sinR: mtrB: codY: purR…
yebC	araR: deoR: bltR: treR: ccpN: lexA: sigM: hprT: comK	araR: deoR: bltR: treR: ccpN: lexA: sigM: hprT: comK
ycnJ	licT: sigA: nsrR: ycnK	licT: sigA: nsrR: ycnK; sigY: splA: xre: sigH; yrkP: rsoA: sigW: mdxR: frlR: arsR: nadR: adaA; gabR: cggR: azlB: codY: sigD: yxdJ: hprT: sdpR: sigE: padR: rsfA: bltR: citT: sigV: sigO: sinR; ctsR: degU: ydfI: fadR: gltR: gmuR: fnr: kipR: acoR: rpmE: purR: dnaA: glcT: yetL: nrdR: deoR: rex: iolR: nusA: alsR: ccpN: ahrC: sigL: sigB: yfmP: resD: araR: ccpA: birA: mtrB: liaR: ywbI: treR: glnL: slrR: …
yozM	bltR: sigF	bltR: sigF; gltC: ycbG; hprT: mtlR; yxdJ: sigM; sigD: gutR; araR: arsR; slrR: sigO; gerE: nrdR: sigE: rsoA: cysL: purR: ccpA: yrkP; xre: malR; deoR: adaA: yfhP; glnL: sigV: walR; yfmP: sigL: rsfA; comA: birA: fruR; licR: licT: hutP; nusA: padR: ywbI; rpsD: ytrA: ycnK: sacT: rok: spoVT: rpmE: levR: mntR: rocR: fur: fnr: degU: nhaX: nadR: spo0A: glnR: pyrR: kipR: sigW: alsR: sinR: citB: gabR: mtrB:…
nasC	ywbI: sigO: licT: sigL: dnaA: sacY: sigM: comA: gltC: nrdR: bkdR: iolR: ccpA: glnL: codY: yxdJ: tilS: nusA	ywbI: sigO: licT: sigL: dnaA: sacY: sigM: comA: gltC: nrdR: bkdR: iolR: ccpA: glnL: codY: yxdJ: tilS: nusA; yfhP: rocR: liaR: mtlR: mtrB: mhqR: sigD: yrkP: purR: hprT: lexA: araR: walR: fruR: splA: cymR; bmrR: sacT: mntR: glnR: abrB: hxlR: levR: xylR: ctsR: mta: rpmE: sigW: rpsD: nadR: cggR: spoVT: alsR: azlB: glpP: gerE: sdpR: yfmP: glcR: hrcA: frlR: sigE: rsfA: padR: ccpN: sigY: hutP: ycbG: sig…
appF	mdxR: sigO: araR: slrR: sigV: rsoA: sigF: hutP: sigL	mdxR: sigO: araR: slrR: sigV: rsoA: sigF: hutP: sigL; bltR: hprT: citT: sigY: rsfA: liaR: adaA: lmrA; glcT: malR: nusA: yrkP: gerE: arsR: splA: sigE; cymR: gutR: padR: deoR: comA: sigD: ywbI; ycbG: ansR: purR: mtlR: cysL: sacY: ccpA; zur: birA: bkdR; yfhP: treR: licT: codY: ccpN: sigM: glnL: ahrC: licR: sigA: comK: lexA: fruR; cggR: nsrR: natR: azlB: sinR: spoVT: tilS: glpP: gabR: mhqR: nrdR: glc…
blt	yxdJ: mtlR: liaR: ansR: sigA: sigL: sinR: treR: sigE: sigO: mntR: nrdR: ycbG: ccpN: xre: sigM: iolR: lexA: sigH: ywbI: slrR: codY: rsfA: zur: hprT: gerE: rsoA: dnaA: resD: comA: tilS: glnL: arsR: ccpA: nusA: mhqR: cymR	yxdJ: mtlR: liaR: ansR: sigA: sigL: sinR: treR: sigE: sigO: mntR: nrdR: ycbG: ccpN: xre: sigM: iolR: lexA: sigH: ywbI: slrR: codY: rsfA: zur: hprT: gerE: rsoA: dnaA: resD: comA: tilS: glnL: arsR: ccpA: nusA: mhqR: cymR; rpsD: yodB: rok: rpsB: desR: aseR: rplJ: nhaX: sigB: fnr: ycnK: sigW: pucR: acoR: phoP: citB: rex: glnR: rpmE: rocR: malR: licR: yfhP: padR: natR: cggR: mtrB: sigY: adaA: splA: sa…
yuiB	nusA: ccpC	nusA: ccpC; cymR: sigA; sinR: mtrB; gutR: tilS: salA: glcT; degU: fadR: ywbI: comA: mntR: phoP: rok: cggR; sacT: hrcA: spo0A: glcR
spoVM	sigE: rsfA	sigE: rsfA
adk	hrcA: hprT	hrcA: hprT; cggR: glnR
bioB	mtlR: licT: resD: araR: fruR: sigF: walR: ansR: glcT: liaR: gutR: mdxR: gltC: rsoA: yfmP: sigO: bltR: ywbI	mtlR: licT: resD: araR: fruR: sigF: walR: ansR: glcT: liaR: gutR: mdxR: gltC: rsoA: yfmP: sigO: bltR: ywbI; ccpN: treR: licR: citT: yxdJ: ahrC: ccpA: rsfA: sigE: malR: nusA: cysL: splA: padR: glnL: bkdR; sigH: lexA: gabR: sigD: slrR: nrdR: sigV: yrkP: comA: sigM: deoR: frlR: comK: yfhP: cymR: xre: nsrR: tilS: zur: lmrA: iolR: sigY: adaA: rocR: birA: arsR: dnaA: salA: sacY; rex: nadR: hrcA: rok: m…
fabL	mtlR: nrdR	mtlR: nrdR; ywbI: sigL; ycbG: licT; malR: lmrA; cymR: glnL; resD: nusA; yfhP: sacY; yfmP: glcT; walR: araR; lexA: gutR; cysL: yxdJ; bkdR: fruR; iolR: xre: hprT; padR: mhqR: ccpN; ahrC: comA: sigM; birA: sigO: rsfA; tilS: gltC: licR; rsoA: zur: treR
tuaD	sigB: sdpR	sigB: sdpR; sacY: sigW; nsrR: liaR; frlR: mtrB; xre: bkdR: sigH: rpmE: birA: yxdJ: degU: licT; ycnK: mtlR; sinR: glnL: fruR: araR; salA: malR; codY: sigA: nadR; fnr: adaA: immR: yfmP: sigF: gerE: glcT: sigY: purR: mhqR: manR: xylR: sacT: dnaA: sigV: abh: sigI: sigL: sigM: ywbI: spoVT: ytrA: rocR: rsfA: yfhP: rsoA: zur: ccpA: rok: pyrR: gutR; nusA: tilS: alsR: bltR: lexA: licR: desR: arsR: ycbG: h…
rbsK	spoVT: ywbI: sigD: lmrA: bmrR: manR: rsoA: glpP: treR	spoVT: ywbI: sigD: lmrA: bmrR: manR: rsoA: glpP: treR
ywdJ	licT: dnaA	licT: dnaA; sigF: gutR; codY: rsoA: sigL: mhqR: lexA: padR: cysL: sigV: frlR: slrR: yfhP: ccpN: sigE: sigY: arsR: resD: hprT: fruR: nrdR: sigO: bltR: glnL: tilS: citT: walR: birA: salA: ansR: ywbI: adaA: mtlR: comA: purR: sacY: cymR: splA; ohrR: acoR: manR: abh: abrB: hxlR: ydfI: mntR: glnR: desR: xpf: azlB: citB: bceR: sdpR: gntR: glcR: malR: araR: cggR: sigD: yfmP: gerE: mtrB: spoVT: hrcA: sigH…
uvrB	yfhP: malR: fruR: mhqR: ywbI: citT: mtlR: licR: sigV: birA: splA: sigE: gerE: bltR: mdxR: licT: hutP: sigF	yfhP: malR: fruR: mhqR: ywbI: citT: mtlR: licR: sigV: birA: splA: sigE: gerE: bltR: mdxR: licT: hutP: sigF; ahrC: purR: mtrB: rsfA: manR: comA: yrkP: arsR: cysL: araR: adaA: tilS: liaR: gabR: nrdR: rsoA: xre: deoR: lexA: resD: ycbG: treR: ansR: lmrA: sigL: glnL: padR: gutR: comK: yfmP: sigO: ccpA: bkdR; walR: hprT: ccpN: sigA: codY: sigD: sigY: iolR: slrR: sigM: sacY: yxdJ
infC	ccpA: abh: gerE: nadR	ccpA: abh: gerE: nadR
sdhA	nusA: ccpA: purR: resD	nusA: ccpA: purR: resD
ypuB	hutP: rsfA	hutP: rsfA; sigO: adaA; splA: lexA: gerE: dnaA: citT: slrR: sigV: comK: bltR; sigY: sigF; sigD: sigE; rsoA: mdxR; nrdR: sigA; ccpN: arsR; hprT: licT; codY: nusA: lmrA; fruR: ccpA: yrkP; zur: sigL: treR; ycbG: glcT: mhqR; tilS: birA: xre; cysL: mtlR: yfhP; bkdR: comA: cymR; liaR: ahrC: gltC; mtrB: iolR: sigM: deoR: sacY: frlR: glcR: araR: ansR: walR: rocR: licR: resD: salA: sigH: gabR: purR: padR:…
lytD	licR: ccpN: nrdR: sigY: sigA: sigE: gerE: padR: sigO	licR: ccpN: nrdR: sigY: sigA: sigE: gerE: padR: sigO; splA: rsfA: citT: dnaA; adaA: slrR; nusA: rsoA; bltR: comK; gltC: yrkP; glcT: lexA; comA: codY; ywbI: hutP: xre; sacY: sigV: sigF; yfmP: hprT: treR; mtrB: sigM: cymR: sigD: gutR: mdxR: ccpA: yxdJ: ahrC: lmrA: tilS: deoR: gabR: arsR; fruR: yfhP: birA; zur: sigL: purR; walR: glnL: mtlR; licT: glcR: iolR: resD: sigH: ansR: ycbG: cysL: araR: mhqR:…
yxbB	liaR: sdpR	liaR: sdpR; birA: bkdR; arsR: yxdJ: licT: yfmP; frlR: sigH: sigO: araR: fadR: sigW: rpmE: ahrC; degU: licR: ycbG: phoP; malR: sigB: hutP: glnL; tilS: rsfA: ycnK: sigE: ccpA: sacY: gutR; hrcA: slrR: sinR: sigF: adaA: sigL: nsrR: xre: rsoA: nadR: cymR: ywbI: mtlR: sigV: nusA
lmrB	malR: bltR: sigF: resD: fruR: liaR: arsR: sigV: yrkP: ywbI: rsfA: comA: glcT: comK: adaA: hutP: sigY: gerE	malR: bltR: sigF: resD: fruR: liaR: arsR: sigV: yrkP: ywbI: rsfA: comA: glcT: comK: adaA: hutP: sigY: gerE; sigH: sigM: lexA: tilS: birA: cysL: gltC: xre: licT: bkdR: walR: citT: codY: sigE: sigL: sigO: nusA: salA: ansR: padR: sigD: ycbG: hprT: rsoA: licR: gabR: lmrA: splA: ccpN: yxdJ: yfmP: dnaA: slrR; mhqR: zur: yfhP: glnL: ccpA: sacY: mdxR: nrdR: sigA: purR: deoR: mtlR
recA	nrdR: walR	nrdR: walR; ansR: lexA; sigF: codY: padR: sigV: citB: mhqR: bltR: fruR: deoR; yrkP: resD: adaA: sigA: sigL: gltC: sigE: yxdJ: glcT: yfmP: sigY: zur: ycbG: sigO: mdxR: comA: tilS; perR: malR: citT: rocR: glnL: treR: sigH: mtlR: lmrA: gerE: araR: yfhP: iolR: gutR: sacY: birA: ccpN: licR: dnaA: ahrC: ywbI: ccpA: arsR: licT: purR: liaR: hutP: glpP: cymR: slrR; ylaC: hrcA: rplT: fur: spoVT: gabR: cysL…
speD	nusA: mtrB	nusA: mtrB; salA: fur; sdpR: rpsB; treR: ccpC; ccpA: liaR: glnR: nsrR: ahrC: codY: rplJ: glcT; rpsD: bkdR: sigM: nadR; spo0A: deoR
yitD	citT: comK	citT: comK; nusA: xre: lexA: adaA; sigO: rsfA: gerE: arsR; splA: yrkP: codY: deoR: sigE: sigF: mdxR: sigY; resD: sigV; ccpA: walR; lmrA: gutR; liaR: bltR: mhqR; slrR: rsoA: purR; sigA: sacY: glcT; yfhP: licT: ccpN; cysL: zur: hutP; malR: sigL: ansR; ahrC: araR: sigD; comA: nrdR: mtlR; cymR: padR: iolR: bkdR: licR: ycbG; birA: tilS: hprT; treR: ywbI; salA: nsrR: azlB: glpP: rocR: alsR: mntR: cggR:…
rpsQ	hprT: glnR	hprT: glnR; rpsD: hrcA; tilS: cggR: gerE: rplJ; exuR: lmrA: glnL: lexA: yfmP: sigL: sigY: yfhP: ccpC: spoVT: licT: ylaC: arsR: nhaX: yxdJ: comK: birA: fur: rplL: spo0A: alsR: resD: bkdR: desR: bltR: ccpN: acoR: sacY: sigE: rsoA: sigH: yodB: gmuR: sdpR: rpmE: sigW: gutR: treR: sigF: ahrC: codY: splA: ccpA: kdgR: yrkP: sigV: sigO: sigM: adaA: mtrB: sigA: mgsR: rex: purR: rplT: mdxR: rpsB: rsfA: hut…
rpsN	hprT: glnR	hprT: glnR; rpsD: hrcA
ydbT	cymR: gerE: hprT: bltR: splA: rsfA: citT: hutP: sigV	cymR: gerE: hprT: bltR: splA: rsfA: citT: hutP: sigV; sigF: mdxR; comK: sigY; dnaA: rsoA; adaA: sigO
bdbA	sigF: gutR: glpP: kdgR: ylaC: manR: sigO: resD: rsoA	sigF: gutR: glpP: kdgR: ylaC: manR: sigO: resD: rsoA; glnR: glnL: ywbI: cysL: iolR: treR: lmrA: sigD; rex: glcR: sigA: phoP: rsfA: aseR: rpmE: fur: yetL: licT: mgsR: sigV: ahrC: bceR: ccpA: citT: deoR: tnrA: yfmP: fnr: yxdJ: hrcA: ytrA: bmrR: hprT: gabR: gntR: mdxR: mtlR: bltR: sdpR: glcT: nrdR; xpf: arsR: ccpN: ydfI: mhqR: bkdR: sigW: citB: lexA: licR: fruR: yfhP: slrR: desR: gmuR: sacY: malR: h…
pucK	ccpA: malR: sigY: sigL	ccpA: malR: sigY: sigL; walR: comA; sigO: sigM: gltC: cysL; cymR: sigA: ycbG: purR; spoVT: citB: sacT: cggR: nadR: mta: ycnK: rex: rpsD: degU: treR: nsrR: ohrR: bmrR: ydfI: fur: xylR: xpf: ctsR: frlR: ylaC: birA: sigV: sigE: codY: glcR: sigD: citT: gutR: slrR: azlB: padR: arsR: mhqR: dnaA: bltR: lexA: ccpN: licR: yfhP: splA: mntR: xre: hprT: rsoA: mtrB: sinR: resD: sigF: ansR: gerE: bkdR: sigH: f…
ydcT	comK: adaA	comK: adaA; mdxR: sigV; rsfA: rsoA; bltR: sigO; gerE: hutP; arsR: sigE; citT: yrkP; sigF: slrR; ccpA: splA; sigL: cysL; mtlR: bkdR; yfmP: iolR: ccpN: sigY; fruR: mhqR: sigD; sigM: glnL: dnaA; gutR: nusA: araR; lexA: comA: nrdR; sigA: xre: birA; licR: tilS: yxdJ; ycbG: walR: zur; codY: licT: lmrA; cymR: purR: liaR; padR: ahrC: ansR; gltC: resD; treR: malR; hprT: ywbI; yfhP: sacY; mta: sdpR: manR: …
plsX	citT: lexA: nusA: mtrB	citT: lexA: nusA: mtrB; gutR: comA: sigF: ahrC: fur: cysL: yfhP: sigO: hutP; yfmP: rok: ccpA: cymR: dnaA: rsoA: rsfA: tilS
frlO	sigY: sigO	sigY: sigO; tilS: bltR; arsR: hutP; yrkP: rsoA; codY: comK; slrR: mdxR; liaR: citT; gerE: deoR; hprT: sigE; gltC: birA; adaA: bkdR; iolR: licR; resD: rsfA: sigV; xre: licT: sigF; ccpA: comA: zur; cymR: nrdR: padR; yfhP: nusA: lmrA; sigA: sigM: gutR; mtlR: splA: walR; ansR: ycbG: ahrC: sigD: araR: sacY; ywbI: sigL: yxdJ; lexA: glnL: treR; glcT: cysL: dnaA: malR: yfmP; fruR: ccpN; purR: mhqR; sigH:…
yodT	sigX: sigH: desR: perR: natR: sigD: yfhP: liaR: cssR: spoVT: exuR: sinR: cggR: yetL: sacT: birA: rex: salA: rpmE: abrB: fadR: sigW: acoR: sigG: cymR: arsR: yfmP: yxdJ: fruR: sacY: deoR: licR: ccpN: iolR: citT: araR: nusA: mtlR: mhqR: glnL: lexA: gabR: cysL: bkdR: zur: codY: purR: rsfA: sigV: mtrB: mdxR: rsoA: sigL: gerE: padR: licT: frlR: tilS: dnaA: ywbI: comK: walR: adaA: nrdR: sigA: sigO: yrkP…	sigX: sigH: desR: perR: natR: sigD: yfhP: liaR: cssR: spoVT: exuR: sinR: cggR: yetL: sacT: birA: rex: salA: rpmE: abrB: fadR: sigW: acoR: sigG: cymR: arsR: yfmP: yxdJ: fruR: sacY: deoR: licR: ccpN: iolR: citT: araR: nusA: mtlR: mhqR: glnL: lexA: gabR: cysL: bkdR: zur: codY: purR: rsfA: sigV: mtrB: mdxR: rsoA: sigL: gerE: padR: licT: frlR: tilS: dnaA: ywbI: comK: walR: adaA: nrdR: sigA: sigO: yrkP…
tuaB	bkdR: sdpR	bkdR: sdpR; araR: birA: glnL: fruR: ycnK: nsrR: codY: frlR: sigB; xre: sacY; liaR: pyrR: kipR: ahrC: sigA: hprT: nadR: sigY: ccpA: sigL: yxdJ: mtlR: dnaA: licT: sigH: sigW: sinR; rsfA: arsR: gutR: lexA: mtrB: ywbI: mhqR; rsoA: rpmE: immR: sigO: aseR: yfmP: comA
mdxE	mhqR: malR	mhqR: malR; arsR: lexA; resD: bltR: yxdJ: sigV: sigA: yrkP: ycbG: zur: citT; birA: slrR: licT: iolR; comA: ccpN: sigY: glcT; araR: xre; sigE: gltC: codY: licR; padR: lmrA: bkdR: ywbI: rsoA: gerE: liaR: ansR: tilS: rsfA: sigD: hutP: gutR: treR: comK; glnL: mdxR: sigL; fruR: cysL: dnaA; splA: sigF: sigM; walR: hprT: sigH: cymR: ccpA: sinR: sacY: nusA: nrdR: ahrC: sigO: adaA; mtlR: deoR: yfmP: purR:…
yabJ	yetL: hutP: hrcA: abrB: aseR: gltR: sigH: cggR: sacT: lexA: rocR: perR: rpsD: rplJ: phoP: liaR: rex: tyrZ: rpmE: acoR: sigG: fadR: sigW: abh: comK: tilS: sigY: lmrA: ansR: sigO: araR: mtrB: hprT: licR: mhqR: gltC: glcT: xre: walR: splA: dnaA: zur: mtlR: nrdR: resD: bkdR: sigA: sigF: sigL: citT: cymR: malR: mdxR: sacY: sigV: iolR: deoR: ywbI: purR: frlR: gerE: yfmP: padR: arsR: rsoA: licT: ccpA: y…	yetL: hutP: hrcA: abrB: aseR: gltR: sigH: cggR: sacT: lexA: rocR: perR: rpsD: rplJ: phoP: liaR: rex: tyrZ: rpmE: acoR: sigG: fadR: sigW: abh: comK: tilS: sigY: lmrA: ansR: sigO: araR: mtrB: hprT: licR: mhqR: gltC: glcT: xre: walR: splA: dnaA: zur: mtlR: nrdR: resD: bkdR: sigA: sigF: sigL: citT: cymR: malR: mdxR: sacY: sigV: iolR: deoR: ywbI: purR: frlR: gerE: yfmP: padR: arsR: rsoA: licT: ccpA: y…
nadC	gerE: comK: sigF: araR: nrdR: rsoA: sigE: arsR: citT	gerE: comK: sigF: araR: nrdR: rsoA: sigE: arsR: citT; yrkP: splA: adaA: hutP; licR: licT: purR: zur: cysL: liaR: yxdJ: nusA: malR: birA: yfhP: rsfA: slrR: tilS: sigY: sigO: bltR; gutR: sigH: mdxR: yfmP: resD: xre: gltC: deoR: ccpN: bkdR: mtlR: glcR: sigD: padR: ccpA: lexA: ywbI: iolR: hprT: ahrC: sigA: fruR: dnaA: ycbG: glnL: sigV: lmrA: comA: cymR: mhqR; kdgR: pucR: azlB: cggR: hrcA: sinR: mtrB:…
flgL	resD: rsfA: gltC: comA	resD: rsfA: gltC: comA; sigL: sacY: padR: iolR; nrdR: xre: gutR: sigM; gerE: tilS: sigE: ycbG; birA: licT: araR: cymR; ahrC: treR: bkdR: dnaA; arsR: ywbI: purR; zur: cysL: glcT; hutP: fruR: yfhP; mhqR: yfmP: comK; ansR: mtlR: malR; slrR: deoR: sigD
divIVA	cggR: sigW: rsfA: rex	cggR: sigW: rsfA: rex; sigE: sigA; perR: rok: malR: glcT: gerE: rpsD: comK: alsR: lexA: sigD: licT: rplJ: ydfI: mntR: cymR: sigB: glpP: comA: spo0A: mgsR: rplL: sdpR: acoR: glnR: mtrB: citB: rpsB: sigL: birA: liaR: fur: desR: sigI: tilS: spoVT: nadR: mtlR: rpmE: ccpA: bceR: sigX: abrB: pyrR: abh: rsoA: exuR: sigY: codY: ccpN: dnaA: ycnK: bltR: hprT: mhqR: mta: sacT: yrkP: gabR: sigO: sigH: sigV: …
ytlQ	yxdJ: bltR: ywbI: rsoA: splA: gerE: sigY: adaA: sigV	yxdJ: bltR: ywbI: rsoA: splA: gerE: sigY: adaA: sigV; iolR: sigE; citT: slrR; resD: lmrA; sigF: hutP; cysL: sigO; yrkP: rsfA: sigM: dnaA; purR: glnL: liaR: licT: ccpA: birA: glcT: arsR; mdxR: ansR: sacY; fruR: mtlR: araR; walR: bkdR: sigA: hprT: gutR: ahrC: licR; comK: gltC: malR; ylaC: rpsB: rpmE: fadR: fnr: tilS: desR: abrB: glpP: nadR: hxlR: levR: ycnK: abh: glnR: spoVT: xpf: rplL: degU: fur: …
htrC	yfhP: sigF: sigV: comA	yfhP: sigF: sigV: comA; arsR: walR: yrkP: codY: bltR: rsfA: adaA: sigO: rsoA; padR: purR: mdxR: sigA; bkdR: xre; ccpA: dnaA: splA: sigE: glnL: citT: sigY: lexA; ccpN: treR: slrR: comK: sigH: tilS: gerE; iolR: gltC: fruR: hutP: birA: licT: mhqR; resD: hprT: yfmP: nusA: mtlR: deoR; pyrR: ydfI: kipR: rex: sigX: hxlR: sacT: rpsB: sigW: acoR: ctsR: rpmE: spoVT: natR: aseR: abrB: exuR: mta: citB: yetL:…
yqjX	sigA: deoR	sigA: deoR; cysL: ccpA; resD: gutR; nusA: padR: sigE: bkdR; licT: glcT; birA: sacY: rsfA: sigM: glnL: salA: yfmP: mtlR: hutP: lmrA: ahrC: gerE: purR: liaR: sigO: araR: comK; sigF: ycbG: yrkP: lexA: citT: yxdJ: adaA: sigV: zur: sigL: treR: iolR: ywbI: ansR: dnaA; bltR: cggR: sigH: glpP: manR: walR: gltC: mdxR: mhqR: splA: licR: mtrB: glcR: nrdR: cymR: sigY: arsR: tilS: rsoA: malR: codY: yfhP: fruR…
ypzF	rpmE: rplL	rpmE: rplL; degU: codY; glpP: spo0A; rpsB: sigH; nadR: abrB; sigA: slrR; mgsR: yclJ; bmrR: glnR; purR: perR; comA: sigW; ctsR: gerE; nsrR: rplT; lmrA: yetL: gltR; dnaA: sigL: rex; abh: mtrB: kdgR
groEL	hutP: nadR	hutP: nadR; slrR: abh; nsrR: bltR; sigO: sigW; sigE: adaA; frlR: yrkP; gabR: sigV
spsG	glnL: resD: padR: glcT: purR: mdxR: bkdR: hprT: salA: bltR: sigL: dnaA: birA: sigM: sigV: ycbG: ansR: sigO: licT: lexA: hutP: arsR: comK: gabR: ccpA: yxdJ: sinR: sacY: cymR: comA: ccpN: citT: rsfA: adaA: rsoA: lmrA: yrkP	glnL: resD: padR: glcT: purR: mdxR: bkdR: hprT: salA: bltR: sigL: dnaA: birA: sigM: sigV: ycbG: ansR: sigO: licT: lexA: hutP: arsR: comK: gabR: ccpA: yxdJ: sinR: sacY: cymR: comA: ccpN: citT: rsfA: adaA: rsoA: lmrA: yrkP; iolR: licR: nusA: cysL: fruR: gerE: sigE; frlR: rocR: zur: mtrB: deoR: liaR: ywbI: treR: sigD: mtlR: sigH: gutR: ahrC: gltC: glcR: malR: codY: mhqR: walR: tilS: sigA: splA: slrR…
rpsD	hrcA: glnR	hrcA: glnR; gerE: hprT; treR: ctsR: mtrB: spo0A: cggR: ccpA: rplJ: sigM: sigD; zur: hutP: abrB: rplT; citT: rpsB; pyrR: tilS
yceD	slrR: frlR: sinR: sigH	slrR: frlR: sinR: sigH; bkdR: rocR: lmrA: sigV: sigG: acoR: rex: hutP: sigL: rpmE: cymR: treR: gabR: sigF: resD: yrkP: mtlR: rsoA: splA: gerE: sigW: sigE: licT: mdxR: sigO: pyrR: zur: mhqR: ycnK: rsfA: citT: xre: nsrR: adaA: sigY: arsR
nrdF	lexA: gutR	lexA: gutR; sigF: hprT; sacY: dnaA; hutP: mdxR; slrR: sigO; sigL: licR: xre: nrdR; glcT: bkdR; purR: sigA; rsoA: arsR; bltR: ywbI: gltC: birA: resD: rsfA: citT: tilS; cysL: glnL: sigY: araR: nusA: mtlR: liaR: sigD: splA: ccpA: yrkP: zur: sigV: ycbG: yxdJ; yfhP: yfmP: licT; sigM: ansR: walR; codY: sigE: lmrA
trpC	gerE: birA: mtlR: liaR: bltR: deoR: citT: yfmP: treR: mdxR: sigY: fruR: rsfA: rsoA: arsR: adaA: sigO: cymR	gerE: birA: mtlR: liaR: bltR: deoR: citT: yfmP: treR: mdxR: sigY: fruR: rsfA: rsoA: arsR: adaA: sigO: cymR; yfhP: hprT: comA: slrR: sigF: splA: padR: sigV; hutP: sigE: yxdJ: sigM: malR: licR: zur; glcR: gutR: bkdR: mhqR: ccpN: ccpA: araR: mtrB: purR: sinR: iolR: glnL: xre: sigA: sigL: glcT: sigH: gltC: lexA: ywbI: walR: dnaA: codY: ycbG: tilS: sigD: yrkP: cysL: licT; comK: sacY; fur: acoR: degU: …
rpoA	dnaA: glnR	dnaA: glnR; gabR: rpsD: rpsB: hprT; citT: sigO: adaA: abrB; mdxR: rplT; sigA: rplJ; ccpA: codY: hrcA: yrkP; sigD: sigV: nusA: mntR; sigH: tilS: kdgR: pyrR: yetL: zur: nsrR: sigL: sinR: rex: ccpC: bltR: mtrB: mta: cggR: rsoA; rpmE: ctsR: gerE; sigY: sigM: slrR: splA: azlB: rsfA; fur: sigB: mhqR: ccpN: ylaC: comK; hutP: treR: yodB; yfiR: sigE: xpf: glcT: bceR
xkdJ	kdgR: rsoA	kdgR: rsoA; sigD: sigO; yetL: nrdR; abh: abrB: acoR: adaA: ahrC: alsR: ansR: araR: arsR: aseR: azlB: bceR: birA: bkdR: bltR: bmrR: ccpA: ccpC: ccpN: cggR: citB: citR: citT: codY: comA: comK: csoR: cssR: ctsR: cymR: cysL: czrA: degU: deoR: desR: dnaA: exuR: fadR: fnr: frlR: fruR: fur: gabR: ganR: gerE: glcR: glcT: glnL: glnR: glpP: gltC: gltR: gmuR: gntR: gutR: hprT: hrcA: hutP: hxlR: immR: iolR: …
dnaA	treR: comK: lexA: abh: sigY: comA: zur: mtrB: salA: bkdR: ccpN: mdxR: rsoA: nrdR: fruR: slrR: lmrA: gabR: gltC: sigM: yrkP: sinR: gerE: padR: sigO: hutP: codY: sigE: alsR: licR: tilS: citT: glcT: gutR: bltR: hprT: rsfA	treR: comK: lexA: abh: sigY: comA: zur: mtrB: salA: bkdR: ccpN: mdxR: rsoA: nrdR: fruR: slrR: lmrA: gabR: gltC: sigM: yrkP: sinR: gerE: padR: sigO: hutP: codY: sigE: alsR: licR: tilS: citT: glcT: gutR: bltR: hprT: rsfA; sigH: arsR: licT: ahrC: hrcA: mtlR: sigL: ycbG: purR: splA: iolR: nusA: ansR: ywbI: malR: birA: walR: sigF: mhqR: araR: sigA: liaR: sigV: sigD: glnL: xre: deoR: cymR
csbC	manR: sigO	manR: sigO; glcT: resD; gutR: nrdR; lmrA: glnL; cysL: glpP; iolR: mtlR; sdpR: treR; licT: cymR: citT: yfmP: deoR: mdxR: hrcA: gabR; ccpA: ylaC; codY: sacY: sigV; hutP: rsoA: walR; gltC: fnr: sigA; licR: mhqR: hprT; sigM: ahrC: gntR; liaR: zur: spoVT; dnaA: rsfA: araR; alsR: yxdJ: sigE; birA: malR: tilS; slrR: rok: ycbG: comK: sigF: yrkP: ycnK: purR: sigY: padR: rpsD: mtrB: ccpN: nusA: ywbI: ywcC:…
yfnE	xylR: acoR	xylR: acoR; rpmE: mtrB; abrB: dnaA: yodB: aseR; lexA: sinR; rex: xpf: citB: sigH; cggR: levR; rpsB: exuR: ctsR: nsrR: comA: rok: sigW: sigI; mhqR: yfhP: ansR: perR: zur: mntR: abh; sigY: sigL: citT
ylaJ	dnaA: licT	dnaA: licT; nrdR: iolR: bkdR: sigL: birA: sigF: hprT: glcT: fruR; codY: nusA: glnL: mtlR; sigM: malR: zur: rocR: purR: ccpA: cymR: ahrC: lmrA: ycbG: slrR: yxdJ: rsoA: sigO: hutP: liaR: lexA: rsfA: deoR: mhqR: treR: tilS: walR: yfhP: citT: gabR: araR: licR: ywbI: gutR: resD: ansR: gltC: xre; sacY: sigA: ccpN: comA: sigD: yfmP; sigV: yrkP: mtrB: arsR: adaA: gerE: cysL: salA: mdxR: bltR: sigE: padR
yukB	iolR: bltR: cymR: yrkP: splA: gerE: mdxR: sigD: comA: sigY: comK: sigO: slrR: lexA: adaA: mhqR: rsfA: sigE	iolR: bltR: cymR: yrkP: splA: gerE: mdxR: sigD: comA: sigY: comK: sigO: slrR: lexA: adaA: mhqR: rsfA: sigE; codY: arsR: dnaA: licT; treR: sacY: ccpA: rsoA: glcT: hutP: xre: sigA; frlR: deoR: citT: sigF: gltC: glnL: sigL: fruR: sigH: zur: yfhP: liaR: bkdR: sigV: walR: yxdJ: malR: araR: resD: ycbG: birA: ansR: hprT: tilS: sigM: lmrA: gutR: purR: licR: nusA
yqjB	licT: splA	licT: splA; sigM: rsfA: nrdR: adaA; comK: mhqR; zur: sigV; ahrC: sigA: sigO: arsR; purR: gerE; citT: sigF; yrkP: hutP; rsoA: fruR: mdxR: ccpN; sigY: sigE: slrR: codY: cymR: walR: bltR; nusA: lexA: padR; xre: deoR: dnaA; comA: ccpA: treR; iolR: lmrA: sigD; glcT: glnL: hprT: gltC: yfhP: resD; tilS: ansR: yxdJ; malR: gutR: cysL; mtlR: araR: sigL; sacY: ycbG; sigH: licR; yfmP: ywbI
wapA	hrcA: cggR	hrcA: cggR; yodB: malR: pucR: alsR: perR: ywbI: sacT: natR: yetL: glcR: fruR: sdpR: pyrR: acoR: bkdR: gutR: ccpA: rocR: aseR: glnL: sigG: yfhP: mgsR: ytrA: mtrB: mtlR: abrB: sigD: xpf: rplJ: deoR: degU: sigM: frlR: mta: rpmE: gltC: sigF: dnaA: liaR: zur: phoP: abh: hprT: nsrR: sigL: araR: resD: purR: comK: hutP: ansR: codY: glnR: sinR: rsoA: sigB: rex: ctsR: sigV: rsfA: yrkP: mdxR: gerE: sigO: sl…
pyrAA	mhqR: nrdR	mhqR: nrdR; sigO: sigA; zur: iolR: purR: yrkP; ansR: ccpA: rsfA: sigD; citT: ccpN: nusA: malR; yfhP: hutP: lexA: resD; bkdR: lmrA: sigF: rocR: glpP: codY: gerE: glcT: frlR: cysL: mdxR: slrR: fruR: dnaA: glnL: liaR: tilS: araR: treR: walR: splA: bltR: birA: yfmP: adaA: sacY: licT: mtlR: ycbG: padR: gutR: xre; hprT: sigM: sigL; ywbI: gltC: rsoA; bceR: nsrR: ylaC: mta: sigV: manR: alsR: sigH: hrcA: …
mecA	cggR: rex	cggR: rex; sigW: rpmE; sigA: hutP; dnaA: rsfA
yydC	levR: sigO	levR: sigO
yycD	sigF: yfmP	sigF: yfmP; salA: ahrC: mdxR: nusA: comA: comK: hprT: xre: cymR: nrdR: sigE: licT: sigO: sacY: sigM: sigY: rsoA: yxdJ: slrR: mhqR: gerE: mtlR: sigH: liaR: malR: iolR: ansR: lexA: sigA: ywbI: rsfA: tilS: padR: deoR: adaA: gltC: walR; sigV: fruR: glcT; yrkP: lmrA: bltR: codY: citT: bkdR; yodB: rplT: citR: sacT: aseR: ohrR: nsrR: tyrZ: rpsD: sigB: levR: spo0A: tnrA: kipR: pyrR: fadR: rpmE: ytrA: ydf…
rnjB	rsfA: sigE: cysL: sigO	rsfA: sigE: cysL: sigO; splA: glnL: citT: slrR: mhqR: ccpA: birA: malR: yrkP: gerE: sigV: treR: bltR: sigY: sigM: sigF: comK: hutP; zur: gutR: codY: sacY: rsoA: adaA: hprT: bkdR; mtlR: comA: nrdR: purR: sigA: yfmP: arsR; padR: ywbI: mdxR: gltC: ansR: tilS: ycbG
ykzB	rsfA: yrkP	rsfA: yrkP; arsR: nrdR: frlR: tilS; mhqR: splA; glcT: licT; ansR: mdxR: adaA: yxdJ: sigV: birA: nusA: bltR; ywbI: ahrC; dnaA: fruR: lexA: hutP: sigY: citT: sigL: mtlR; rsoA: xre: yfhP; gltC: hprT: sacY; araR: padR: cysL; comK: ccpA: sigH; sigO: deoR: liaR; tyrZ: manR: degU: ywcC: phoP: immR: nadR: nsrR: aseR: hxlR: gabR: xylR: sigB: alsR: ytrA: acoR: mtrB: hrcA: bceR: sigM: natR: gntR: kipR: sigE…
albA	sigB: sdpR	sigB: sdpR; araR: gmuR: rpmE: sigW; ycnK: mtlR; pyrR: glnL: liaR: immR: licT: birA: yxdJ: bkdR; rocR: mtrB: cggR: sacY; nsrR: manR: rex: sigM
yvmA	sigB: sdpR	sigB: sdpR
csn	glpP: gerE	glpP: gerE; abh: abrB: acoR: adaA: ahrC: alsR: ansR: araR: arsR: aseR: azlB: bceR: birA: bkdR: bltR: bmrR: ccpA: ccpC: ccpN: cggR: citB: citR: citT: codY: comA: comK: csoR: cssR: ctsR: cymR: cysL: czrA: degU: deoR: desR: dnaA: exuR: fadR: fnr: frlR: fruR: fur: gabR: ganR: glcR: glcT: glnL: glnR: gltC: gltR: gmuR: gntR: gutR: hprT: hrcA: hutP: hxlR: immR: iolR: kdgR: kipR: levR: lexA: liaR: licR: …
feuC	hrcA: cggR	hrcA: cggR; natR: gmuR: ycnK: pyrR: mtlR: desR: spoVT: glnR: salA: acoR: abrB: rocR: sigD: yodB: mhqR: sigB: xpf: mgsR: sdpR: ytrA: glcR: phoP: deoR: degU: hprT: sigM: frlR: dnaA: citB: licR: ahrC: ycbG: nrdR: hutP: mta: ctsR: cysL: rsoA: ansR: sigA: purR: comK: sigH: yfmP: bkdR: codY: licT: gutR: ccpA: sinR: liaR: yxdJ: araR: nsrR: gltC: yfhP: yrkP: slrR: sigV: xre: rpmE: rex: sigO: resD: gabR: …
ybzG	hrcA: cggR	hrcA: cggR; rex: hprT; sigW: nsrR: gerE: hutP: citT: glnR: slrR: rsfA: zur; tilS: sigV: sinR: mhqR; rpsD: sigE; treR: sigM: rplT: yrkP: bltR: abrB: codY: sigD: sigO: sigH: gabR: sigA: adaA: mdxR: ctsR: pyrR
lonA	sacY: yfmP	sacY: yfmP; ahrC: yxdJ: hutP: araR: mtlR: iolR: liaR: birA: licR; ycbG: cysL; glcT: comA; nusA: glnL; sigM: ansR; gltC: malR; lmrA: lexA; sigY: sigL; resD: xre: sigA; gutR: ywbI: cymR; fruR: comK: treR; zur: yrkP: padR; arsR: dnaA: bkdR; deoR: ccpN: licT; nrdR: walR: sigD; mdxR: hprT: purR; yfhP: adaA: ccpA
spsE	cymR: glcT: dnaA: ccpA	cymR: glcT: dnaA: ccpA; xre: gutR; walR: araR: yfhP: ahrC: salA: nrdR: mhqR: resD: sigM; liaR: fruR: ywbI: yfmP: comA: gltC: treR: purR: ycbG: glnL: sigH: zur: mtlR: sigL: lexA: lmrA: bkdR; hutP: cysL: licR: citT: hprT: tilS: sigD: sigA: mtrB: rocR: malR: nusA: padR: codY; ydfI: sacT: abh: fur: rpsB: citB: cggR: csoR: spoVT: ccpC: spo0A: ctsR: sigW: kdgR: abrB: glnR: sdpR: azlB: rpmE: sigI: perR:…
xkdF	sigO: sigV: deoR: mdxR	sigO: sigV: deoR: mdxR; iolR: mhqR: cysL: glcT; comK: citT: sigY: comA: walR: gutR: glpP: sigD; nrdR: rsoA; gerE: lmrA: mtlR: bltR; yrkP: ccpN: adaA: splA: lexA: liaR: rsfA: resD; glnL: yfhP: dnaA: zur: arsR: cymR: sigF; ansR: ccpA: sigH: slrR: sigE: sigL: treR; sigM: ywbI: sigA; sdpR: purR: gltC: sacY: salA: hutP: yfmP: araR: gabR: malR: hprT: sinR: glcR: manR: yetL: kdgR: yxdJ: licT: licR: xre:…
yrdR	cysL: sigO: purR: citT: mhqR: sigE: zur: deoR: lexA: sigH: birA: hprT: codY: walR: sigF: mtlR: nrdR: dnaA	cysL: sigO: purR: citT: mhqR: sigE: zur: deoR: lexA: sigH: birA: hprT: codY: walR: sigF: mtlR: nrdR: dnaA; ccpA: sigA; mtrB: yrkP: splA: licR: comK: ywbI: comA: ccpN: rsfA: sigV: hrcA: sinR: rsoA: ycbG: yfhP: malR: ahrC: glnL: gutR: gltC: cymR: sigM: sigD: araR: glcT: gerE: sigY: yfmP: nusA: iolR: resD: salA; sigL: ansR: xre; alsR: mntR: azlB: nsrR: glpP: arsR: frlR: rocR: treR: bkdR: lmrA: hutP:…
trpF	sigA: codY	sigA: codY; zur: ansR; fruR: cymR; mtlR: ccpA; cysL: licT; yfmP: lexA; glcT: tilS; malR: birA: liaR: lmrA: araR: glnL: hprT: bkdR; padR: salA: gutR: nusA: yxdJ: mhqR: resD: ycbG; walR: licR: comA; gltC: ywbI: deoR; sacY: xre: sigL; treR: sigD: ccpN; arsR: sigM: ahrC; nrdR: splA: yfhP; iolR: slrR: hutP: sinR: gerE: mdxR: adaA: sigH: yrkP: rsfA: dnaA: purR; citT: bltR: sigV: rsoA: comK; sigY: sigE;…
yhjC	ycbG: acoR: spoVT: nhaX: desR: bkdR: ansR: phoP: hxlR: abh: rok: spo0A: glpP: kdgR: rplT: deoR: hprT: sacT: mgsR: ccpC: fnr: sinR: comA: citB: perR: rplL: resD: birA: araR: tilS: frlR: gabR: codY: rocR: treR: mhqR: glcR: dnaA: hutP: mntR: cysL: yfhP: mtlR: malR: mdxR: glnL: yrkP: licR: sigL: liaR: iolR: sigV: arsR: gltC: citT: fruR: sigF: nrdR: lexA: gerE: bltR: comK: splA: ywbI: licT: yxdJ: adaA…	ycbG: acoR: spoVT: nhaX: desR: bkdR: ansR: phoP: hxlR: abh: rok: spo0A: glpP: kdgR: rplT: deoR: hprT: sacT: mgsR: ccpC: fnr: sinR: comA: citB: perR: rplL: resD: birA: araR: tilS: frlR: gabR: codY: rocR: treR: mhqR: glcR: dnaA: hutP: mntR: cysL: yfhP: mtlR: malR: mdxR: glnL: yrkP: licR: sigL: liaR: iolR: sigV: arsR: gltC: citT: fruR: sigF: nrdR: lexA: gerE: bltR: comK: splA: ywbI: licT: yxdJ: adaA…
sdpI	liaR: sdpR	liaR: sdpR
rplF	glnR: rpsD	glnR: rpsD
yjaV	tilS: hprT: gerE: dnaA	tilS: hprT: gerE: dnaA; birA: codY; comA: xre: zur: ywbI; fruR: sigL; araR: mtlR: rocR: ccpA: sigO: deoR: splA: yfhP: lmrA: mhqR: slrR: nusA: yrkP: malR: ansR: rsfA: hutP: sinR: mtrB: cysL: mdxR: glnL: purR: comK: yxdJ: sigD: sigA: sigH: gltC: sacY: salA: sigV: padR: gutR; yfmP: cymR: sigY; citT: sigM: ycbG; xylR: exuR: natR: sigF: hrcA: bltR: gabR: resD: bkdR: ccpN: walR: liaR: licR: lexA: sigE:…
gyrA	birA: salA: mtrB: glcR: lexA: sinR: sigA: sigH: sacY: rsoA: ccpN: malR: licT: walR: mdxR: padR: nrdR: purR: deoR: ccpA: cymR: ywbI: bltR: codY: yfmP: arsR: glnL: iolR: nusA: yrkP: slrR: sigY: sigF: gerE: xre: sigO: rsfA	birA: salA: mtrB: glcR: lexA: sinR: sigA: sigH: sacY: rsoA: ccpN: malR: licT: walR: mdxR: padR: nrdR: purR: deoR: ccpA: cymR: ywbI: bltR: codY: yfmP: arsR: glnL: iolR: nusA: yrkP: slrR: sigY: sigF: gerE: xre: sigO: rsfA; sigE: hprT: adaA; yxdJ: sigL: cysL; lmrA: glcT: zur; tilS: ycbG: splA; sigD: ahrC: resD: citT: sigM: dnaA
yfhD	rsfA: abrB	rsfA: abrB; ccpA: purR; lexA: dnaA; sigF: sigH; sigE: perR; sacT: rok; tilS: rplJ: sigG: glnR: licT: rpmE: sigW: mtrB; spoVT: hrcA
tcyN	comK: rsoA: splA: rsfA	comK: rsoA: splA: rsfA; hutP: sigF: sigO: bltR; arsR: treR: sigE: citT: gutR: sigV: gerE: yrkP; rocR: iolR: nusA: sinR: tilS: sigY: dnaA: lexA: nrdR: lmrA: codY: yxdJ: mdxR: slrR: adaA: mtlR; ansR: licT: glnL: ywbI: araR: walR: purR; hprT: yfmP: sigA: liaR: padR: ycbG: glcT; malR: mhqR: ccpA: sigM: ahrC: resD: gabR: zur: ccpN: gltC: xre: bkdR: yfhP; mta: ytrA: glpP: azlB: sdpR: hrcA: nsrR: cggR: …
xynP	hprT: sigV	hprT: sigV; sigM: rsoA; citT: nusA; sigF: slrR; hutP: mdxR; sigE: dnaA: yfmP: sigD; gltC: tilS: walR: sacY; purR: xre; sigY: sigO; glnL: ycbG: gerE: treR; adaA: yfhP: splA; zur: sigL: mhqR; comK: ahrC: ccpN; mtlR: yxdJ: glcT; bltR: deoR: codY; lexA: padR: ywbI: cysL: arsR: liaR; nadR: rpmE: acoR: nhaX: yfiR: rplJ: abrB: ohrR: ydfI: ylaC: kipR: phoP: rocR: rplL: rpsB: cggR: rpsD: rex: desR: glnR: …
ykuJ	rex: rsfA	rex: rsfA; codY: slrR: citT: cggR; gabR: mdxR: sinR: sigW: nsrR: yrkP: adaA: bltR: sigE; zur: rsoA: sigA: hutP: sigO: sigV: hprT: sigY; ycbG: kdgR: spo0A: degU: licR: sacY: citB: rplJ: glnL: sigL: phoP: sigG: yxdJ: glcR: ccpC: mtlR: xpf: rocR: bkdR: ccpA: nrdR: iolR: fadR: ganR: yfhP: rpmE: sigM: ansR: malR: cymR: nusA: abh: sdpR: desR: pucR: liaR: rpsD: ylaC: purR: yodB: abrB: ccpN: splA: gutR: …
rplE	hprT: glnR	hprT: glnR; rpsD: hrcA; rplJ: ctsR; pyrR: rplT: sigD: gerE
dltC	yxdJ: treR: azlB: malR: glcR: zur: ywbI: cymR: ccpA: sigM: sigF: dnaA: ahrC: codY: comA: yrkP: adaA: comK: fruR: citT: sigL: licT: sigE: nrdR: splA: rsfA: bkdR: lexA: sigY: hutP: slrR: sigO: rsoA: mdxR: purR: arsR: bltR	yxdJ: treR: azlB: malR: glcR: zur: ywbI: cymR: ccpA: sigM: sigF: dnaA: ahrC: codY: comA: yrkP: adaA: comK: fruR: citT: sigL: licT: sigE: nrdR: splA: rsfA: bkdR: lexA: sigY: hutP: slrR: sigO: rsoA: mdxR: purR: arsR: bltR; gltC: mhqR: gerE: lmrA: sigA: sigV: sigD; yfmP: frlR: salA: mtrB: ycbG: araR: cysL: iolR: ansR: walR: mta: birA: yfhP: liaR: nusA: mtlR: padR: sacY: resD: sigH: xre: hprT: deoR: …
folE	sigY: comK: arsR: sigM: hprT: cymR: cysL: sigA: mdxR	sigY: comK: arsR: sigM: hprT: cymR: cysL: sigA: mdxR; walR: nusA: zur: mtrB: sigL: bltR: deoR: adaA: liaR: splA: glcT: codY: xre: yrkP: iolR: hutP: gerE; gmuR: sacT: acoR: mta: ccpC: fur: sigW: mtlR: sigX: rpsB: pyrR: glnR: rpsD: rex: perR: rplJ: rpmE: ywbI: slrR: salA: fruR: ccpN: rocR: ansR: alsR: tilS: licT: padR: treR: ycbG: sacY: glcR: sigD: gutR: citT: spoVT: ccpA: rsfA: gltC: malR: yfmP: y…
pit	sigE: lexA	sigE: lexA; citT: sigL; ccpN: walR: gerE: sigY; cymR: comA; xre: deoR; yrkP: mhqR
qoxD	ccpA: mtrB	ccpA: mtrB; nusA: hutP; fur: ycnK; citT: deoR; gltC: rex; degU: splA; liaR: sigA; comK: sigE: lexA: glnL; rplJ: sigO: nhaX: mtlR: sigV: mgsR: hprT: licR; sigL: adaA: cggR: bltR: gabR: nrdR: sigY; yrkP: mdxR: yfhP
cwlH	hutP: slrR	hutP: slrR; splA: rsfA: bltR: arsR; sigO: citT; sigM: adaA; sigL: sigE; mdxR: sigA: treR: sigF; yrkP: comK: sigY: birA: cysL: yfhP: mtlR: gerE; sigV: liaR: gltC; malR: sigD: licT; gutR: dnaA: rsoA; ahrC: ycbG: araR; mhqR: bkdR: iolR; lmrA: ywbI: yxdJ: padR: glnL: sacY: zur; codY: purR: yfmP; resD: ccpA: licR; hprT: glcT: deoR; ganR: pyrR: acoR: ohrR: rpsB: rpmE: ycnK: phoP: rpsD: rplJ: rex: perR:…
abnA	licT: bltR: resD: araR: yxdJ: ywbI: sigM: yfmP: cysL	licT: bltR: resD: araR: yxdJ: ywbI: sigM: yfmP: cysL; treR: iolR: liaR: malR: mtlR: sigV: gutR: sacY; sigA: comA: licR: glnL; ycbG: codY: cymR: dnaA: deoR: nusA: ccpN: bkdR; sigL: mhqR: rsfA: gltC: fruR: hprT: glcT; slrR: sigH: sigF: glpP: rsoA: sinR: mdxR: splA: yrkP: lexA: sigY: nrdR: yfhP: rocR: sigO: padR: walR: xre: citT: ccpA: tilS: hutP: lmrA: ansR: purR: birA: sigD: arsR; bceR: nadR: manR…
acpK	rsfA: splA	rsfA: splA; sigV: sigY; mdxR: citT; bltR: yrkP; gerE: hutP; sigE: slrR; rsoA: comK; adaA: deoR; glnL: licT; arsR: cysL; ansR: sigL; padR: iolR; gutR: resD: sigO; mhqR: comA: ccpN; sacY: ahrC: sigF; xre: tilS: liaR; lexA: ycbG: nrdR; licR: codY: araR; bkdR: glcT: sigA; yfmP: sigM: zur; birA: lmrA: ywbI
yyaF	gerE: licR: sigM: tilS	gerE: licR: sigM: tilS; splA: treR; slrR: sigL; yxdJ: yfmP: lmrA: glnL; araR: purR; resD: nrdR; malR: citT; cymR: dnaA; mhqR: birA; bltR: ansR: zur: arsR; yfhP: ywbI: licT: sigD: deoR: sigV: hutP; gltC: walR: codY: sigY: mtlR: padR: xre; adaA: ccpN: cysL
spsL	rsfA: rsoA	rsfA: rsoA; sigE: gerE: mdxR: sigV; sigL: sigY: mhqR: yrkP: dnaA: ccpN: yfmP: lexA: licT: slrR: ccpA: comK: citT: splA: arsR: bltR: sigF: sigO; ywbI: purR: xre: tilS: adaA: sigA: hutP; sacY: codY: birA: hprT: araR: nusA: lmrA; alsR: nrdR: spoVT: bkdR: treR: ahrC: sigM: abrB: gabR: gutR: licR: yfhP: iolR: liaR: comA: malR: mtlR: salA: walR: fruR: gltC: cymR: ansR: yxdJ: deoR: cysL: zur: resD; sigX…
rplV	rpsD: glnR	rpsD: glnR; rplT: rplJ; mtrB: rpsB; mntR: fur; dnaA: hrcA
opuE	yxdJ: birA: padR: malR	yxdJ: birA: padR: malR; ycbG: ywbI; citT: ccpA: lmrA: mhqR: glnL: gltC: resD: yrkP: tilS: sigM: glcT: gutR: purR: sigO: treR: sacY: yfmP: liaR; rok: spoVT: ycnK: sigW: ohrR: desR: rpsD: glnR: sigB: rpmE: rplJ: kipR: zur: ytrA: cggR: abrB: levR: pyrR: rpsB: glpP: citB: mntR: mtrB: ansR: ahrC: cysL: comA: deoR: walR: gabR: hutP: sigV: codY: sigD: dnaA: gerE: splA: arsR: bkdR: sinR: iolR: licR: yfhP…
yneA	gntR: acoR	gntR: acoR; bmrR: treR
rplC	comA: lexA: mtrB: rplJ	comA: lexA: mtrB: rplJ; dnaA: rpsD
ywcI	degU: kdgR	degU: kdgR; hprT: sigF; sigE: sigA; hxlR: dnaA: rplJ: salA; glpP: comK; citT: hutP; sigL: rex; tnrA: purR: rpsB: yfiR
carA	sigF: rsfA	sigF: rsfA; yrkP: lmrA: adaA: mdxR; sigV: gerE: citT: resD: sigY: comK: sigE: hutP: hprT; rsoA: nrdR: ahrC: codY; arsR: cysL; comA: deoR: sigM: mtlR; splA: walR: slrR; sigA: sigO: lexA; sinR: sacY: birA: licR: cymR: nusA: bltR; ccpA: sigL: gutR; sigH: sigD: zur: purR: liaR: dnaA: ansR: licT: malR: treR: fruR: glcT: iolR; tilS: araR: xre; glnL: yxdJ: ccpN: ycbG: padR; alsR: glpP: mtrB: rocR: yfhP:…
yfiZ	birA: sigA	birA: sigA; xre: acoR: hxlR: mtrB: degU: ydfI: fnr: cggR: sigH: hprT: sigI: mntR: hutP: nadR: mta: adaA: rok: pyrR: fruR: tyrZ: desR: ytrA: kipR: levR: abrB: yfiR: splA: ywbI: citT: cysL: gutR: araR: rocR: hrcA: bltR: nusA: ccpA: sigO: resD: licT: gabR: rsoA: padR: lexA: slrR: yfmP: sigM: lmrA: ahrC: gltC: dnaA: deoR: sigL: ansR: yxdJ: glnL: sigF: walR: mtlR: gerE: treR: cymR: sacY: glcT: yfhP: y…
yciB	treR: yfmP: ccpA: purR: gltC: codY: nrdR: cymR: ywbI: sigW: sigA: ccpN: sigF: araR: sigL: splA: birA: rsfA: sdpR: hutP: sacY: lexA: arsR: adaA: sigY: glnL: liaR: comK: sigV: mdxR: sigO: yxdJ: sigE: citT: yrkP: bltR: rsoA	treR: yfmP: ccpA: purR: gltC: codY: nrdR: cymR: ywbI: sigW: sigA: ccpN: sigF: araR: sigL: splA: birA: rsfA: sdpR: hutP: sacY: lexA: arsR: adaA: sigY: glnL: liaR: comK: sigV: mdxR: sigO: yxdJ: sigE: citT: yrkP: bltR: rsoA; abh: abrB: acoR: ahrC: alsR: ansR: aseR: azlB: bceR: bkdR: bmrR: ccpC: cggR: citB: citR: comA: csoR: cssR: ctsR: cysL: czrA: degU: deoR: desR: dnaA: exuR: fadR: fnr: frlR: fruR:…
ispA	hutP: degU	hutP: degU; hrcA: cggR; kdgR: slrR: nadR: hprT; perR: sigE
bioW	rsfA: adaA: ywbI: sacY: gutR: mdxR: glnL: rpmE: sigF	rsfA: adaA: ywbI: sacY: gutR: mdxR: glnL: rpmE: sigF; hutP: bltR: sigE: zur; cggR: glcT: yfmP: rex: slrR: liaR: araR: treR; ccpA: yxdJ: rocR: deoR; desR: bkdR: yodB: dnaA: phoP: rsoA: mhqR: acoR: salA: licR: sigA: mtlR: nusA: splA: iolR: ahrC: gltC: walR: sigO: ycbG: ccpN: codY: yfhP: fruR: yrkP: comA: sigD: malR: xre: gerE: citT
ytpA	yfhP: cymR	yfhP: cymR; tilS: glcT; ccpN: hutP; citT: gutR; dnaA: comK; codY: treR; sigD: zur; sigO: ccpA; sigV: gerE; araR: sigM; nusA: hprT; ahrC: ywbI; mhqR: sigA: malR
ykoP	sigO: slrR: sigY: citT	sigO: slrR: sigY: citT; gltC: padR: sigH: mdxR: liaR: adaA: ycbG: nusA: sigL: mhqR: glnL: hutP: comK: yrkP: bltR: rsfA: dnaA: rsoA; sigF: sigV
acoA	sigE: ccpN	sigE: ccpN; araR: yxdJ: ahrC: yfmP: mtlR: yfhP: lexA: lmrA: sigA; bkdR: comK; ywbI: sigL: liaR: nrdR; iolR: licR; sigY: sigF: ansR: adaA: hprT: walR: hutP: mhqR: malR: dnaA: glnL: fruR: resD: cysL: gutR: deoR; rsfA: mdxR: treR: xre: sigM: ccpA: nusA; mgsR: manR: yodB: rpsB: phoP: ycnK: mntR: degU: nhaX: spoVT: sigG: czrA: rpmE: fadR: sigW: sacT: rex: glcR: padR: azlB: nsrR: mta: cggR: splA: glpP:…
gerPE	cymR: zur	cymR: zur; xre: citT; slrR: codY; nrdR: dnaA: sigF: licR: tilS: hprT: licT: comA: sigO; ahrC: mdxR: lmrA: sigA: sigM: yfhP: rsfA: adaA; cysL: bltR: sigV: mtlR: mhqR: rsoA: resD: gerE; gltC: iolR: lexA: ccpA: nusA: arsR: deoR; purR: hutP: sigL; salA: walR: liaR: sigH: gutR: bkdR: splA: birA: ccpN: sigY: ansR: malR: ycbG; padR: fruR: sacY; araR: glcT: treR: yfmP: sigD; glpP: alsR: mtrB: frlR: glnL:…
feuA	sigW: rex	sigW: rex; glnL: nusA: glcT: natR: lmrA: gerE: spoVT: nrdR: sigY: lexA: sigM: treR: perR: rpsD: frlR: yfhP: ccpN: licT: birA: aseR: glpP: ahrC: ccpA: bltR: sacT: rsoA: mta: mtlR: abh: yfmP: gutR: adaA: hrcA: hprT: glcR: padR: malR: xpf: gabR: exuR: fadR: mgsR: yrkP: sigF: glnR: citT: nsrR: sigO: dnaA: rsfA: mhqR: pyrR: acoR: sigV: liaR: sdpR: zur: manR: desR: sigH: rocR: sinR: hutP: ycnK: codY: s…
pksI	gltC: malR: bltR: liaR: gabR: comK: resD: splA: licR: sigY: walR: rsfA: lexA: cysL: sigL: yrkP: sigO: adaA	gltC: malR: bltR: liaR: gabR: comK: resD: splA: licR: sigY: walR: rsfA: lexA: cysL: sigL: yrkP: sigO: adaA; slrR: arsR; hutP: treR: rsoA: mtlR; tilS: deoR: sigF; fruR: sigV: sigE; xre: dnaA: gerE; nrdR: yxdJ: sigD; glnL: lmrA: bkdR; ywbI: citT: comA; yfmP: zur: licT: mhqR: birA: ccpA; nusA: araR: sacY; gutR: ansR: yfhP; cymR: mdxR: sigM
hprT	nhaX: adaA: gutR: tilS: cssR: hxlR: mdxR: sigD: sigL: sigY: ydfI: bkdR: araR: sigF: yfhP: yetL: alsR: hutP: nsrR: ytrA: ywbI: mhqR: sigA: nrdR: abh: sdpR: yrkP: sigM: degU: comA: sigV: padR: birA: glcT: fur: purR: gltR	nhaX: adaA: gutR: tilS: cssR: hxlR: mdxR: sigD: sigL: sigY: ydfI: bkdR: araR: sigF: yfhP: yetL: alsR: hutP: nsrR: ytrA: ywbI: mhqR: sigA: nrdR: abh: sdpR: yrkP: sigM: degU: comA: sigV: padR: birA: glcT: fur: purR: gltR; codY: frlR: ansR: rpsD: yodB: manR: licR; salA: abrB: licT: immR: xpf: mtlR: ccpC: sinR: natR: pyrR: spoVT: fadR: citB: ctsR: ganR: hprT: xylR: rex: ccpA: gerE: glnL: glcR: hrcA: …
pgdS	nrdR: rsfA: glcT: sigO: sigF: rsoA: bltR: walR: cymR	nrdR: rsfA: glcT: sigO: sigF: rsoA: bltR: walR: cymR; gerE: gutR: nusA: lexA; dnaA: tilS; glnL: hutP: yfhP: iolR: comA: bkdR: hprT: arsR; sigV: ahrC: yxdJ: citT; mdxR: purR: slrR: resD: malR: licR: ccpA; yfmP: xre: splA; adaA: licT: gltC; glcR: ycbG: liaR: ywbI: frlR: sigH: sigL: codY: rocR: sigE: sigY: gabR: birA: sigD: salA: yrkP: treR: fruR: araR: sigM: ccpN: lmrA: sacY: mtlR: padR: mhqR: cysL…
acoB	sigL: liaR	sigL: liaR; licR: sigE; ccpN: gltC; sigO: citT: splA: malR: sigF: rsfA: deoR: sigA: sigY; yxdJ: yrkP: birA: adaA: zur: ccpA: lexA: bkdR; rpsD: nsrR: rok: pyrR: mgsR: alsR: fadR: rpmE: mhqR: sigW: sigG: rex: exuR: spoVT: sinR: sigD: sigM: manR: fruR: sdpR: mntR: yfhP: sigH: ahrC: sacT: tilS: yfmP: mtrB: ycbG: salA: gutR: comK: nusA: rpsB: padR: gerE: ansR: hutP: rsoA: sigV: mdxR: purR: hprT: mtlR:…
ykzI	yrkP: sigF: glcR: sigD	yrkP: sigF: glcR: sigD; sigE: gerE; glnR: rpsD: rpmE: ydfI: rok: spoVT: nadR: mntR: mhqR: levR: citB: sigI: hprT: ctsR: perR: mtrB: abrB: rpsB: ohrR: degU: gltC: ycbG: mdxR: licT: yfhP: lexA: alsR: purR: salA: cysL: licR: tilS: ywbI: treR: sinR: ansR: hutP: dnaA: zur: citT: walR: deoR: sigO: comK: lmrA: sigL: araR: nrdR: codY: sigV: gutR: iolR: arsR: resD: glnL: ccpN: comA: xre: sigA: sigM: sigY:…
glyA	rpsB: nusA	rpsB: nusA; rplJ: mtrB; resD: sigY: abrB: ccpA: codY: bltR: dnaA: rpsD: splA; sigE: sigD: fur: mdxR; sigL: rsoA: adaA: cggR; citT: sigO: lexA: gutR; birA: bkdR: sigV: gabR: azlB: glnR: citB: exuR: sinR: ccpN: cymR: rsfA: rplT: sigA: yrkP; salA: purR: sigF; rocR: comA: spoVT: gerE: hprT: slrR
lexA	ydfI: rpsD: sigW: sigG	ydfI: rpsD: sigW: sigG; mdxR: yodB: padR: rsoA: gutR: citB: ansR: sigY: ytrA; sacY: rplL: degU: ahrC: fur: frlR: sigV: sigM: sigA: hutP: nrdR: alsR: gabR: bkdR: codY: purR: tyrZ; rsfA: rpmE: bmrR: sigI: natR: splA: sacT: ccpC: lmrA: rplT: sigE: desR: fadR: spoVT: malR: czrA: bltR: rplJ: deoR: ctsR: hrcA: glcT: cymR: liaR: citT: manR: sigH: adaA: exuR: nhaX: walR: levR: iolR: sdpR: fnr: glcR: nusA…
ureB	gltC: codY	gltC: codY; sigA: lmrA; ycbG: resD: gutR: walR; lexA: malR; nusA: gabR: glnL: hprT: mtlR: mntR: sigF: sinR: ccpA: slrR: yfmP: tilS: bkdR: deoR: xre: ahrC: comA: cysL: rocR: adaA: yfhP: yrkP: birA: licR: glcT: sigE: cymR: sigM: dnaA: comK: padR: fruR: araR: yxdJ: purR
yqfX	ccpA: abrB	ccpA: abrB; dnaA: purR; rsfA: glnR; rok: sigH; spoVT: rex; salA: sigX; hprT: perR; sigE: mtrB; hutP: hrcA: rplJ: glcT: ccpN: licT: exuR: lexA; walR: zur: nusA; sigF: sinR: tilS
yfnF	sacY: zur: sigE: sigY: lexA: sigF: cymR: lmrA: sigV: glnL: tilS: comK: citT: liaR: yrkP: sigA: ywbI: rsfA: cysL: licR: sigM: deoR: mdxR: sinR: licT: adaA: ccpA: ansR: rsoA: walR: mhqR: dnaA: fruR: gerE: splA: padR: ccpN	sacY: zur: sigE: sigY: lexA: sigF: cymR: lmrA: sigV: glnL: tilS: comK: citT: liaR: yrkP: sigA: ywbI: rsfA: cysL: licR: sigM: deoR: mdxR: sinR: licT: adaA: ccpA: ansR: rsoA: walR: mhqR: dnaA: fruR: gerE: splA: padR: ccpN; spoVT: cssR: glnR: fur: abh: rplL: slrR: ytrA: fadR: sigB: yclJ: rpmE: levR: hrcA: abrB: phoP: citB: rpsB: sigW: nadR: natR: glcR: malR: sigO: rocR: resD: yxdJ: hprT: bltR: yfhP:…
yukE	rpmE: spoVT	rpmE: spoVT
ackA	slrR: malR: padR: sigM: sigO: mdxR: arsR: citT: comK	slrR: malR: padR: sigM: sigO: mdxR: arsR: citT: comK; yrkP: rsfA: fruR: hutP: cysL: comA: sigY: sigF; iolR: lexA: bltR: nusA: sigE: splA: sigA: gerE
ywsA	cymR: sigL	cymR: sigL; malR: treR; birA: mdxR; zur: gltC; xre: licT: ahrC: araR; liaR: iolR; sigF: hprT; rsoA: lmrA; mhqR: sigM; yfmP: nrdR
pssA	adaA: lexA: sigV: yfmP: yrkP: gerE: sigF: ccpN: xre	adaA: lexA: sigV: yfmP: yrkP: gerE: sigF: ccpN: xre; gutR: salA: zur: ahrC; slrR: treR: tilS: mhqR; citT: deoR; fruR: purR: dnaA: iolR; rsoA: comK; sigY: sigD: glnL: licT: ansR: hprT: splA; yxdJ: bkdR: walR; cysL: birA: sacY: mdxR: arsR: sigA: resD: malR: sinR: comA: rsfA: ywbI: ccpA: liaR; abrB: spo0A: rpmE: sacT: exuR: tyrZ: ydfI: degU: abh: sigI: fur: bmrR: ohrR: levR: citB: nadR: rplT: mntR: …
bpr	glcT: nusA: sigB: perR	glcT: nusA: sigB: perR; mtrB: gutR: walR: sacT: mtlR: rpsB: treR: ccpC: salA
mleA	mhqR: hprT: sigO: fruR: cymR: sigL: gerE: comA: sigE: arsR: hutP: nusA: sigF: splA: rsfA: bltR: ccpN: sigY	mhqR: hprT: sigO: fruR: cymR: sigL: gerE: comA: sigE: arsR: hutP: nusA: sigF: splA: rsfA: bltR: ccpN: sigY; walR: sigH: araR: ansR: codY: comK: sigD: yrkP; nrdR: glcT: sigA: rsoA: ywbI: xre: licT: adaA: sacY: sigV: zur: mdxR: slrR: lexA: bkdR; yfmP: cggR: hrcA: sinR: gltC: ahrC: deoR: mtlR: glpP: birA: licR: iolR: malR: padR: dnaA: resD: gutR: ycbG: tilS: sigM: yxdJ: citT: lmrA: purR: liaR: yfhP:…
ctaA	comK: dnaA: sigE: sigY	comK: dnaA: sigE: sigY; slrR: splA: hutP: sigA; bkdR: codY: yrkP: sigV; citT: gerE; mhqR: arsR; nrdR: sigF; birA: mtlR: sinR: rsoA: hprT: hrcA: liaR: sdpR: yxdJ: sigH: sacY: lmrA: frlR: licT: mtrB: gutR: mdxR: sigD: araR: ccpN: bltR: xre: ccpA: purR: ansR: adaA: fruR: glnL: iolR: rsfA: yfmP: resD: comA; salA: rok: rocR: yfhP: deoR: malR: glpP: tilS: gabR: ahrC: glcT: sigO: nusA: gltC: treR: licR:…
yvoD	yfhP: deoR	yfhP: deoR; glcT: birA: yfmP: comA; iolR: ansR: rsoA: nusA; sigF: cysL; liaR: sigL; purR: bkdR: padR: treR: sigM: fruR: ccpA: ahrC; resD: gltC; lmrA: sigO: dnaA; gmuR: ydfI: rex: perR: levR: desR: ccpC: pyrR: abrB: ohrR: abh: sigI: sinR: degU: fur: spoVT: nsrR: nadR: exuR: arsR: hutP: codY: frlR: slrR: azlB: malR: rocR: glcR: mdxR: splA: araR: yrkP: bltR: tilS: glpP: alsR: mtlR: cggR: ywbI: mtrB:…
flgK	ahrC: resD: yfmP: fruR: padR: sacY: gutR: ansR: iolR	ahrC: resD: yfmP: fruR: padR: sacY: gutR: ansR: iolR; comA: yxdJ: deoR: yfhP: lexA: nusA: glnL: walR; birA: mtlR; cysL: gltC: ywbI: licT; malR: hprT: sigL: lmrA; glcT: xre: liaR; slrR: ccpA: tilS: arsR: hutP: ycbG: bkdR; nrdR: sigA: licR; codY: treR: araR; sigD: ccpN: purR; rsfA: salA: sigY: mdxR: cymR: sigM; sigE: sigO: gerE
yerC	sigL: glpP	sigL: glpP; ycbG: deoR: exuR: birA; hprT: iolR: bkdR: dnaA: comA: araR: gltC: mtlR: padR; mtrB: kdgR: sacY: walR: lexA: sigA: rex: nusA: glnL: xre: natR: licR: malR: ansR: spoVT: yfmP: nrdR; resD: sinR: lmrA: yxdJ: codY: fruR: salA; gerE: tilS: mhqR; zur: purR: treR; rsfA: glcT: gutR: acoR: liaR: ahrC: sigF: ccpA: yfhP: alsR: sigD: cymR: cysL
tyrS	hutP: citT: yxdJ: sigM	hutP: citT: yxdJ: sigM; bkdR: sigE: ccpN: fruR: zur: ccpA: gerE: splA: mdxR: dnaA: rsoA: cymR: lmrA: sigD: adaA: tilS: gutR: slrR; sigO: nusA: mhqR: walR: sigA: araR: yfmP: purR: glcT: sigF: sigH: bltR: liaR: sigV: cysL: yrkP; ahrC: iolR: yfhP: comK: hprT: glnL: arsR; comA: birA: padR: resD: ycbG: mtrB: mtlR: licR: treR: ansR: gltC: rsfA: sigY
pksF	glpP: cysL: rpsD: sigW: kdgR: aseR: sigB: fnr: mntR: rplT: glnR: nusA: exuR: abh: xpf: rsoA: lmrA: citB: sigY: sacY: ccpN: malR: natR: mdxR: licT: slrR: splA: ccpA: gltC: resD: iolR: sigD: ycbG: padR: hrcA: arsR: zur: mtrB: bkdR: yfhP: dnaA: sigA: comA: hprT: glcR: mtlR: sinR: lexA: sigE: licR: adaA: tilS: citT: gutR: ansR: glcT: gabR: yxdJ: yfmP: mhqR: cymR: sigF: nrdR: bltR: rsfA: comK: gerE: y…	glpP: cysL: rpsD: sigW: kdgR: aseR: sigB: fnr: mntR: rplT: glnR: nusA: exuR: abh: xpf: rsoA: lmrA: citB: sigY: sacY: ccpN: malR: natR: mdxR: licT: slrR: splA: ccpA: gltC: resD: iolR: sigD: ycbG: padR: hrcA: arsR: zur: mtrB: bkdR: yfhP: dnaA: sigA: comA: hprT: glcR: mtlR: sinR: lexA: sigE: licR: adaA: tilS: citT: gutR: ansR: glcT: gabR: yxdJ: yfmP: mhqR: cymR: sigF: nrdR: bltR: rsfA: comK: gerE: y…
yclI	glcT: rsfA	glcT: rsfA; comK: yfhP: ycbG: ahrC: codY: araR: cymR: sinR: zur: xre: padR: birA: purR: sigO: resD: gutR: sigV: bltR: slrR: yxdJ: gltC: citT: gerE: splA: lexA: sigF: yfmP: fruR: licR: hutP: mdxR: rsoA: sigD: sigE: sigY: ansR: lmrA; ccpA: treR: yrkP; liaR: mtlR: walR; tilS: sigM: malR: ywbI: dnaA: cysL: nrdR: ccpN: bkdR: adaA: sacY: iolR: arsR; sigL: licT; xpf: hxlR: acoR: kipR: manR: rpmE: citB: …
eno	ccpC: gutR	ccpC: gutR; abrB: glcR: liaR: ccpA; sigB: ywbI: bkdR: rocR; resD: alsR; phoP: sigM: yxdJ: purR; sacY: araR; rok: nusA: yclJ: ytrA; codY: glcT; desR: mtrB: manR; rpmE: sigX: glnL; nadR: ctsR: salA: gerE: cymR: licT: ahrC; sdpR: malR: licR; sigF: natR: cysL; glpP: ansR: fadR: nsrR: rpsB: sigD; ycbG: degU: yfmP; yfhP: slrR: comA; mtlR: iolR: tilS: arsR: sigA: treR: gltC: abh: spo0A: birA: fruR: padR…
rpsP	rok: perR	rok: perR; codY: degU; mtrB: mgsR: rplL: ccpA; kdgR: rplT; abrB: hprT: rpsB: comA; spo0A: lexA: ccpC: sigM; sdpR: spoVT; sacY: sigX: gerE: ctsR; yfhP: citB: deoR: yfmP: sigD: ccpN: nhaX: glcT: ahrC: sacT: nusA: fruR: lmrA: sigH: rplJ: glnR: salA: sigB: nadR: hrcA: licT: nrdR: rpsD: glcR: mntR: dnaA: sinR: cymR: fnr: kipR: hutP
rapA	hprT: cggR	hprT: cggR; codY: rsfA; nrdR: alsR: fnr: abh: sigW: citB: sigH: hutP: yrkP: sigD: sinR: gabR: rplJ: sigY: azlB: rpmE: rex: resD: abrB: sigE: yetL: rplT: mdxR: gerE: citT: rsoA: glnR: sigV: sigO: hrcA: tilS: mntR: slrR: rpsD: bltR: adaA
comGA	sigF: bltR	sigF: bltR; rsoA: sigV; tnrA: yetL: glnR: rocR: pyrR: kdgR: acoR: abrB: glcR: rplJ: aseR: rplT: sigA: fur: walR: spoVT: mntR: rex: levR: rpmE: rplL: malR: ylaC: glcT: licR: tilS: sinR: sigM: gltC: sigH: gutR: ahrC: comA: resD: nrdR: licT: hrcA: nusA: ycbG: ansR: hprT: sigL: xre: cysL: gabR: cymR: treR: nsrR: yxdJ: cggR: yfmP: gerE: liaR: sigD: glnL: sigE: splA: yfhP: mhqR: adaA: rsfA: mtlR: dnaA:…
metS	sigL: comK: bltR: nusA	sigL: comK: bltR: nusA; rsoA: citT; bkdR: splA: lexA: sigV: sigO: ccpA: gerE: adaA: glcT; codY: sigY; ccpN: cymR; comA: yrkP: arsR: hutP: resD: iolR: mdxR: gutR; rsfA: sigF: ycbG; dnaA: sigE: nrdR; sigA: gltC: hprT; fruR: sigH: cysL: padR: slrR: licR: deoR; sigM: yfhP: liaR; sigD: xre: yfmP; ansR: treR: ywbI; mtlR: malR: walR; sacY: araR: lmrA: mhqR: ahrC: licT
groES	nadR: rpsB	nadR: rpsB; arsR: exuR; sigL: ycnK; slrR: spoVT; treR: glpP; nsrR: frlR; mtlR: sigG; gerE: rplJ; licT: ccpA: abrB: iolR; yclJ: sigH; birA: rsoA; comA: rplL: citB: adaA: lmrA: hutP: kipR; deoR: sigX: sigV; czrA: sigM: padR; rex: mtrB: glcR; ctsR: xre: bltR; azlB: glnR: ylaC; yfiR: nusA: sigO; nrdR: fnr: rplT; abh: acoR: ahrC: alsR: ansR: araR: aseR: bceR: bkdR: bmrR: ccpC: ccpN: cggR: citR: citT: …
pgm	ccpC: glcR: ccpA: gutR	ccpC: glcR: ccpA: gutR; sigX: phoP: rocR: glcT; codY: sigF: ywbI: salA: slrR: purR: resD: ccpN; mtrB: splA: gerE: dnaA; sigE: sigA: sigY: walR: sigO: desR: sigV: nusA; mdxR: sigH: liaR: treR: gltC: yfmP: cymR: licT: hprT: rsfA: iolR: lexA: mtlR: cysL: licR: mhqR: hutP: zur: xre: yrkP: fruR: tilS: padR: adaA: citT: sigM: comA: bltR: sigD: arsR; yfhP: ahrC: birA: sigL: rsoA; deoR: araR: ycbG: cggR:…
ugtP	rsoA: hutP: hprT: mdxR	rsoA: hutP: hprT: mdxR; gerE: cysL: codY: rsfA: arsR: sigO: sigA: splA: sigF; licT: cymR: birA: fruR: glcT: bltR: gltC: gutR: resD: sigM: liaR: deoR: dnaA: padR: yrkP: sigH: citT; glnL: alsR: gabR: ccpA: sigE: purR: yfhP: tilS: mtlR: zur: comK: lmrA: nrdR: ahrC: walR: sinR: adaA: slrR: yxdJ: bkdR: sigV: sacY: araR: nusA: yfmP: comA: treR: sigL: sigY: mhqR
ykuK	rsfA: codY: nrdR: cymR: ywbI: hprT: arsR: ccpA: dnaA: mdxR: gutR: adaA: glcT: zur: sigE: mhqR: liaR: licR	rsfA: codY: nrdR: cymR: ywbI: hprT: arsR: ccpA: dnaA: mdxR: gutR: adaA: glcT: zur: sigE: mhqR: liaR: licR; gerE: splA: yxdJ: slrR: malR: xre: walR: treR; bkdR: tilS: rocR: rsoA: deoR: glnL: iolR: licT: resD: comA: glpP: padR: sigO: nusA: ansR: sigM: yfmP: gltC: sigA: mtlR: purR: yfhP: sinR: lexA: araR: ahrC: sigL: citT: bltR: sigF: comK; immR: rpsB: tnrA: degU: abrB: rplT: ccpC: xpf: fadR: ytrA: …
ylmC	gerE: ccpA: sigM: sigO: tilS: yxdJ: zur: purR: ccpN	gerE: ccpA: sigM: sigO: tilS: yxdJ: zur: purR: ccpN; mtlR: gltC: lmrA: deoR: glpP: sigV: araR: mdxR: cysL: licT: rsoA: liaR: glcT: citT: comK: codY: hprT: fruR: arsR: sigF: sigL: padR: ahrC: bkdR: glnL: adaA: sigA: walR: dnaA: malR: yfmP: mhqR: nusA: licR: lexA; yfhP: iolR: gutR; kdgR: rpsD: degU: nadR: tnrA: rplL: yfiR: sigX: rplJ: ccpC: hxlR: mntR: ywcC: sigB: rpsB: sdpR: phoP: exuR: salA: citB…
ytpB	mhqR: nrdR: sigM: glcT: hutP: purR: ahrC: ansR: sigY	mhqR: nrdR: sigM: glcT: hutP: purR: ahrC: ansR: sigY; resD: arsR: comA: sigL: malR: bkdR: araR: rsoA: gltC: iolR: liaR: mtlR: zur: ccpN: yrkP: splA: yfmP; fruR: birA: rsfA: yfhP: walR: cysL: dnaA; xre: nusA: deoR: glnL: hprT: sigD: ccpA; padR: lmrA: sigA: slrR: gutR: licT: comK: lexA: sigE: licR: ywbI: codY: ycbG
tkt	bkdR: licT: hprT: fadR: hrcA: ccpN: mtlR: ycbG: padR: sigF: sigL: licR: araR: codY: birA: gutR: glcT: rocR: zur: glnL: fruR: walR: ywbI: cymR: ccpA: sigA: sigY: cysL: gerE: slrR: tilS: iolR: gltC: treR: yxdJ: resD: yfmP	bkdR: licT: hprT: fadR: hrcA: ccpN: mtlR: ycbG: padR: sigF: sigL: licR: araR: codY: birA: gutR: glcT: rocR: zur: glnL: fruR: walR: ywbI: cymR: ccpA: sigA: sigY: cysL: gerE: slrR: tilS: iolR: gltC: treR: yxdJ: resD: yfmP; citB: sacT: nadR: mta: acoR: abrB: tyrZ: sigG: desR: glnR: ytrA: yodB: rpsD: rpmE: phoP: sigE: ctsR: mgsR: glpP: natR: splA: sigM: nrdR: mtrB: sinR: mntR: comK: glcR: purR: rex: …
murE	nrdR: resD: splA: padR: sigV: walR: ansR: treR: glcT	nrdR: resD: splA: padR: sigV: walR: ansR: treR: glcT; mtrB: sigO: sigY: mdxR: salA: sigE: lexA: lmrA: yrkP: purR: slrR: xre: birA: rsoA: nusA: rsfA: ycbG; sigM: hprT: hutP; iolR: zur: mtlR; deoR: yfmP: tilS; ahrC: gltC: malR; liaR: fruR: yfhP; ywbI: cysL: sigA; adaA: cymR: bkdR; abh: rplJ: cssR: hrcA: glnR: sigX: degU: sigW: spo0A: fadR: desR: phoP: xylR: rplL: sigG: rplT: ccpC: sigL: xpf: levR: …
araL	sigA: sigD: comA: xre	sigA: sigD: comA: xre; mhqR: purR: mtlR: lexA; ycbG: glcT: walR: gltC: licT: liaR: tilS: zur: ccpN: sinR: nrdR: bkdR: padR: gutR: resD: malR: treR: ywbI: hprT: nusA: yfmP: yfhP: ahrC: dnaA: birA: sigL: glnL: lmrA: sigH: cysL: licR: citT: rsoA: ansR: codY; alsR: citB: glpP: splA: mtrB: sigE: rsfA: rocR: gerE: araR: arsR: sigM: salA: hrcA: hutP: sigY: sigF: sigO: yrkP: adaA: cymR: sacY: yxdJ: ccpA:…
spsK	ccpA: abrB	ccpA: abrB; rplJ: salA: dnaA: rsfA; glnR: sigX: rpmE: sigH: sacT: rpsD: sigW: purR: rpsB
qoxC	sigA: rex	sigA: rex; dnaA: sigW; ycnK: citT; cggR: mdxR: gabR: sigH; sigY: pyrR: sigV: yrkP: rsoA: hprT: bltR: codY; nsrR: sigO: hutP: rpmE: azlB: adaA: slrR: rsfA; rplJ: arsR: sigE; ylaC: sinR: zur; glnR: hrcA: mhqR; licT: comK: mntR: acoR: splA: pucR: frlR: mtrB: sigF: rpsD: mta: kdgR: nadR: yetL; purR: mtlR: xre; nusA: yxdJ: degU
opuD	lexA: dnaA	lexA: dnaA; xre: resD; ansR: hprT; codY: ahrC; lmrA: comK; comA: gltC; nusA: sigL: sigE: fruR: salA: glnL: bkdR: licR: yfhP: licT: nrdR: cymR: yfmP: sigA: gerE: citT: sigH; sigY: treR: ywbI; rpsB: sigG: citB: sacT: aseR: csoR: kipR: ohrR: rpmE: abrB: sdpR: cggR: abh: bmrR: sigI: spo0A: degU: hxlR: levR: nadR: pucR: sinR: mdxR: slrR: glpP: sigD: mhqR: ccpN: adaA: sigO: mntR: mtrB: glcR: alsR: tilS…
plsC	sigF: purR: lexA: licT	sigF: purR: lexA: licT; sigA: sigV: ansR: mdxR: rsoA: tilS: arsR: slrR: cymR; codY: gerE: yfhP: deoR: zur: fruR: splA: hutP
xkdO	hutP: resD: comK: sigV	hutP: resD: comK: sigV; sigO: yrkP; sigM: mdxR: citT: gerE; mhqR: sigF: sigD: cymR: sigE: tilS: bltR: lexA: dnaA: rsfA: splA: adaA: rsoA: sigY: padR: slrR: arsR; comA: codY: ccpA; xpf: sigX: bmrR: ctsR: gltR: citR: mta: aseR: citB: frlR: sigB: fur: degU: nadR: hxlR: yetL: sigH: perR: exuR: xylR: abh: alsR: ahrC: ywbI: sinR: salA: sigA: glcT: kdgR: iolR: licT: purR: ccpN: xre: mtrB: fruR: liaR: mt…
yfmB	iolR: rsoA	iolR: rsoA; ccpA: mdxR; sigV: purR; nrdR: rsfA: citT: arsR: tilS: mhqR: comA: bltR: sigO; licT: sacY: treR: xre: hutP: walR: adaA: codY; gerE: gutR; cysL: sigY: resD; araR: yrkP: sigF; comK: mtlR: nusA; padR: hprT: lexA; yxdJ: bkdR: sigD; tnrA: xpf: nsrR: ylaC: ansR: levR: ctsR: citB: xylR: cssR: gabR: rex: abh: perR: ytrA: sigB: sigG: kdgR: glnR: natR: rocR: glnL: mtrB: rok: ahrC: frlR: yfhP: hr…
ysnD	ycbG: lmrA: yfmP: rsoA	ycbG: lmrA: yfmP: rsoA; treR: fruR: ccpA: licT: cysL: araR: gabR: lexA: mtrB: gerE: sigY: tilS: glcT: licR: gltC: deoR: liaR: mtlR: nusA: glnL: sigL: purR: sigF: adaA: slrR: bltR: gutR: walR: yxdJ: splA: arsR: sigD: malR: sigO: sigM: mdxR; sacY: sigV: ccpN: yrkP: comA: hutP; sigH: iolR: mhqR: ahrC: sigA: rocR: sigE: birA: ywbI: citT: padR: rsfA: comK; mntR: mta: glpP: sinR: alsR: rok: hrcA: ylaC:…
rplR	rpsD: glnR	rpsD: glnR; mtrB: rplJ
cotU	sigA: sigF	sigA: sigF; rsoA: citT; iolR: mtlR; sigO: cysL; rsfA: birA; lexA: sigE; treR: comA: sigM: bltR; sacY: gltC: sinR: yfmP: deoR: azlB: liaR: araR: dnaA: licR: comK: mhqR: purR: codY: licT: resD: salA: zur: cymR: nusA: glcT: slrR: splA: glnL: ansR: sigV: gutR: malR: ycbG: adaA: arsR: tilS: mdxR; yfhP: walR: yxdJ; padR: ccpN: fruR; lmrA: xre: gerE; hutP: bkdR: hprT: sigD: ccpA; nrdR: ywbI
hbs	exuR: spoVT	exuR: spoVT; birA: salA; abrB: frlR: sigL: lmrA; arsR: ccpA: sigH: xre
pbuG	yfhP: liaR: hutP: walR: iolR: sigD: yfmP: sigV: comK	yfhP: liaR: hutP: walR: iolR: sigD: yfmP: sigV: comK; lmrA: sigO: ccpN: purR: rsfA: deoR: fruR: sigY: ycbG: cymR: resD: gerE: sigA: tilS: lexA: sigM: yrkP; ansR: slrR: comA: ahrC: licT: padR: mdxR; mtlR: nusA: sigE: gutR: sigF: adaA: gltC; nrdR: rocR: hrcA: bltR: malR: licR: sinR: birA: ccpA: glnL: sigL: dnaA: citT: zur: splA: yxdJ: hprT: mhqR: ywbI: xre: arsR: glcT: codY: bkdR: cysL: treR: sacY;…
pstS	sigB: sdpR	sigB: sdpR
ylyA	sigA: citT: arsR: rsoA: bkdR: glcT: malR: lexA: ccpA: hprT: nrdR: tilS: lmrA: purR: walR: sigM: treR: xre	sigA: citT: arsR: rsoA: bkdR: glcT: malR: lexA: ccpA: hprT: nrdR: tilS: lmrA: purR: walR: sigM: treR: xre; araR: sinR: slrR: cysL: gltC: sigD: bltR: ccpN: rocR: resD: liaR: splA: licT: glcR: gerE: mtlR: dnaA: sigO: sigY: salA: glnL: comA: hutP: mdxR: licR: rsfA: ansR: yxdJ: codY: padR: birA: zur: fruR
cggR	hrcA: iolR	hrcA: iolR; spo0A: spoVT; frlR: sigV; ohrR: ccpA: immR: tilS; sigW: abh: mhqR: nsrR: adaA: yfmP: rplT: pyrR: citT: mgsR: sigL: manR: sinR: rex: gabR: walR: cssR: sigE: yfhP: rpsB: bkdR: alsR: yrkP: sigY: rsoA: rplL: malR: degU: sigF: sigA: codY: nhaX: bmrR: hutP: sigM
ilvC	spo0A: sigA	spo0A: sigA; comA: tilS; spoVT: nadR: fur: cggR; mtlR: lmrA; glpP: resD; gerE: glcT; gutR: sigO; cysL: manR; phoP: nrdR; sacT: treR: rplL: perR: mdxR: ylaC: nusA: glnL; ccpC: rsoA: rplT: sinR: cymR: gabR: iolR; adaA: yclJ: azlB: rok: ytrA: sigE: zur: aseR: fadR: licT: nhaX: splA: yrkP: sigI: bkdR: pyrR: nsrR: sigL: sdpR: fruR: sigB: sigD: hutP: sigH: sigX: sigV: rplJ: yodB: rsfA: lexA: dnaA: codY…
spoVG	salA: spoVT	salA: spoVT; nusA: tilS; codY: lmrA: phoP: mntR; glcT: gerE; sigA: bkdR: ahrC: cymR: exuR: sigF: rsfA: purR; sacT: abrB: yfhP: dnaA: licT: ccpC: araR: liaR
mntH	sigM: iolR	sigM: iolR; citT: xre: walR: gutR: sigA: mtlR: sigY: zur: comA; rocR: sigD: adaA: treR: sigH: sigO: sigV: deoR: ccpA: yrkP: gerE: sinR: malR: ccpN: yxdJ: resD: padR: comK: cysL: tilS: sacY: gabR: licT: yfmP: dnaA: cymR: araR: ansR: gltC: splA: birA: ahrC: nrdR: lmrA: hutP; abh: nadR: ctsR: bceR: tyrZ: levR: rpmE: mgsR: manR: ylaC: kdgR: spoVT: rex: phoP: rplL: fadR: fnr: ycnK: rplJ: gntR: cggR: m…
spsD	yxdJ: licR: bltR: sigA: slrR: rsfA: rsoA: ycbG: padR: treR: cysL: nrdR: comA: zur: mtlR: gltC: purR: resD	yxdJ: licR: bltR: sigA: slrR: rsfA: rsoA: ycbG: padR: treR: cysL: nrdR: comA: zur: mtlR: gltC: purR: resD; mhqR: cymR: ccpN: malR: sigO: hutP: yfmP: dnaA: hprT: walR: tilS: gutR: fruR: sigL: iolR: ansR; nusA: glnL: araR; sacY: sigV: deoR: yfhP: ahrC: lmrA: ywbI; codY: xre: birA; sigE: sigM: sigD: bkdR: licT: ccpA; mtrB: rocR: mdxR: yrkP: adaA: comK: salA: gerE: glcT: arsR: liaR: lexA; citT: splA:…
gerPF	fur: gltR: birA: purR: exuR: ylaC: mntR: fadR: ahrC: yrkP: spo0A: ytrA: acoR: mtrB: citB: salA: sigG: rpsB: perR: dnaA: sigX: abh: sigW: rpmE: spoVT: abrB: comK: yfhP: glpP: sigV: iolR: degU: hprT: splA: hutP: araR: gabR: fruR: sigL: glcT: comA: sigD: liaR: cysL: glcR: sacY: codY: walR: lmrA: rok: frlR: sigY: rsfA: licR: mtlR: yxdJ: padR: ccpN: gltC: glnL: ywbI: bltR: yfmP: ccpA: tilS: sigF: licT…	fur: gltR: birA: purR: exuR: ylaC: mntR: fadR: ahrC: yrkP: spo0A: ytrA: acoR: mtrB: citB: salA: sigG: rpsB: perR: dnaA: sigX: abh: sigW: rpmE: spoVT: abrB: comK: yfhP: glpP: sigV: iolR: degU: hprT: splA: hutP: araR: gabR: fruR: sigL: glcT: comA: sigD: liaR: cysL: glcR: sacY: codY: walR: lmrA: rok: frlR: sigY: rsfA: licR: mtlR: yxdJ: padR: ccpN: gltC: glnL: ywbI: bltR: yfmP: ccpA: tilS: sigF: licT…
gntZ	bltR: comK	bltR: comK; hprT: rsfA; arsR: ccpN; gerE: hutP; rsoA: dnaA; mhqR: nrdR; sigY: mdxR; sigO: sigE; nusA: splA; ycbG: sigA; gltC: sigL; ccpA: xre: lexA: cymR: comA: sigH: zur: licR: ywbI: codY: sigF: purR: sigM: birA: adaA: slrR
icd	sigB: abrB	sigB: abrB; ctsR: rpmE: mgsR: sigG; sacT: rsfA; sigF: ccpA: codY: nhaX; sigE: kdgR: dnaA: purR
sipW	sigL: sigD: padR: mtrB: adaA: sigY: bltR: liaR: dnaA: cymR: slrR: glcT: yrkP: gutR: ccpN: comK: ccpA: sigE	sigL: sigD: padR: mtrB: adaA: sigY: bltR: liaR: dnaA: cymR: slrR: glcT: yrkP: gutR: ccpN: comK: ccpA: sigE; yfhP: birA: hprT: malR: lmrA: sigO: sigA: sigF: purR: mhqR: citT: nusA: comA: arsR: rsoA: splA; sinR: hrcA: ansR: sigM: sigV: walR: licT: zur: yxdJ: licR: glnL: ahrC: cysL: codY: sacY: gltC: tilS: deoR: xre: nrdR: iolR: mtlR: rsfA: treR: hutP: gerE: resD: mdxR: lexA; manR: gabR: sigH: rocR:…
spoVAEB	licR: malR: cysL: mtlR: bltR: sigF: ccpA: licT: dnaA: arsR: rsoA: gerE: yxdJ: sigE: padR: splA: mdxR: rsfA	licR: malR: cysL: mtlR: bltR: sigF: ccpA: licT: dnaA: arsR: rsoA: gerE: yxdJ: sigE: padR: splA: mdxR: rsfA; walR: sigO: purR: mhqR; hrcA: mtrB: ccpN: sigH: sigY: ywbI: sigM: cymR: ansR: araR: sigL: resD: slrR: iolR: adaA: glcT: treR: gltC: zur: hutP: sigA: comK: sigD: xre: gutR: nusA: yfmP: yfhP: ycbG: deoR: citT: yrkP; glpP: spoVT: fruR: glcR: gabR: alsR: sinR: salA: sacY: tilS: frlR: ahrC: codY…
lysS	sigF: splA	sigF: splA; comK: slrR; sigE: bltR; ansR: fruR: yrkP: adaA; xre: citT; padR: purR: malR: nrdR; sigM: yxdJ; sigO: iolR; rsfA: gutR: hprT: sigV; gerE: arsR: araR; gltC: mhqR: licR; sigA: mdxR: zur: bkdR: deoR: hutP: yfmP; sacY: ccpA: comA: rsoA: treR: mtlR: dnaA; sigL: glnL: walR: nusA: sigD: liaR; cymR: glcT: cysL: codY: birA: ahrC
ptsH	abrB: zur: dnaA: cggR: tilS: glnR: gerE: hrcA: hprT	abrB: zur: dnaA: cggR: tilS: glnR: gerE: hrcA: hprT; rex: sigE: ccpA: ctsR: citT: cymR: mhqR: rpsD: purR: codY: slrR: rsfA: mntR: treR: hutP: sigM: sigD; sigL: exuR: sigY: sigH: xre: resD: rplJ: gltC: sigW: nusA: sigF: rpsB: comK: cysL: splA: nsrR: fruR: gutR: rplT: yrkP: rsoA: ccpN: sigA: gabR: bltR: sigV: nrdR: adaA: mdxR: pyrR: sigO; salA: deoR: lexA: sigB: glcT: comA: yfhP: rocR: mtrB: arsR: …
safA	rsfA: lexA: purR: sigH: dnaA: salA: rex: rpsB: ccpA	rsfA: lexA: purR: sigH: dnaA: salA: rex: rpsB: ccpA; abrB: rok; nrdR: glnR: gerE: perR: exuR: mtrB: sigX: rplJ; sigF: fur
fruA	gerE: rsfA: hutP: sigE	gerE: rsfA: hutP: sigE; citT: hprT: sigO: splA: purR: slrR: mdxR: bltR: comK; adaA: sigF: cymR: sigY; cysL: comA: licR: yrkP: arsR: rsoA: ccpN: sigV; ywbI: mtlR: gutR; xre: glcT: ansR: sacY: malR: zur: sigA; tilS: lexA: nrdR; yfhP: iolR: fruR: sigM: bkdR: sigD: dnaA; mtrB: birA: frlR: gabR: araR: nusA: yxdJ: rocR: ahrC: gltC: walR: codY: sigL: glnL: liaR: sigH: lmrA: salA: sinR: deoR: yfmP: ccpA:…
mcpA	sigO: rsfA: lmrA: bltR	sigO: rsfA: lmrA: bltR; sigV: sigF; rsoA: comK: zur: mtlR; sigM: arsR; sigD: glcT; tilS: mdxR; lexA: cymR: sigL: hutP: mhqR: sigE: gerE: araR; dnaA: ansR: licR; purR: ycbG: birA; sacY: gutR: glnL; adaA: nrdR: yfhP; yfmP: padR: deoR; gltC: walR: malR; ccpN: ywbI: citT; licT: ccpA: yxdJ; treR: sigY: iolR; codY: liaR: ahrC; mgsR: fur: glnR: nhaX: fnr: rpsD: yodB: sigI: citB: mntR: degU: ctsR: gntR: …
adaB	sigV: sigO: bltR: adaA	sigV: sigO: bltR: adaA; mdxR: gerE: citT: xre: arsR: rsfA: sigE: splA: comK; sigM: hutP: mtlR: slrR; glnL: sigF: treR: cysL: lmrA: nusA: rsoA: yrkP; sigD: ansR: sigY; deoR: liaR: walR; tilS: sigL: zur; malR: licR: yxdJ: purR: cymR: salA: glcT: gutR: comA: ywbI: nrdR: gltC: ccpN: dnaA; sigH: sigA: fruR; hprT: iolR: resD: ccpA: ycbG: yfhP: ahrC: mhqR: codY: araR: lexA: birA; yfmP: sacY; padR: licT;…
era	gutR: ccpC	gutR: ccpC; sigX: gerE; frlR: desR; nadR: rplT; licT: salA; kdgR: slrR: resD: phoP; sinR: glpP: rplL: spo0A; dnaA: nhaX: abh: glcT; xylR: nsrR; tilS: glcR: sigW; cggR: ccpA: deoR: rpsD: hprT: rocR: nusA; padR: ycnK: liaR; ytrA: alsR: mtlR; rpsB: abrB: xre: sigL: degU: ywbI: ohrR: birA: rex: tnrA: sigH: sigA: yclJ; bkdR: mtrB: arsR: sigY: sigI: fadR; acoR: adaA: ahrC: ansR: araR: aseR: azlB: bceR:…
ssuB	sigL: lexA: hrcA: sigM: mtlR: liaR: gltC: ccpN: lmrA: ccpA: ywbI: adaA: sigA: rsfA: licT: mhqR: yrkP: sigE	sigL: lexA: hrcA: sigM: mtlR: liaR: gltC: ccpN: lmrA: ccpA: ywbI: adaA: sigA: rsfA: licT: mhqR: yrkP: sigE; yfmP: gutR: dnaA: yxdJ
ptsI	sigF: abrB: birA: padR: sigL: ywbI: sigE: purR: ccpA	sigF: abrB: birA: padR: sigL: ywbI: sigE: purR: ccpA; ccpN: dnaA: rsfA: gutR; iolR: tilS: arsR: mtlR: deoR: bltR: adaA: sigV; sigY: treR: sigM: yrkP; gltC: fruR: splA: comK: licR: sacY: walR: nrdR: xre: sigD: rsoA: ctsR: resD: lexA: sigO; hprT: comA: slrR; glpP: salA: bkdR: liaR: cysL: mtrB: yxdJ: sigH: mntR: nusA: gabR: yfmP: mhqR: lmrA: gerE: ycbG: cymR: yfhP: glcT: codY: zur: licT: hutP: malR:…
rplN	glnR: rpsD	glnR: rpsD; rplT: rplJ
sspF	rok: abrB	rok: abrB; ccpA: sigH; mtrB: glnR
minC	rplJ: glnR: sinR: rpsD: birA: sigG: fur: perR: nsrR: hrcA: pyrR: xpf: abh: zur: sigH: acoR: sdpR: sacT: fadR: cggR: rpmE: sigW: rex: yfhP: glpP: sacY: yrkP: mntR: sigL: malR: glcT: splA: fruR: ycbG: iolR: araR: cysL: glcR: bkdR: walR: mtlR: gabR: rocR: rsfA: bltR: citT: sigY: licR: tilS: comK: ccpN: gerE: ywbI: sigO: hutP: purR: adaA: mhqR: frlR: glnL: nrdR: liaR: hprT: padR: deoR: rsoA: cymR: cc…	rplJ: glnR: sinR: rpsD: birA: sigG: fur: perR: nsrR: hrcA: pyrR: xpf: abh: zur: sigH: acoR: sdpR: sacT: fadR: cggR: rpmE: sigW: rex: yfhP: glpP: sacY: yrkP: mntR: sigL: malR: glcT: splA: fruR: ycbG: iolR: araR: cysL: glcR: bkdR: walR: mtlR: gabR: rocR: rsfA: bltR: citT: sigY: licR: tilS: comK: ccpN: gerE: ywbI: sigO: hutP: purR: adaA: mhqR: frlR: glnL: nrdR: liaR: hprT: padR: deoR: rsoA: cymR: cc…
yoqM	sigB: sdpR	sigB: sdpR; licT: bkdR: mtlR: rpmE
proA	comA: gerE: comK: splA: hutP: yrkP: dnaA: slrR: sigY	comA: gerE: comK: splA: hutP: yrkP: dnaA: slrR: sigY; adaA: hprT; treR: lexA: nusA: zur: rsoA: xre: mdxR: glcT: codY: bltR: purR: ccpN: arsR: sigO: ahrC: sigF: tilS; ccpA: rsfA: mhqR; yfmP: sigE: sinR: walR: sigM: sigA: sigV; araR: sigD: sigH: citT: licT: gltC: mtlR: ycbG: liaR: padR: nrdR: cymR: bkdR: yfhP
ymaG	mtrB: zur	mtrB: zur; sigH: lexA; lmrA: purR; ansR: rok; malR: ccpN; licR: dnaA; perR: treR; abrB: liaR; glcT: walR; cysL: ccpA; hprT: xre; rpmE: mtlR; licT: degU: sigL; araR: ywbI: nrdR; nusA: rsfA: yxdJ; bkdR: sigA: cymR; spoVT: gltC: birA; padR: tilS: fruR; glnL: sigX: sacY; mhqR: ycbG: sigD; yfmP: yfhP: resD; rex: deoR: comA; hutP: sigM: iolR; gutR: ahrC; slrR: sinR; arsR: sigY; codY: mdxR; splA: gerE; …
gerAC	tilS: gltC: adaA: resD: sigY: lmrA: mdxR: rsfA: bltR	tilS: gltC: adaA: resD: sigY: lmrA: mdxR: rsfA: bltR; mtlR: sigF; slrR: sigV; sigE: rsoA; licR: xre: fruR: malR: nusA: ccpN: bkdR: sigL: rocR: padR: ahrC: deoR: comK: yfmP: salA: gutR: lexA: arsR: hutP: sigA: ycbG: glcT: gabR: glnL: araR: hprT: citT: sigO: dnaA: yxdJ: birA: splA: yrkP: purR; phoP: glpP: glnR: sigB: cggR: rplJ: ganR: rpsD: acoR: spo0A: sigW: fadR: rex: fur: spoVT: rpmE: sigX: ylaC…
yutC	bltR: mdxR	bltR: mdxR; sigV: sigO; comK: ahrC; adaA: rsoA; mhqR: sigY: sigD: nrdR: arsR: citT: yrkP: sigF; gltC: slrR; fruR: hutP; rsfA: walR; lmrA: splA; glnL: glcT: licT: sigH: cymR: licR: lexA: comA: xre: deoR: sigL: padR: gerE: treR: sigE; ansR: cysL: sacY: yfhP: gutR: bkdR: araR; sigM: mtlR: ywbI; birA: zur: purR; codY: iolR: yfmP; dnaA: sigA: ycbG
ispG	gerE: codY: walR: bkdR: ccpN: nusA: yrkP: purR: sigF	gerE: codY: walR: bkdR: ccpN: nusA: yrkP: purR: sigF; lmrA: padR: sigE: mtrB: mdxR: bltR: fruR: mhqR: glnL: licT: treR: mtlR: zur: yfmP: sigM: sigH: sigL: sinR: salA: liaR: rsoA: splA: ywbI: malR: gutR: sigY: sacY: ccpA: yfhP: comK: hprT: adaA: sigO: ansR: sigV; rex: sacT: sdpR: rplJ: rpsD: spo0A: rpmE: mgsR: perR: ccpC: acoR: citB: fur: immR: kdgR: licR: rok: degU: fnr: manR: bceR: pucR: rocR: g…
sdpR	ywbI: mhqR: gmuR: degU: sigA: sigW: phoP: sacY: araR: sdpR: sigB: mtlR: malR: ytrA: yxdJ: liaR: glnL: rpmE	ywbI: mhqR: gmuR: degU: sigA: sigW: phoP: sacY: araR: sdpR: sigB: mtlR: malR: ytrA: yxdJ: liaR: glnL: rpmE; sacT: abrB: acoR: sigO: abh: yfmP: ansR: bkdR: aseR: azlB: bceR: birA: bltR: bmrR: adaA: ccpC: ccpN: cggR: citB: citR: citT: codY: comA: comK: csoR: cssR: ctsR: cymR: cysL: mntR: deoR: desR: dnaA: exuR: fadR: fnr: frlR: fruR: fur: gabR: ganR: gerE: glcR: glcT: glnR: glpP: gltC: gltR: gntR: …
rplO	rplJ: comA	rplJ: comA; hrcA: rplL; nadR: rplT; rpsD: glnR; fur: hprT; perR: rpsB; mtrB: nsrR
hprK	fruR: hutP: sigF: zur: bkdR: bltR: ccpA: sigY: yrkP	fruR: hutP: sigF: zur: bkdR: bltR: ccpA: sigY: yrkP; treR: ansR: citT: salA: nusA: sigE: mhqR: codY: gutR: mdxR: comK: sigO: licR: sigL: lexA: adaA: sigA; rsoA: ywbI: liaR: hprT: rsfA: slrR: gerE; sigH: sinR: cggR: gltC: padR: yfmP: nrdR: malR: mtrB: licT: purR: iolR: glnL: birA: lmrA: cysL: cymR: xre: tilS: splA: dnaA: ahrC: glcT: araR: ycbG: walR: sigM: resD: arsR; nsrR: mntR: manR: frlR: nadR:…
yocH	dnaA: purR	dnaA: purR; hrcA: ccpA: rplJ: hprT; mtrB: rsfA: sigA: sigL: sigE: desR: rpsD: nusA: abrB: sinR: lexA: sigH: rex: kdgR: degU: rpmE: sigF: rpsB; rok: glnR: salA; glpP: slrR: azlB: gutR: perR: codY: sigY; mdxR: gerE: citT; glcT: acoR: sigV: sacT: nadR: ccpC: sigX; abh: adaA: ahrC: alsR: ansR: araR: arsR: aseR: bceR: birA: bkdR: bltR: bmrR: ccpN: cggR: citB: citR: comA: comK: csoR: cssR: ctsR: cymR: …
wprA	nrdR: walR	nrdR: walR; citB: lexA; acoR: yfiR: spo0A: zur: adaA: mhqR: fnr: nadR: ywbI: immR: sigG: gerE: licR: phoP: gltC: codY: licT: gabR: sacY: yodB: sigL: yfmP: ahrC: purR: iolR: degU: sigH: slrR: gutR: kdgR: glnL: sacT: rplT: sigY: salA: bkdR: bltR: cysL: sinR: hprT: sigO: lmrA: mgsR: sigE: padR: mdxR: yfhP: hutP: abh: splA: xre: rplL: rsoA: sigA: fur: rok: fruR: rpsD: mtlR: perR: yrkP: ycbG: sigV: ci…
ywjA	licR: sigF	licR: sigF; sigO: citT; rsfA: rsoA; yfmP: mtlR; sigL: slrR; ycbG: ywbI; nusA: liaR; sigM: mdxR: licT: bkdR; abh: abrB: acoR: adaA: ahrC: alsR: ansR: araR: arsR: aseR: azlB: bceR: birA: bltR: bmrR: ccpA: ccpC: ccpN: cggR: citB: citR: codY: comA: comK: csoR: cssR: ctsR: cymR: cysL: czrA: degU: deoR: desR: dnaA: exuR: fadR: fnr: frlR: fruR: fur: gabR: ganR: gerE: glcR: glcT: glnL: glnR: glpP: gltC: …
rpmC	sigD: dnaA: rplJ: mtrB: rpsB: fur: rplT: rpsD: glnR	sigD: dnaA: rplJ: mtrB: rpsB: fur: rplT: rpsD: glnR; abh: abrB: acoR: adaA: ahrC: alsR: ansR: araR: arsR: aseR: azlB: bceR: birA: bkdR: bltR: bmrR: ccpA: ccpC: ccpN: cggR: citB: citR: citT: codY: comA: comK: csoR: cssR: ctsR: cymR: cysL: czrA: degU: deoR: desR: exuR: fadR: fnr: frlR: fruR: gabR: ganR: gerE: glcR: glcT: glnL: glpP: gltC: gltR: gmuR: gntR: gutR: hprT: hrcA: hutP: hxlR: immR: iolR: …
pdhD	zur: hrcA: glnR: hprT	zur: hrcA: glnR: hprT; dnaA: tilS; mtrB: cggR: cymR: gerE; hutP: sigD: mtlR: treR; sigA: sigM: codY: ccpA; sigL: slrR; nusA: mhqR: citT: deoR; rex: mta: glnL: acoR: spoVT: gmuR: rok: sigB: birA: hxlR: yodB: xre: bltR: liaR: iolR: rplL: sacY: sigE: ccpN: mntR: ccpC: araR: ctsR: sigX: gutR: rpsB: glcT: salA: pyrR: ansR: yfmP: rocR: sigV: lmrA: arsR: splA: glpP: ahrC: licT: sigO: fruR: exuR: rpsD: a…
cotM	yxdJ: sigL	yxdJ: sigL; mtlR: ycbG; gerE: sigA: cysL: padR; sigD: lmrA; yfmP: gutR; ansR: araR: ywbI: birA; deoR: sigF; licR: citT; splA: comK: ahrC: iolR: nusA: gltC: yrkP: glnL; rsfA: sigE: sigO; liaR: treR: comA; malR: bkdR: codY; sacY: hutP: ccpA; sigY: fruR: lexA: mtrB: nrdR: gabR: rocR: ccpN: purR: bltR: yfhP: dnaA: slrR: mdxR: cymR: walR: glcT: xre: resD: rsoA: hprT: sigM: tilS: arsR: licT: adaA: sigV…
prs	mdxR: rsoA: birA: sigL: sigO: bltR: sigF: splA: adaA	mdxR: rsoA: birA: sigL: sigO: bltR: sigF: splA: adaA; ccpA: slrR: padR: mtlR: rsfA: ccpN: sigA: sinR: sigY: arsR: citT: yrkP: licR: nusA: purR: sigE: hutP; gltC: sigD: dnaA: codY: sigV: zur: gerE
comGB	hprT: rsoA	hprT: rsoA; sigO: gltC; citT: slrR: rsfA: sigF; gerE: bltR; cysL: ycbG: codY: araR: splA: mdxR: adaA: mtlR; liaR: sacY; sigV: yfmP: sigE: licT; treR: lmrA: sigA: arsR: dnaA: sigY: glnL; comK: malR: gutR; fruR: sigM: yxdJ; abh: abrB: acoR: ahrC: alsR: ansR: aseR: azlB: bceR: birA: bkdR: bmrR: ccpA: ccpC: ccpN: cggR: citB: citR: comA: csoR: cssR: ctsR: cymR: czrA: degU: deoR: desR: exuR: fadR: fnr:…
odhB	salA: sigB	salA: sigB; phoP: abrB: rpsB: ccpA; rplT: sigD: kdgR: sigX; sacT: citT: glpP: mgsR: hutP: gabR: hprT: perR: comA: gerE: ccpC: tilS: sigF: kipR: cggR: bceR: spoVT: rok: tnrA: mtrB: rplL: rocR: glcR: sigW: ccpN: rsfA: ctsR: purR: glcT: exuR: glnR: rplJ: dnaA: desR: gutR
glpF	treR: hrcA: sigF: cggR	treR: hrcA: sigF: cggR; glpP: yodB: glcT: resD: ctsR: licT: glcR: sigO: glnL: yfmP: purR: iolR: lmrA: manR: sigD: citT: hprT: yxdJ
spsF	sigV: glcT: yrkP: cysL: licR: malR: lexA: gltC: ansR: yfmP: adaA: sigE: cymR: ywbI: xre: sigM: dnaA: ccpN: rocR: sigA: sigH: arsR: comK: nrdR: tilS: mdxR: hutP: mtlR: lmrA: rsoA: sigY: hprT: yxdJ: gerE: sigL: rsfA: bltR	sigV: glcT: yrkP: cysL: licR: malR: lexA: gltC: ansR: yfmP: adaA: sigE: cymR: ywbI: xre: sigM: dnaA: ccpN: rocR: sigA: sigH: arsR: comK: nrdR: tilS: mdxR: hutP: mtlR: lmrA: rsoA: sigY: hprT: yxdJ: gerE: sigL: rsfA: bltR; phoP: glnR: xpf: sacT: ctsR: rpsD: cggR: sdpR: citB: rpmE: sigW: rex: acoR: spoVT: exuR: rpsB: degU: perR: rok: abrB: natR: comA: glpP: iolR: codY: frlR: liaR: slrR: bkdR: glcR: …
spsJ	rsfA: sigG	rsfA: sigG; purR: abh: rpmE: sigE: abrB: fadR: sigW: sigF: sacT; cggR: bkdR: rex: ccpA: hrcA: rocR: licT: dnaA
yfmS	glcT: yrkP: nrdR: resD: yxdJ: sacY: glnL: nusA: ccpN: slrR: sigE: sigY: ccpA: sigD: hprT: yfmP: mhqR: rsfA	glcT: yrkP: nrdR: resD: yxdJ: sacY: glnL: nusA: ccpN: slrR: sigE: sigY: ccpA: sigD: hprT: yfmP: mhqR: rsfA; codY: sinR: bkdR: sigF: padR: sigA: ahrC: cysL: zur: araR: licT: ansR: sigO: dnaA: lexA: ywbI; comK: liaR: yfhP: arsR: splA: walR: mdxR; rsoA: fruR: deoR: ycbG: gerE: sigM
asd	hutP: sigE: rpmE: mntR: bltR: dnaA: tilS: cymR: splA: sigA: sigO: mdxR: hrcA: hprT: rex: sigW: rsfA: cggR	hutP: sigE: rpmE: mntR: bltR: dnaA: tilS: cymR: splA: sigA: sigO: mdxR: hrcA: hprT: rex: sigW: rsfA: cggR
sdpB	liaR: sdpR	liaR: sdpR
cheA	sigL: ccpA: tilS: arsR: rsoA: yrkP: rsfA: splA: sigO	sigL: ccpA: tilS: arsR: rsoA: yrkP: rsfA: splA: sigO; aseR: mntR: alsR: spoVT: glnR: gltR: fur: citB: xylR: yetL: glpP: exuR: kdgR: perR: sigB: bmrR: xpf: csoR: cssR: sigI: abh: araR: cysL: walR: gutR: ansR: sinR: citT: malR: xre: bltR: cymR: treR: sigD: glnL: licR: licT: nusA: padR: comA: yfmP: gltC: rocR: slrR: bkdR: adaA: fruR: sigV: sigY: sigF: sigA: mtlR: gerE: lmrA: sigH: sacY: mdxR: birA: …
des	licT: yrkP: gabR: rsfA: mtlR: comA: lmrA: sigM: liaR: araR: adaA: codY: sigE: rsoA: splA: bltR: sigL: comK	licT: yrkP: gabR: rsfA: mtlR: comA: lmrA: sigM: liaR: araR: adaA: codY: sigE: rsoA: splA: bltR: sigL: comK; sigV: glnL: nrdR: sigO: yxdJ: slrR: mdxR: birA; resD: ccpA: dnaA; cysL: iolR: sigF; manR: tilS: fruR: hprT: ahrC: arsR: rocR: sigY: deoR: licR: salA: yfmP: ywbI: zur: gutR: citT: hutP: sigA: bkdR: glcT: ccpN: walR: ansR: malR: gltC: padR: nusA: yfhP: sacY; xre: treR: purR: sigD: ycbG
gyrB	sigA: araR	sigA: araR; birA: mdxR; abh: abrB: acoR: adaA: ahrC: alsR: ansR: arsR: aseR: azlB: bceR: bkdR: bltR: bmrR: ccpA: ccpC: ccpN: cggR: citB: citR: citT: codY: comA: comK: csoR: cssR: ctsR: cymR: cysL: czrA: degU: deoR: desR: dnaA: exuR: fadR: fnr: frlR: fruR: fur: gabR: ganR: gerE: glcR: glcT: glnL: glnR: glpP: gltC: gltR: gmuR: gntR: gutR: hprT: hrcA: hutP: hxlR: immR: iolR: kdgR: kipR: levR: lexA: …
sspE	rsfA: abrB	rsfA: abrB; purR: ccpA; licT: sigH; perR: ccpN; sacT: dnaA; sigW: rok
yqaS	sigA: zur: yrkP: nrdR: padR: rsfA: glcT: arsR: lmrA	sigA: zur: yrkP: nrdR: padR: rsfA: glcT: arsR: lmrA; walR: comK; sigV: gutR: gerE: citT: dnaA: comA: sigO: mdxR: sigF: iolR: lexA: hutP: sigY: deoR: nusA: ccpN: hprT; codY: xre: slrR; rsoA: sigD: mhqR: splA: sacY: licT: cymR: salA: mtrB: mtlR: purR: glnL: resD: fruR: sinR: ahrC: bltR: malR: yfhP: sigL: ccpA: ycbG: licR: sigE: sigH: yfmP: liaR: ywbI: adaA: gltC; tilS: birA; cysL: araR: ansR: sigM:…
yqhV	sigO: comK	sigO: comK; sigF: gerE; arsR: citT; rsfA: hutP; fruR: splA: slrR: sigE; rsoA: adaA; comA: sigV; sigY: yrkP; ccpN: mdxR; glcT: nrdR; padR: bltR; hprT: malR: gltC; glnL: sigA: zur; birA: treR: mtlR; sigL: dnaA: deoR; bkdR: sacY: yxdJ; ccpA: xre: purR; ahrC: codY: yfmP; mhqR: ywbI: yfhP; resD: cysL: sinR: nusA: liaR: gabR: cymR: licR: lexA: lmrA: sigM: ycbG
perR	lexA: bkdR	lexA: bkdR; rplT: sigW; citB: deoR; ccpC: gabR; comA: spoVT; rpmE: hprT; fnr: sigY; ctsR: ycnK; nrdR: purR: codY: nhaX: pucR: rex: comK: sigV: sigA: perR: bmrR: sigO: lmrA: natR: sigG: azlB: sigE: glnR: fur: ydfI: bceR: sinR: rsoA: kdgR: mgsR: sacT: sigH: gutR: tilS: xre: malR: tyrZ: rplJ; rpsD: sigF: hrcA: xpf: pyrR: desR: rpsB: mtrB: czrA: citT: splA: bltR
appD	gutR: rsfA: liaR: yxdJ	gutR: rsfA: liaR: yxdJ; bltR: iolR: walR: comA: yfmP: resD: tilS: licR: mhqR: sigO: sigA: purR: ccpA: sigY: ahrC: rsoA: adaA: treR; hutP: sigD; sigF: ywbI: glnL; citT: salA: ccpN: malR: nrdR: gerE: glcT; arsR: dnaA: yrkP: mtlR: hprT: sigL: splA: nusA: sigH: araR: lmrA: cymR: birA: comK; mtrB: sigE: slrR: fruR: xre: lexA: zur: codY: bkdR: ansR: mdxR: sacY; ccpC: spo0A: phoP: nadR: sigX: glcR: hrcA…
sppA	birA: fruR: licR: rsfA: yxdJ: nusA: rsoA: dnaA: sigV: ahrC: walR: treR: sigO: sigA: cymR: ywbI: lexA: comA	birA: fruR: licR: rsfA: yxdJ: nusA: rsoA: dnaA: sigV: ahrC: walR: treR: sigO: sigA: cymR: ywbI: lexA: comA; gutR: iolR; araR: glcT; yfmP: sigM; yfhP: bkdR: gerE; ycbG: gltC: lmrA; glnL: xre: bltR; adaA: ansR: mtlR; liaR: ccpN: tilS; licT: cysL: hutP; yrkP: sigL: padR: splA: resD: ccpA
rsoA	tnrA: abh: gltC: mhqR	tnrA: abh: gltC: mhqR; manR: hutP: ohrR: walR: yodB: kdgR: gutR: yrkP: hxlR; ahrC: glnL: rpsD: mdxR; rplJ: purR; xpf: codY; nsrR: araR; glcT: frlR: citT: rplL: sigL: ywbI: sigG; nhaX: ansR: degU; sigH: adaA: yxdJ: ytrA: padR: nrdR: fur; ywcC: ycbG: ycnK: fnr: cysL: yfhP: birA: ganR: cssR: yetL: rsoA: rok: arsR: bkdR: liaR: sigY: xre: spo0A: gltR: iolR: sigW: sigA: sigO: tyrZ: alsR: ydfI: tilS; sa…
coxA	purR: ccpA	purR: ccpA; slrR: abrB; spoVT: rok: ansR: rsfA; rsoA: exuR: sacY: glnR: birA: dnaA: sigE: sigH
ssbA	glnR: rpsD	glnR: rpsD; rplT: rplJ; mtrB: rpsB; abrB: hrcA
yfhC	sigW: rex	sigW: rex; sigF: comA: tnrA: rplL: rocR: ylaC: czrA: degU: gutR: iolR: manR: xylR: frlR: abrB: bmrR: citB: rplT: yfiR: sigB: bkdR: phoP: kipR: ansR: acoR: fnr: cymR: csoR: immR: rplJ: nrdR: mgsR: licT: liaR: nadR: mhqR: yetL: xre: glnR: rpmE: purR: pucR: xpf: sdpR: rpsD: sacT: abh: rsfA: nsrR: splA: sigO: dnaA: mta: pyrR: azlB: slrR: hutP: yrkP: sigH: citT: hprT: zur: hrcA: ycnK: sinR: adaA: codY…
yqaK	adaA: bltR	adaA: bltR; yrkP: slrR: comK: ahrC: treR: sigV: licT: citT: hutP; liaR: sigF; sigO: comA: sigY: hprT
ntdC	sigB: sdpR	sigB: sdpR; mtlR: rpmE; mtrB: liaR; degU: birA; sacY: sigW; ycnK: araR
sunA	liaR: sdpR	liaR: sdpR
infB	gltC: slrR: sigO: sigF	gltC: slrR: sigO: sigF; glcT: cymR: sigV: liaR: sigE: gutR: mhqR: rsoA: adaA; bkdR: mdxR; codY: citT: licT: rsfA: arsR: splA: mtlR: lmrA: fruR: ywbI: gerE: glnL: sigM: tilS: licR: birA: bltR; araR: xre: dnaA: ccpA: comA: resD: yrkP: yfmP: ahrC: cysL: ansR: hutP: comK: sigY; spoVT: degU: rplJ: yodB: sinR: spo0A: abrB: xpf: desR: hrcA: ytrA: rpmE: sacT: ccpC: fur: fadR: abh: sigW: nsrR: sigG: phoP:…
bltD	lexA: xre	lexA: xre; ccpN: comA: rsfA: sigM; fur: nsrR: sigH: ohrR: sigW: hutP: yodB: resD: acoR: degU: abh: nadR: rex: ydfI: sigO: cggR: ctsR: xylR: tnrA: levR: sdpR: ahrC: mtrB: fruR: sacY: gutR: lmrA: hrcA: frlR: walR: cysL: splA: padR: tilS: glcT: sigV: deoR: bkdR: glcR: sinR: codY: dnaA: sigA: citT: ansR: bltR: ccpA: sigE: nrdR: sigF: gltC: ycbG: glnL: comK: adaA: salA: rocR: zur: sigD: mdxR: nusA: yr…
yorC	gntR: sigO	gntR: sigO; rsoA: acoR; hprT: levR; hxlR: ywbI
spoIIB	sigO: kdgR: hprT: mdxR	sigO: kdgR: hprT: mdxR
treA	gutR: codY: comA: liaR	gutR: codY: comA: liaR; ccpA: sigL; treR: sigE; birA: resD: walR: sigY; bkdR: ywbI; nusA: lexA; ycbG: deoR: ansR: mhqR; hprT: dnaA; sigA: ccpN: gltC: lmrA; araR: yfmP: xre: slrR: bltR: splA: sigM: sigH: fruR: comK: rsfA: gerE: sigO: tilS: mtlR; glcR: zur: sigV: yrkP: rsoA: glcT: cymR: yxdJ: sigD: sacY: glnL: cysL: mdxR; rok: sdpR: frlR: alsR: natR: yfhP: mtrB: hrcA: ahrC: padR: sinR: hutP: citT: …
drm	sigV: sigE: nusA: sigF	sigV: sigE: nusA: sigF
tatAD	gltC: sigO	gltC: sigO; rsoA: sigF; licT: yfmP; citT: liaR: comA: sacY; slrR: hutP; sigL: yfhP: rsfA: zur; gutR: sigY: gerE: bltR; xre: mhqR; adaA: glnL: hprT: deoR; tilS: yxdJ: nrdR; sigD: araR: lmrA; ywbI: sigV: fruR; purR: walR: sigE: resD: arsR: treR: birA; ycbG: licR: nusA; sigM: iolR: mtlR; dnaA: sinR: padR: glcT: mdxR: lexA: frlR: comK: sigH: ansR: splA: cysL; codY: ahrC; ccpA: malR; yrkP: bkdR; mtrB:…
yngH	rsfA: sigF	rsfA: sigF
yhcO	lmrA: yfmP	lmrA: yfmP; bkdR: tilS; ywbI: cymR; lexA: resD; nrdR: xre; gutR: zur; liaR: sigE; citT: mtlR; yrkP: codY; sigA: mhqR; ansR: licT; malR: treR; padR: sigM: glcT; rsoA: dnaA: sigL; ahrC: yxdJ: iolR; comA: glnL: ccpA; cysL: gltC: hprT; purR: deoR: mdxR; ccpN: sigD: araR; nusA: fruR: birA; sigH: hrcA: salA: ycbG: nsrR: comK: splA: gabR: mtrB: rsfA: azlB: sigF: sinR: sacY: slrR: sigV: adaA: gerE: hutP:…
dapA	rsfA: bltR	rsfA: bltR; rsoA: citT: hutP: sigO; gutR: ccpA: nusA: nrdR: mtrB: arsR: glnL: splA: lmrA: licT: yrkP: slrR: gerE: sigF: sigV: adaA: comK: sigE; gltC: sacY: resD: araR: sigY: walR: purR; hprT: liaR: xre: mtlR: gabR: ccpN: treR: licR: malR: bkdR: fruR: cysL: birA: mhqR: cymR: ansR: dnaA: sigM: zur: sigA: yfmP: frlR: ycbG: yfhP: ahrC: mdxR: ywbI: comA: sigL: glcT; rplT: mgsR: sigG: phoP: yodB: xpf: …
ffh	ccpA: fur: ccpC: gutR	ccpA: fur: ccpC: gutR; sigX: desR: nusA: glcR; mtrB: phoP; rok: bkdR: resD: salA; abrB: yfmP: rpsB: sigB: spo0A: degU: glcT: rocR; nsrR: liaR
lysA	hutP: comK	hutP: comK; arsR: sigY; rsoA: sigE; sigO: rsfA; ccpN: mdxR; sigF: gltC; codY: xre; slrR: dnaA; comA: glcT; ansR: gerE; treR: zur; lexA: sigA; yrkP: splA: lmrA; ccpA: purR: liaR; citT: bltR: resD; padR: sigD: nrdR; nusA: hprT: cymR; mhqR: bkdR: yfmP; iolR: mtlR: sigV; malR: ycbG: deoR; cysL: tilS: licT; ahrC: glnL: yfhP; licR: fruR: walR; abh: abrB: acoR: adaA: alsR: araR: aseR: azlB: bceR: birA: …
veg	mntR: gerE	mntR: gerE; hrcA: hprT; tilS: glnR; sigM: rpsD; zur: cggR; ccpN: hutP; sigD: dnaA; spoVT: mhqR; fur: lmrA: glcT: kdgR: perR: mtrB: citB: sigB: rplT: cymR: slrR: rsfA: treR: codY: sigE: ctsR
xkdK	sigV: mdxR: mtlR: cysL: resD: liaR: sigO: yetL: sigD	sigV: mdxR: mtlR: cysL: resD: liaR: sigO: yetL: sigD; iolR: nrdR: deoR: araR; gutR: rsoA; manR: ahrC: cymR: glnL; bkdR: hprT: malR: glcT: ywbI: ycbG: lmrA: glcR; yfmP: salA: tilS: codY: treR: kdgR: yxdJ: gerE: ccpA: citT: yfhP: sigL: fruR: bltR: glpP; comA: licT: ansR; sigH: sigM: rocR: mhqR: hrcA: azlB: ylaC: walR: sacY: zur: hutP: yrkP: padR: gabR: comK: licR: gltC: xre: birA: sigA: sigE: sigF:…
bdhA	fadR: sigW: sdpR: rpmE	fadR: sigW: sdpR: rpmE
nupC	mtlR: lmrA	mtlR: lmrA; iolR: citT; glcT: glnL; yfmP: gabR; nrdR: treR; resD: sigA; sigV: cymR: mhqR: glpP: lexA: malR: deoR: sigO: ansR: sigM: mdxR: rsoA: ccpA: licT: liaR: yxdJ: walR; hrcA: fruR: licR: sigY: slrR: cysL: gltC; ycbG: araR: gerE: padR: bltR: sigF: gutR; xre: yrkP: purR: sacY: adaA: ywbI; mta: mtrB: glcR: comK: manR: ahrC: splA: rsfA: dnaA: salA: hprT: sigE: sinR: sigD: comA: codY: ccpN: zur: …
yqhH	adaA: bltR	adaA: bltR; sigE: sigO; sigF: mdxR; rsoA: slrR: citT: yrkP; splA: hutP; rsfA: comK; dnaA: sigY: sigV: arsR; yxdJ: gerE: birA: bkdR; ahrC: ywbI; rocR: tilS: xre: walR: mhqR: lexA: fruR: codY: sigL: yfhP: deoR: comA: sigD: yfmP: licT: ycbG: iolR: sigH: sigA: gabR: gutR: purR: resD: cysL: cymR: araR: ccpA: malR: sigM: ccpN: nrdR
sigE	yrkP: sigL: iolR: sigD: splA: alsR: comA: sdpR: hutP	yrkP: sigL: iolR: sigD: splA: alsR: comA: sdpR: hutP; sigF: mhqR: hxlR: cggR: hrcA: fur: natR: cymR: liaR: rpmE: acoR: sigW: sigE: lmrA: abrB: czrA: rex: degU: fadR: manR: araR: spo0A: rsoA: gabR: ansR: ydfI: sigG: sigM: nsrR: rpsD: walR: frlR: xre: lexA: rplL: glnL: ytrA: yfhP: gltC: yxdJ: cysL: birA: adaA: ywbI: levR: nrdR: cssR: nusA: purR: padR: bkdR: sigH: sinR: sigA: sigO: tyrZ: sigY: nhaX:…
spoVAEA	abh: salA: kipR: perR: fnr: cggR: rpmE: glnR: ccpN: mtrB: mta: sigX: birA: sigW: rok: spoVT: exuR: abrB: mhqR: glcT: cysL: iolR: hutP: walR: gutR: rocR: yrkP: splA: frlR: fruR: araR: gltC: nrdR: mntR: codY: resD: lmrA: licR: glnL: sinR: mtlR: lexA: sigL: rsfA: hprT: sigH: dnaA: deoR: sigD: tilS: sacY: padR: yfmP: comA: sigO: adaA: mdxR: yxdJ: citT: gerE: sigF: sigY: cymR: xre: licT: purR: arsR: s…	abh: salA: kipR: perR: fnr: cggR: rpmE: glnR: ccpN: mtrB: mta: sigX: birA: sigW: rok: spoVT: exuR: abrB: mhqR: glcT: cysL: iolR: hutP: walR: gutR: rocR: yrkP: splA: frlR: fruR: araR: gltC: nrdR: mntR: codY: resD: lmrA: licR: glnL: sinR: mtlR: lexA: sigL: rsfA: hprT: sigH: dnaA: deoR: sigD: tilS: sacY: padR: yfmP: comA: sigO: adaA: mdxR: yxdJ: citT: gerE: sigF: sigY: cymR: xre: licT: purR: arsR: s…
hemL	yrkP: mdxR	yrkP: mdxR; sigV: ywbI: adaA: arsR; sigF: sigY; nusA: codY; mhqR: rsoA; sigA: treR; gerE: comA; liaR: sigO; splA: nrdR: rsfA: citT: yxdJ: hprT: hutP: bltR; ansR: ccpN: gltC; tilS: resD: deoR: yfmP: yfhP: licT: sacY: ahrC: dnaA: glnL: sigE: lexA: lmrA: sigM: comK
pucC	rsoA: glnL: zur: purR	rsoA: glnL: zur: purR; sigY: sigD; walR: cymR
sdhC	manR: sigF	manR: sigF; fnr: tnrA: iolR: fur: yxdJ: bltR: bceR: kdgR: ylaC: ywbI: purR: rsoA: hprT: glpP: resD: sigD: treR: sigO; acoR: ccpA: gntR: mta: citT: glnR: mtlR: mtrB: mdxR: gutR: cysL: glcT: ytrA: glcR: lmrA: bmrR
cotSA	rsfA: hutP	rsfA: hutP; mtlR: nusA: yfmP: hprT: comK: dnaA: ycbG: cymR: splA: gerE: adaA: arsR: citT: sigY: sigF: slrR: glcT: sigO; sigV: bltR; mntR: desR: sigX: ycnK: nhaX: rocR: cggR: rex: acoR: mgsR: sigW: degU: exuR: fnr: rpsD: rpsB: abrB: perR: rok: rpmE: iolR: ansR: ywbI: natR: yxdJ: fruR: ahrC: bkdR: sigL: salA: lmrA: licR: padR: comA: xre: walR: yrkP: glnL: rsoA: glcR: sigD: liaR: ccpA: gutR: sigA: m…
yusN	licT: arsR: zur: slrR: bltR: adaA: sigF: rsoA: sigO	licT: arsR: zur: slrR: bltR: adaA: sigF: rsoA: sigO; sigM: hutP: yrkP: rsfA; mdxR: walR: purR: gerE; citT: comK: deoR: sigA; sigE: sigH: padR: cymR: fruR: gabR: sigL: nrdR: ansR: liaR: splA: mhqR: yxdJ: lexA: sigY: sigV; dnaA: comA: resD; xre: glcT: yfmP: bkdR: yfhP: iolR; ccpN: treR: gutR: codY: tilS: malR; sacY: lmrA: ccpA; ywbI: licR: araR: ycbG: glnL: gltC: ahrC: cysL: sigD: nusA: birA: hprT
spoIIGA	comK: sigO: treR: sigF	comK: sigO: treR: sigF; sigL: cysL: dnaA: slrR: fruR: ywbI: deoR: sigE: rsfA: padR: ahrC: sigV: zur: comA: licT: sigY: bltR: adaA; sigG: yfiR: aseR: glpP: rocR: kdgR: levR: sacT: nadR: fadR: hutP: rex: degU: hxlR: sigW: cggR: yxdJ: rpmE: acoR: resD: yrkP: hrcA: sigD: frlR: mntR: glcR: tilS: yfhP: licR: mhqR: araR: gerE: glnL: iolR: malR: salA: sigH: ccpN: mdxR: xre: ansR: yfmP: purR: nrdR: gutR: …
ylxM	sigW: rpsD	sigW: rpsD; dnaA: glnR: rplJ: cggR; citT: rpsB: rex: hrcA; ccpA: gerE: tilS: abrB: sigA: gabR: rsfA: hprT; sigH: azlB: sigD: yrkP: sigO: ctsR: mtrB: lexA: birA: hutP: mntR: sigE: rplT: rpmE: mdxR: slrR; zur: adaA: pyrR; glcR: padR: ansR: ywbI: deoR: natR: resD: perR: ganR: yodB: phoP: salA: glcT: rok: sigB: acoR: rplL: xpf: treR: sigM: mgsR: mtlR: degU: citB: nadR: exuR: ccpC: nhaX: walR: bkdR: c…
cotJB	sigE: rsfA	sigE: rsfA; sigF: lexA
yqxA	sigV: sigE	sigV: sigE; sigF: sigY; lexA: adaA: mdxR: purR: mhqR: slrR: rsfA: comK: gerE
rplB	rpsB: nadR	rpsB: nadR; ccpA: nsrR; gerE: fur; spo0A: rplJ; dnaA: ccpN; hrcA: sinR; sigG: nusA; comA: glnR; rpsD: mhqR
narH	xre: comA	xre: comA; ycbG: glnL: sigE: rsfA; sacY: licR: cysL: gerE; dnaA: bltR
ftsH	codY: glcR	codY: glcR; ccpC: gutR; ahrC: licT: hutP: bkdR: glcT: purR: ywbI: degU: phoP; araR: liaR; comK: nusA; salA: resD: ccpA: yfhP: sdpR: rocR: sigE: spo0A; nrdR: yfmP: licR; sigL: sigG: slrR: glnL: lexA: lmrA: yxdJ; fadR: dnaA: sacY: walR: iolR: sigM: padR; ansR: birA: malR; mtlR: cysL: sigF; deoR: hprT: gltC; comA: zur: treR; tilS: sigD: mhqR; rsfA: cymR: splA: xre: ycbG; bltR: fruR; sigO: sigV: sinR…
yhfW	gerE: rocR: codY: ycbG: purR: comA: salA: sigH: licR: liaR: ywbI: mhqR: sigO: sacY: lmrA: yxdJ: glnL: natR: zur: nrdR: sigA: sigL: arsR: comK: licT: sigF: cysL: mtlR: birA: dnaA: bltR: yfmP: rsfA: sigM: sigY: rsoA: mdxR	gerE: rocR: codY: ycbG: purR: comA: salA: sigH: licR: liaR: ywbI: mhqR: sigO: sacY: lmrA: yxdJ: glnL: natR: zur: nrdR: sigA: sigL: arsR: comK: licT: sigF: cysL: mtlR: birA: dnaA: bltR: yfmP: rsfA: sigM: sigY: rsoA: mdxR; hutP: resD: gltC: yfhP: fruR: ahrC: padR: yrkP: glcT: xre: slrR: hprT: araR: nusA: ccpA: lexA: sigD: adaA: tilS: iolR: walR: ansR: sigE: bkdR: cymR: sigV: splA: treR; abh: abrB: …
mreB	xylR: resD: codY: yclJ: spoVT: perR: glnR: rpsB: ccpC: rplJ: kipR: rpsD: rplT: glcR: exuR: nadR: abrB: sigB: phoP: gutR: desR: sigX: licR: bkdR: adaA: mntR: hprT: sigF: citT: mtlR: hutP: glnL: gltC: sigL: ycbG: araR: malR: deoR: glpP: sigA: mhqR: dnaA: mtrB: glcT: ccpN: sigD: slrR: salA: rocR: rsfA: yxdJ: sigV: padR: rsoA: sigO: walR: iolR: tilS: licT: frlR: cymR: bltR: nrdR: sigY: sacY: purR: yr…	xylR: resD: codY: yclJ: spoVT: perR: glnR: rpsB: ccpC: rplJ: kipR: rpsD: rplT: glcR: exuR: nadR: abrB: sigB: phoP: gutR: desR: sigX: licR: bkdR: adaA: mntR: hprT: sigF: citT: mtlR: hutP: glnL: gltC: sigL: ycbG: araR: malR: deoR: glpP: sigA: mhqR: dnaA: mtrB: glcT: ccpN: sigD: slrR: salA: rocR: rsfA: yxdJ: sigV: padR: rsoA: sigO: walR: iolR: tilS: licT: frlR: cymR: bltR: nrdR: sigY: sacY: purR: yr…
yndD	comK: mtlR: sigV: citT: sigE: slrR: gerE: sigY: sigF	comK: mtlR: sigV: citT: sigE: slrR: gerE: sigY: sigF; sigM: bltR: hutP: codY: arsR: mdxR: adaA: rsoA; sigO: splA; ansR: rsfA; fruR: yrkP; sigA: deoR; ywbI: comA: lexA; malR: liaR: dnaA; licT: bkdR: xre; nrdR: yxdJ: treR; resD: sacY: ccpA; tilS: gltC: ccpN; sigL: nusA: walR; zur: purR: birA; hprT: iolR: ahrC; gutR: lmrA: mhqR; licR: cymR: glcT; abh: abrB: acoR: alsR: araR: aseR: azlB: bceR: bmrR: …
bkdB	citT: purR	citT: purR; hutP: lexA: padR: resD: licT: araR: cysL: sigF: slrR; ywbI: rsoA: sigE: ccpA; sigO: yrkP; mdxR: dnaA: iolR: glnL; sigL: yxdJ; tyrZ: bmrR: rex: rpsB: glcR: rplL: exuR: sigA: glnR: abrB: yclJ: rpmE: ctsR: sigW: sigG: codY: ytrA: fadR: xylR: sigY: fruR: yfmP: sigV: ccpN: ycbG: mtrB: rocR: bkdR: zur: cymR: tilS: hrcA: glpP: hprT: lmrA: treR: gutR: xre: bltR: comA: mhqR: salA: sacY: sinR: …
pksG	birA: citT: comK: sigE	birA: citT: comK: sigE; arsR: sacY: splA: resD: licT: hprT: sigF: tilS: mdxR; codY: mntR: rplJ: glpP: aseR: rplL: sigG: xpf: citB: rex: rpsD: abh: rsoA: iolR: desR: manR: glnR: salA: sigL: ansR: ycbG: mtlR: yfmP: licR: rok: hutP: sigH: alsR: zur: adaA: cysL: araR: rsfA: liaR: sigO: sigM: nsrR: treR: ywbI: gutR: deoR: dnaA: sigV: frlR: yfhP: ccpA: sigD: ahrC: bltR: padR: malR: bkdR: comA: yxdJ: pu…
yfmT	ccpA: ccpN: sigO: iolR: xre: padR: cymR: arsR: gutR: ywbI: nusA: liaR: walR: dnaA: gltC: sigV: licT: codY: glcT: tilS: lmrA: gerE: licR: slrR: yxdJ: rsfA: yfhP: hutP: sigD: sigE: hprT: comK: sigM: citT: sigF: sigY: purR	ccpA: ccpN: sigO: iolR: xre: padR: cymR: arsR: gutR: ywbI: nusA: liaR: walR: dnaA: gltC: sigV: licT: codY: glcT: tilS: lmrA: gerE: licR: slrR: yxdJ: rsfA: yfhP: hutP: sigD: sigE: hprT: comK: sigM: citT: sigF: sigY: purR; sigI: ccpC: rplJ: xylR: manR: abh: spoVT: perR: fadR: rpsD: resD: sigL: citB: yodB: abrB: mntR: ctsR: ycnK: kdgR: rplT: glnR: glpP: splA: malR: ylaC: araR: rsoA: deoR: frlR: sigH…
fhuG	citT: gerE: comA: adaA: walR: rsfA: bkdR: purR: slrR: deoR: hprT: rsoA: yxdJ: bltR: licT: sigD: sigF: glcR	citT: gerE: comA: adaA: walR: rsfA: bkdR: purR: slrR: deoR: hprT: rsoA: yxdJ: bltR: licT: sigD: sigF: glcR; arsR: yrkP: hutP: sigA: glnL: sigO: yfmP: codY: mtlR: liaR: sigE: nrdR: splA: tilS: sigY: sigV; gabR: cymR: zur: araR: padR: sigL: sigM: mdxR: sacY: resD: cysL: licR: xre: comK; birA: ycbG: dnaA: ccpN: yfhP: mhqR; spo0A: rpsB: nadR: abh: cssR: pyrR: ccpC: immR: rok: rpmE: tyrZ: levR: kipR: …
glnA	hprT: zur	hprT: zur; hutP: pyrR; hrcA: nsrR; mntR: tilS: slrR: purR: mhqR: glnR: sinR: cggR: sigH; ctsR: frlR; gerE: rex; dnaA: abrB; treR: sigA; sigM: rsfA; mtrB: rpsD: sigW: sigF: codY: sigE: citT; sigV: nadR: gabR; czrA: yrkP: bltR; nrdR: sigO: mdxR: rplT: sigD: rpmE: adaA; lexA: mta: rplJ; kdgR: licT: cymR; mgsR: abh: rsoA; yodB: sigY: sigL: rpsB: comK: xre; arsR: sacT: azlB: comA: ccpN; splA: bkdR; yl…
czcD	cymR: tilS	cymR: tilS; arsR: codY: rsoA: ccpA; hutP: ccpN; resD: sigA; zur: glcT; lexA: licT: purR: mdxR: gerE: mhqR: bltR: dnaA; nrdR: hprT; padR: yrkP: sigV: sigM: citT: sigD: sigH: malR: rsfA: nusA: comA: ansR: treR: gutR: lmrA: sigF; yfhP: yfmP: adaA; ywbI: sigO: sigY; slrR: ycbG: gltC: araR: comK: glnL: sinR: xre: liaR: bkdR: deoR: sigL: splA
yfnH	rsoA: yrkP	rsoA: yrkP; tilS: sigF: sigO: rsfA; sigV: slrR: hutP: zur; sigA: gerE; comA: sigE: mhqR: bltR; dnaA: iolR: bkdR: citT: xre: licR: gutR: sigD: comK: hprT: yxdJ: walR: codY: mdxR: adaA: arsR; cymR: sigY: sigM; lexA: ccpN: resD: gltC: ahrC: splA: mtlR; liaR: glnL: sigL; ywbI: purR: yfmP: padR: fruR: sacY; nrdR: birA: ycbG: ansR: cysL: nusA: gabR: sigH: araR: treR: yfhP: deoR
spoVE	sigL: sigY: purR: hutP: ywbI: slrR: sigV: comK: glcR	sigL: sigY: purR: hutP: ywbI: slrR: sigV: comK: glcR
sucC	codY: abrB	codY: abrB; spoVT: fur: gabR: abh: kipR: sacT: slrR: rplL: sigH: comA: yrkP: nusA: spo0A: cggR: rpsD: rex: sigW: mtrB: sigB: citT: sigA: ccpN: sigL: purR: salA: arsR: sigG: hrcA: ctsR: gerE: sigF: glnR: sigD: ccpA: sigE: glpP: rpsB; lexA: tilS: rocR: comK: hprT: zur: sigY: pyrR: phoP: kdgR: adaA: treR: mntR: mgsR: yclJ: cymR: rpmE: rplT: exuR: dnaA: sigM: mhqR: ylaC: rsfA: gutR: rplJ: sigX: nadR;…
prfB	ccpA: gutR	ccpA: gutR; yrkP: ahrC: xre: zur: sigL: gerE: glcT: rocR: bkdR: licT: resD: tilS: rsfA: birA: ywbI: dnaA: slrR: glnL; purR: mtlR: yfmP: iolR: sigE: mhqR: ycbG: citT: nrdR: cymR: comA: nusA: deoR: arsR: gltC: sigA; yxdJ: comK: sigD: ccpN: sigM: araR: sigV: fruR: lmrA: hutP: cysL: liaR: lexA: licR; hrcA: adaA: spoVT: desR: alsR: bltR: glcR: gabR: hprT: mdxR: rsoA: mtrB: padR: treR: sigY: yfhP: sinR…
sigO	gutR: hprT: abh: cysL	gutR: hprT: abh: cysL; mtlR: rsoA: ahrC: lmrA; malR: ywbI: comA: glnL: sigD: mdxR: cymR: gabR; treR: hrcA: purR: yxdJ: manR: sigM: fruR: iolR: slrR: adaA: glcT: nrdR: codY: sigF: bltR: rsfA; yfmP: sigH: sigE: licT: ansR: sigY: hutP; gltC: sigL: gerE: sacY: nusA: yfhP; walR: sigO: lexA; ccpA: ohrR: yodB: gntR: nadR: gmuR: fur: csoR: sigI: bmrR: degU: glnR: exuR: xylR: acoR: spoVT: aseR: fnr: yetL:…
ymfJ	ccpC: sigG	ccpC: sigG; deoR: rsfA; ycnK: abrB
rsiV	comK: licR: yfhP: padR: sigL: sigO: mhqR: gabR: rsoA: hutP: salA: sigE: ccpN: sigY: sigF: bltR: mdxR: lmrA	comK: licR: yfhP: padR: sigL: sigO: mhqR: gabR: rsoA: hutP: salA: sigE: ccpN: sigY: sigF: bltR: mdxR: lmrA; gerE: sigV; lexA: comA: sigA: bkdR: nrdR: slrR: deoR: ccpA: sigM: nusA: ycbG: licT: yrkP: arsR: purR: citT; adaA: codY: splA: rsfA: fruR: xre: treR; malR: araR: zur; sigD: hprT: gutR; cymR: liaR: mta: cggR: iolR: hrcA: cysL: sigH: mtrB: ywbI: resD: glnL: tilS: sinR: dnaA: gltC: yfmP: yxdJ: …
hag	rpsD: rex	rpsD: rex; rpmE: abrB; cggR: fadR; mgsR: resD: citB: rocR; rsfA: phoP; yodB: sigL; hprT: gutR; sigE: rplJ; abh: acoR: adaA: ahrC: alsR: ansR: araR: arsR: aseR: azlB: bceR: birA: bkdR: bltR: bmrR: ccpA: ccpC: ccpN: citR: citT: codY: comA: comK: csoR: cssR: ctsR: cymR: cysL: czrA: degU: deoR: desR: dnaA: exuR: fnr: frlR: fruR: fur: gabR: ganR: gerE: glcR: glcT: glnL: glnR: glpP: gltC: gltR: gmuR: g…
albD	sigB: sdpR	sigB: sdpR; ycnK: sigA; pyrR: mtrB: sacY: sigW
lepA	sigY: sigF: cymR: sigO: deoR: comA: bkdR: hutP: ycbG: ywbI: ahrC: arsR: citT: sigE: gerE: liaR: rsfA: bltR	sigY: sigF: cymR: sigO: deoR: comA: bkdR: hutP: ycbG: ywbI: ahrC: arsR: citT: sigE: gerE: liaR: rsfA: bltR; comK: hprT: slrR: adaA: rsoA: lexA: nusA: gutR; dnaA: tilS: sigV: walR: ccpA: xre: mhqR; sigW: rpmE: sdpR: hrcA: ytrA: ycnK: sigG: spo0A: desR: sigX: phoP: abh: mta: ccpC: fur: cggR: degU: nadR: nsrR: natR: rocR: mdxR: treR: purR: lmrA: cysL: mtlR: licT: glcR: birA: zur: glpP: rok: yxdJ: yf…
jag	mhqR: arsR: sigV: nrdR	mhqR: arsR: sigV: nrdR; nusA: ccpA: hutP: liaR: xre: gutR: sigE: mdxR: licT: yrkP: sigY: ccpN: padR: sigF: comK: comA: gerE: slrR; birA: bkdR: rsoA: purR: sigO: zur: rsfA: lmrA: adaA: sigA: cysL: deoR: yfmP: tilS: sacY: citT; desR: sacT: glpP: pyrR: spo0A: yodB: acoR: phoP: cggR: rplT: nadR: rpsD: ccpC: ytrA: hrcA: sigG: nsrR: rpmE: abh: sigW: glcR: alsR: fruR: mta: ywbI: codY: licR: azlB: glcT: …
argB	walR: mtlR	walR: mtlR; padR: comA; nusA: sigL: hprT: sinR; sigX: fur: hrcA: nrdR: citB: exuR: spo0A: fnr: perR: deoR: rplT: sigH: mntR: sacT: gabR: rplL: manR: sigO: rex: gerE: glnL: rocR: comK: mhqR: liaR: yfhP: sacY: malR: alsR: sigV: iolR: cysL: yxdJ: ywbI: mtrB: zur: slrR: treR: ccpC: adaA: ccpA: salA: citT: bkdR: bltR: yrkP: glcR: yfmP: rsoA: rsfA: hutP: purR: tilS: dnaA: codY: sigA: cymR: sigM: sigD: …
spoIIAB	rplT: hutP	rplT: hutP
nhaC	purR: codY	purR: codY; ccpN: nrdR: iolR: ccpA; glcT: mhqR; licT: gutR; fruR: xre: lexA: lmrA: birA: hutP: licR: sigD: resD: yrkP: nusA: sigH: tilS: ywbI: comA: dnaA: sigF; cymR: padR: zur; ahrC: arsR: hprT; sigA: bkdR: yfmP; sigL: ansR: liaR; sigM: treR: araR; ycbG: gltC: mtlR; walR: mdxR: deoR
yybN	cggR: rex	cggR: rex; rpmE: hutP
ntdB	sacY: sdpR	sacY: sdpR; rsoA: araR: bkdR: rpmE: sigH: mtlR: mtrB: sigB: ycnK
rpoC	glcR: ccpC	glcR: ccpC; sigB: nusA: glcT: gutR; liaR: mtrB: sigX: rplT: ccpA: spo0A: phoP: rocR: salA; sdpR: bkdR: sigG: yfhP; ywbI: desR: fadR: comK; abh: araR: sigE: yxdJ; treR: ytrA: ccpN; sacY: padR: ahrC; lexA: fur: rplL; malR: alsR: codY; yfmP: slrR: sigM; cysL: natR: mtlR; fruR: rpmE: iolR; manR: sigD: ycbG; glnL: resD: nadR: degU: ansR: licR; gltC: yrkP; tilS: xre; deoR: birA; splA: gerE; dnaA: lmrA:…
yvlB	sigV: purR: sigO: hutP: araR: citT: rsfA: rsoA: sigF	sigV: purR: sigO: hutP: araR: citT: rsfA: rsoA: sigF; lexA: ywbI: zur: sigE: adaA: tilS: slrR: mdxR; cymR: lmrA: gutR: codY: cysL: arsR: dnaA: bltR; birA: yrkP: walR: liaR: ahrC: licR: sigA; nrdR: comA: ccpA: mhqR: yfhP: glcT: glnL; phoP: hrcA: kdgR: spoVT: exuR: fadR: degU: sigB: citB: rpsB: rpmE: yodB: ycnK: cggR: nsrR: pyrR: abrB: mntR: nadR: ganR: mta: manR: sigD: sigH: ansR: xre: fruR: mtrB:…
clpP	hutP: sigE	hutP: sigE; nsrR: sigG; nadR: sacT
rpsM	rpsD: glnR	rpsD: glnR; rplJ: hrcA; fur: mtrB: sigD: hprT; abh: abrB: acoR: adaA: ahrC: alsR: ansR: araR: arsR: aseR: azlB: bceR: birA: bkdR: bltR: bmrR: ccpA: ccpC: ccpN: cggR: citB: citR: citT: codY: comA: comK: csoR: cssR: ctsR: cymR: cysL: czrA: degU: deoR: desR: dnaA: exuR: fadR: fnr: frlR: fruR: gabR: ganR: gerE: glcR: glcT: glnL: glpP: gltC: gltR: gmuR: gntR: gutR: hutP: hxlR: immR: iolR: kdgR: kipR: …
hemA	glnL: glcT: sigM: sigL: sigF: slrR: sigH: rsfA: codY: yrkP: sigO: sigY: rsoA: hprT: sigE: mhqR: bltR: lexA	glnL: glcT: sigM: sigL: sigF: slrR: sigH: rsfA: codY: yrkP: sigO: sigY: rsoA: hprT: sigE: mhqR: bltR: lexA; xpf: degU: sinR: rocR: desR: citB: abrB: yodB: abh: manR: nsrR: sigG: nadR: ycnK: sigW: pyrR: fadR: acoR: rex: rpmE: walR: salA: zur: deoR: splA: frlR: comK: sacY: yfmP: mtrB: treR: hutP: cggR: sigA: sdpR: fruR: ansR: yfhP: padR: resD: ccpN: ccpA: birA: tilS: comA: purR: cymR: nusA: mtlR: b…
yrzR	abrB: rsfA	abrB: rsfA; purR: sigE; sacT: ccpA: sigH: sigG; rok: sigF; zur: sigW; perR: ccpN; lexA: hrcA; cggR: rex: glnR: mtrB: citB: licT: dnaA: abh
pupG	bltR: deoR: rsfA: purR: splA: adaA: arsR: sigY: bkdR	bltR: deoR: rsfA: purR: splA: adaA: arsR: sigY: bkdR; liaR: yrkP; hprT: sigE; sigV: gutR; sigO: yfmP: citT: sigA; codY: iolR: gerE: zur: walR: tilS: lmrA: fruR; cymR: ycbG: slrR; ywbI: mhqR: hutP: comK: ccpN: nusA: comA; mtlR: treR: resD; rsoA: xre: glnL; mtrB: salA: sdpR: malR: cysL: licT: sigH: sinR: sigD: araR: ccpA: gltC: padR: rocR: birA: yfhP: mdxR: sigL: sigM: dnaA: yxdJ: sacY: sigF: lexA:…
cwlJ	abrB: rsfA	abrB: rsfA; purR: sigG: sigE: sacT; ccpA: dnaA; lexA: sigF
cysC	bkdR: rpmE	bkdR: rpmE; sdpR: rocR; mtlR: rex: yfmP: gutR: malR: phoP: yxdJ: liaR: fadR; sigW: mhqR: desR: ytrA: degU: ywbI: araR: glnL; yodB: manR: zur: cggR: sigL: licR: fruR: ycbG; sigE: sigA: walR: ahrC: hutP: pyrR: glcR: natR: sacY: acoR: birA: ywcC: alsR: cysL: ganR; exuR: spo0A: ycnK
cspB	rocR: rpmE	rocR: rpmE; sigL: desR: rplJ: yxdJ: fadR: mtlR: phoP: malR: gutR; bkdR: rex; araR: yfmP: birA: liaR: ytrA: ywbI: exuR: rpsD; abrB: mgsR: sdpR: degU: spoVT: ycbG: ganR: glnL; licR: dnaA: pyrR: natR: glpP: manR: acoR; sigW: citB: ywcC: gmuR: fruR: alsR: rpsB; abh: adaA: ahrC: ansR: arsR: aseR: azlB: bceR: bltR: bmrR: ccpA: ccpC: ccpN: cggR: citR: citT: codY: comA: comK: csoR: cssR: ctsR: cymR: cysL…
sufS	rsfA: mtlR: citT: glpP: ycnK: hprT: sinR: sigE: azlB: yrkP: mdxR: sigY: sigO: sigA: bltR: splA: adaA: rsoA	rsfA: mtlR: citT: glpP: ycnK: hprT: sinR: sigE: azlB: yrkP: mdxR: sigY: sigO: sigA: bltR: splA: adaA: rsoA; sigW: comK: sigL: codY: gabR: arsR: cggR: sigV
grpE	hprT: dnaA	hprT: dnaA; gerE: tilS; zur: glnR; ccpN: hrcA: mntR: mhqR: treR: sigM: codY: cymR: hutP; ahrC: sigV: yrkP: comA: comK: sigO: resD: liaR: sigL: glcT: ctsR: birA: mtrB: fruR: araR: nrdR: sigD; deoR: sigA: mtlR: slrR: sigE: nusA: rsoA: abrB: rsfA: yfhP: splA: purR: sacY: sigF; sigY: ycbG: citT: cysL: licT: lexA: bkdR: arsR: xre: adaA: iolR: bltR: mdxR; padR: glnL: walR: lmrA: ccpA; licR: yfmP
comGG	comA: yrkP: splA: licT: bltR: hutP: gerE: zur: sigL: rsfA: mtlR: mdxR: comK: adaA: arsR: sigY: sigO: sigE	comA: yrkP: splA: licT: bltR: hutP: gerE: zur: sigL: rsfA: mtlR: mdxR: comK: adaA: arsR: sigY: sigO: sigE; slrR: rsoA: deoR: sigV; codY: sigF; ansR: xre: licR: lexA: mhqR: iolR: citT; resD: malR: fruR; sigM: padR: sacY: hprT: lmrA: yfhP: walR
srfAC	sinR: nusA	sinR: nusA; rplJ: mntR; rex: rpsD
psd	adaA: rsoA	adaA: rsoA; yfhP: fruR; mtlR: cymR; slrR: licR: sigD: glnL; treR: sigO; comA: cysL: yrkP: ycbG: lmrA: birA: malR: sigF
yqaJ	mtlR: cymR	mtlR: cymR; slrR: sigM: resD: zur; sigL: araR: codY: comK; treR: gerE: sigO: walR; nrdR: fruR; gltC: xre: hutP: yfhP; dnaA: lmrA: sacY: mhqR: splA: mdxR: sigE: salA: tilS: lexA: purR: comA: ahrC: glnL: sigF: ccpN; nusA: sigA: cysL; licT: rsoA: ansR; sigY: malR: yxdJ; arsR: deoR: hprT; ywbI: iolR: ccpA; adaA: liaR: citT; yfmP: bltR: padR
yvcD	cymR: bkdR	cymR: bkdR; hutP: hprT; araR: sacY; birA: ywbI; sigM: liaR; gerE: malR; glcT: comK; codY: tilS; yrkP: citT; nusA: ycbG; sigD: sigL; zur: yxdJ; arsR: licR: sigY; fruR: lmrA: sigF; sigO: ansR: gutR; xre: resD: treR; bltR: mhqR: yfmP; splA: nrdR: licT; dnaA: mdxR: sigV; rsfA: mtlR: rsoA; hxlR: nadR: levR: ydfI: glnR: rok: sdpR: glpP: xylR: sacT: rpmE: bmrR: tnrA: rpsB: degU: ohrR: abrB: citB: mntR: …
yqcK	comK: citT	comK: citT; yrkP: adaA; rsoA: sigO; bltR: mdxR: sigF: licT; rsfA: walR; hutP: sigE; comA: splA; sigY: arsR; gerE: glcT; gltC: sigD; resD: slrR; iolR: sigL: ansR; deoR: sigA: xre; padR: ycbG: sigV; cysL: lmrA: cymR; mtlR: salA: liaR: rok: hprT: yfmP: sigH: bkdR: mtrB: treR: sigM: ccpA: gutR: nusA: purR: ccpN: lexA: mhqR: malR: araR: sinR: yxdJ: yfhP: nrdR: zur: codY: licR: dnaA; tilS: sacY; gabR: …
pycA	sigF: walR	sigF: walR; resD: nrdR; purR: lexA; sigA: fnr: mtlR: citB: comA: nusA: ycbG: fruR: deoR
ytzL	rsfA: ccpA	rsfA: ccpA; abrB: dnaA; rplJ: rpsB: perR: purR; salA: rex; sigH: glnR; sigF: mtrB; sigX: rpmE
minD	xre: cysL: gerE: nrdR: sigF: hprT: sigL: comK: citT: rsoA: ycbG: ccpA: walR: ywbI: sigM: birA: sigY: sigV	xre: cysL: gerE: nrdR: sigF: hprT: sigL: comK: citT: rsoA: ycbG: ccpA: walR: ywbI: sigM: birA: sigY: sigV; gutR: sigD: lmrA: yxdJ: sigE: dnaA: slrR: tilS: treR: ahrC: yrkP: zur: deoR: glcT: yfhP: sinR: malR: hutP: nusA: iolR: salA: mtrB: rsfA: splA: comA: ccpN: lexA: sigA: mdxR: glnL: resD: ansR: sacY; rex: spoVT: rocR: glcR: gabR: frlR: sigO: padR: cymR: bkdR: mtlR: yfmP: codY: adaA: mhqR: gltC:…
fabG	sigE: tilS: rsoA: sigF: hutP: mdxR: fruR: splA: ccpA	sigE: tilS: rsoA: sigF: hutP: mdxR: fruR: splA: ccpA; licT: comK: citT: mhqR: dnaA: glcT: codY: sigL: sigM: hprT: resD: gutR: sigV: lexA: sigY: adaA: yrkP; rsfA: liaR: gerE; yfhP: sigD: walR: gltC: glnL: mtlR: nusA: sacY: cysL: sigH: ahrC: yxdJ: alsR: yfmP: slrR: zur: xre: nrdR: treR: malR: ywbI: rocR: arsR: ycbG: bltR: sigO: deoR: cymR: sigA: bkdR; abh: fadR: aseR: ccpC: nadR: sigX: sacT: levR: …
bioF	bkdR: yxdJ: mhqR: gerE	bkdR: yxdJ: mhqR: gerE; nrdR: ccpN: glnL: sigF: sigL: hutP: tilS: nadR: malR: iolR: comK: sigY: sigA: ywbI: gutR: zur: slrR: codY; sigE: acoR: cggR: gabR: rpmE: rsoA: sigD: lmrA: arsR: araR: dnaA: xre: nsrR: walR: sacY: yfhP: purR: ycbG: treR: cysL: adaA: hprT: ccpA: padR: licT: ahrC: birA: liaR: yfmP: sigO: lexA: rsfA; alsR: hrcA: abh: bltR: salA: yodB: sigM: sigH: sigV: sinR: citT: mdxR: yrkP: …
yusV	sigA: ycnK	sigA: ycnK; sigW: sigY; frlR: dnaA: codY: sigE: arsR: mdxR: nadR: sigH: azlB: sigO: rsfA: adaA: sinR: nsrR: sigV: yrkP: bltR: rsoA; citB: hutP: yfhP: slrR: sdpR: yetL: gabR: pyrR: licT: splA: xre: cggR: rex: ylaC: mhqR: citT
ylzJ	arsR: fruR: citT: hrcA: rocR: nrdR: lexA: treR: purR: ywbI: dnaA: splA: comK: ycbG: araR: comA: ccpA: tilS: gerE: hprT: sigA: rsfA: sigV: sigM: yxdJ: sacY: glcT: hutP: padR: yfmP: sigO: adaA: bltR: yrkP: rsoA: sigE: sigF	arsR: fruR: citT: hrcA: rocR: nrdR: lexA: treR: purR: ywbI: dnaA: splA: comK: ycbG: araR: comA: ccpA: tilS: gerE: hprT: sigA: rsfA: sigV: sigM: yxdJ: sacY: glcT: hutP: padR: yfmP: sigO: adaA: bltR: yrkP: rsoA: sigE: sigF; gutR: cysL: walR; ahrC: sigH: alsR: sigD: gltC: deoR: frlR: bkdR: nusA: licT: mdxR: sigY: cymR: glnL: mtlR: ansR: sinR: sigL: liaR: licR: iolR: zur: yfhP: resD: malR: codY: slrR…
cotE	sigE: sigG	sigE: sigG; salA: sigW: rsfA: sacT
gtaB	tilS: hrcA: cggR: hprT	tilS: hrcA: cggR: hprT; rsfA: zur: glnR: gerE; sinR: walR: deoR: kdgR: lexA: sigG: bltR: ansR: nadR: xre: abh: sigM: adaA: codY: pyrR: sigD: ccpN: sigF: sigO: sigE: mhqR: nsrR: hutP: rplT: rex: citT: slrR: nrdR: abrB: dnaA: rpsD: treR: ctsR: sigW: mntR
yoyG	degU: mtrB	degU: mtrB; perR: sigH; rok: rpmE; dnaA: abrB; lexA: rpsB; splA: hprT; mdxR: licT; yxdJ: lmrA; xre: sigO; rsoA: walR; glcT: ccpA; rpsD: sigV; rex: citT: purR; spoVT: ccpN: fur; nusA: adaA: zur; comK: glnR: arsR; sigX: nrdR: sigY; bltR: rsfA: mntR; hutP: slrR: birA; ylaC: sinR: gutR: rplJ: cymR: padR: fruR: pucR: gltC: yfmP: sigE: frlR: iolR: ccpC: sigF: sigW: pyrR: bkdR: spo0A: gabR: cysL: ansR: …
frlM	sigE: lmrA	sigE: lmrA; comK: ccpA: ansR: gerE: mtrB: glcT: ywbI: sigD: deoR: licR: liaR: nusA: rocR: mtlR: citT: ycbG: dnaA: licT: yrkP: malR: salA: sigY: codY: iolR: mdxR: sigA: walR: hutP: ahrC: gltC: sigL: comA: treR: splA: sigF: adaA: sigO; cymR: yxdJ: bltR: birA: gutR: gabR: rsoA: arsR: hprT: tilS: cysL: mhqR: araR: sinR: yfhP: purR: zur: yfmP: glnL: rsfA: slrR: sacY: resD: bkdR: sigM: lexA: xre: sigV
ytvI	yrkP: adaA	yrkP: adaA; bltR: slrR; comK: sigY; citT: splA; gerE: sigF; sigV: mdxR
codY	hxlR: sigA: ahrC: sigL: yrkP: yxdJ: gabR: nrdR: sigO: sigW: degU: yetL: tilS: ganR: glnL: bkdR: araR: yodB	hxlR: sigA: ahrC: sigL: yrkP: yxdJ: gabR: nrdR: sigO: sigW: degU: yetL: tilS: ganR: glnL: bkdR: araR: yodB; ycnK: ytrA: kdgR: levR: tyrZ: rok: arsR: xpf: sigF: rplJ: alsR: walR: fnr: hutP: abh: sigH: sigG: ansR: citT: rsoA: sigY: gutR: nsrR: iolR: gltC: codY: gltR: mdxR: sdpR: ywbI: ydfI: frlR: spo0A; purR: glcT: tnrA: fur: adaA: rplL; cymR: padR: glcR: yfmP: cggR: pucR: ccpA: gerE: ccpN: mhqR: e…
spoIIAA	codY: hprT	codY: hprT; hutP: sigA; rplJ: citT: degU: rex; kdgR: mdxR: sigH: cggR
aroE	cggR: hprT: sigF: hrcA	cggR: hprT: sigF: hrcA
acoC	citT: ccpA	citT: ccpA; malR: birA; dnaA: sigL; resD: licR: nusA: glpP: mtlR: sigF: padR: araR: ccpN: yxdJ: comK: ycbG: bkdR: lexA: gltC: walR: salA: gutR; ansR: licT: arsR: yrkP: zur: sigA: rpsB: hutP: cysL: nrdR: iolR: purR: sigH: sigV: glnL; hprT: treR: lmrA: liaR: fruR: yfmP: ywbI; abh: abrB: acoR: adaA: ahrC: alsR: aseR: azlB: bceR: bltR: bmrR: ccpC: cggR: citB: citR: codY: comA: csoR: cssR: ctsR: cymR:…
spoIIIAA	sigF: sigO	sigF: sigO; citT: gerE: hutP: rsfA: bltR: sigY: sigL: yrkP: sigE
yolA	hprT: mdxR: adaA: hrcA: sigE: citT: rsfA: rex: cggR	hprT: mdxR: adaA: hrcA: sigE: citT: rsfA: rex: cggR; ctsR: sigW: sigV: hutP: glnR: bltR: sigO: slrR; fur: licR: rplL: gltR: sigY: sacY: comK: fruR: sdpR: malR: fadR: sigI: acoR: alsR: yxdJ: iolR: aseR: gmuR: ywbI: rpsB: dnaA: ydfI: csoR: hxlR: mtrB: sigB: gutR: ccpA: yfhP: rpmE: yetL: xpf: yodB: mgsR: ccpN: sigM: czrA: splA: rplJ: kdgR: sigG: pyrR: tilS: purR: sigF: ylaC: sacT: rplT: abh: nadR: n…
rpoE	padR: adaA: sigD: liaR: comA: sigL: sigY: sigM: codY: gutR: cymR: hrcA: sigF: glnR: hprT: gerE: dnaA: tilS	padR: adaA: sigD: liaR: comA: sigL: sigY: sigM: codY: gutR: cymR: hrcA: sigF: glnR: hprT: gerE: dnaA: tilS; xpf: fadR: kdgR: glpP: sigH: abh: tnrA: yodB: sigB: nadR: ctsR: rpsD: mgsR: rocR: phoP: nsrR: rsfA: purR: ycbG: licT: manR: yrkP: fruR: frlR: ccpA: glcT: walR: iolR: gltC: splA: araR: mtrB: treR: yfmP: malR: salA: sigE: rex: acoR: cggR: deoR: licR: mdxR: lexA: gabR: sacY: resD: yxdJ: slrR: …
secA	ccpA: gutR	ccpA: gutR; adaA: slrR: ahrC: cymR: sigX: hutP: licR: birA: ccpC: codY: phoP: ccpN: glcT: rocR: ywbI: resD: glcR: purR; sigL: yxdJ; gerE: arsR: araR: tilS: sigA: nusA: bkdR: desR; lexA: xre: yfhP; liaR: mtlR: comA
menF	sigO: arsR	sigO: arsR; adaA: sigE; codY: cymR; sigF: dnaA; rsoA: walR; hprT: comK: bltR: ansR: lexA: lmrA: iolR: glcT: deoR: mdxR: malR: ccpN: nrdR: sigH: ccpA: treR: yrkP; yfmP: sigA: nusA; licT: purR: sigD; splA: mhqR: sigY; xre: padR: hutP; zur: yxdJ: sigM
mstX	bltR: comK	bltR: comK; purR: iolR; padR: lexA; ccpA: liaR; arsR: bkdR; cymR: sigY; rpsD: czrA: ccpC: rex: mgsR: rplJ: sigD: perR: desR: glcR: citB: pyrR: sacT: adaA: fadR: kdgR: rpmE: glpP: sigW: cggR: sigH: gltR: acoR: ycbG: glnL: sigM: citT: yfmP: hprT: comA: ansR: hutP: malR: zur: sinR: gabR: resD: rsoA: salA: yxdJ: rocR: sacY: nusA: tilS: mdxR: cysL: walR: licT: ahrC: licR: sigE: xre: sigA: yrkP: ccpN: …
yycO	mdxR: padR: purR: rsfA: bltR: yrkP: licR: sigO: glnL: cymR: rsoA: ywbI: glcT: adaA: sigF: sigE: comK: bkdR	mdxR: padR: purR: rsfA: bltR: yrkP: licR: sigO: glnL: cymR: rsoA: ywbI: glcT: adaA: sigF: sigE: comK: bkdR; slrR: citT: sigV: gutR: nusA: liaR: lexA: deoR; rplT: phoP: rplL: glcR: ccpC: sigA: sinR: mhqR: walR: sigH: hutP: yxdJ: codY: resD: lmrA: sacY: licT: cysL: ccpN: yfmP: hprT: salA: gabR: gerE: nrdR: malR: mtlR: arsR: ahrC: treR: splA
ftsZ	nadR: tilS	nadR: tilS; gerE: comA; codY: spo0A: hutP: cggR; spoVT: slrR; degU: nsrR; yfmP: ycnK; rplT: phoP; ccpA: liaR: glpP: abh; zur: rpsB; mntR: desR; mtlR: salA: fur: sigW: mhqR: sigA: abrB
yobW	rsfA: zur	rsfA: zur; adaA: rsoA: slrR: mhqR; splA: sigE; comK: mdxR; arsR: bltR; sigF: yrkP; sigY: cysL: purR: malR; ywbI: mtlR; citT: sigV; deoR: gerE; sigO: nrdR: yxdJ; padR: ansR: hutP; xre: cymR: sigL; walR: yfhP: lexA; licT: ccpA: glnL; liaR: treR: birA; lmrA: nusA: licR; sacY: fruR: araR: gltC: ccpN: sigM; gutR: tilS: iolR; bkdR: comA: codY; ycbG: yfmP
mdh	abrB: sigB	abrB: sigB; ccpA: fur; nhaX: mgsR: salA: codY; arsR: kipR: rplL: kdgR; tilS: rplT; sigG: lexA
yycB	sigF: slrR	sigF: slrR; bltR: sigE: sigO: hutP; arsR: comK: gerE: mtlR: nrdR: adaA: rsoA: sigY: mdxR; sigB: sigG: ycnK: gutR: rpsB: fadR: spo0A: nsrR: sigX: phoP: abh: ccpC: nadR: sigD: licR: bceR: yfmP: walR: ahrC: cysL: citT: rocR: splA: gabR: codY: spoVT: licT: rok: rsfA: liaR: iolR: sigM: salA: tilS: frlR: cymR: ywbI: mtrB: treR: bkdR: sigL: yrkP: zur: comA: yfhP: ycbG: lmrA: ansR: malR: birA: azlB: dnaA…
xlyA	sigO: mdxR	sigO: mdxR; resD: rsoA: glcT: cysL; deoR: sigD: nrdR: manR; hprT: ahrC: mtlR: yetL: cymR: lmrA: glnL: gutR; xre: comA: nusA: licT: treR: sigL: codY: ywbI: rsfA: licR: liaR: iolR: glpP: bkdR: sigV: kdgR; sdpR: sacY: bltR: fruR: sigF: yxdJ: glcR; ccpA: sigE: ycbG: yrkP: adaA: salA: dnaA: sigA: citT: araR: ccpN: hutP: lexA; ylaC: yfmP: yfhP: sigM: gltC: malR; rex: levR: exuR: spoVT: ctsR: degU: ydfI…
cotA	yrkP: sigE	yrkP: sigE; gerE: glcT; bkdR: sigO: mdxR: splA: treR: sigY: iolR: slrR: citT; yfhP: bltR; sigV: licR; adaA: comK; rsoA: arsR; fruR: hutP: sigD: lmrA; sigF: dnaA: padR; nrdR: ccpA: hprT: sigL: ccpN: zur: walR: sacY: rsfA: ywbI: ansR: lexA: malR: ycbG: comA; tilS: yxdJ: mtlR; cymR: yfmP: xre; ahrC: cysL: sigM; sigH: nusA: araR; licT: glnL: birA; gutR: purR; resD: deoR; mhqR: liaR; codY: sigA; gabR:…
rpoB	glcR: ccpC	glcR: ccpC; fur: gutR; nusA: mtrB; sdpR: liaR: salA: glcT; sigX: sigB: treR: bkdR: ccpA: rocR: cysL: spo0A; fruR: malR: yfhP: ywbI: ahrC: ansR: yxdJ: nadR; glnL: abh: yfmP: araR: gltC: sacY: iolR; sacT: licT: mntR: yrkP: tnrA: hutP: resD: sigF: splA: ycnK: hprT: comA: rplL: sigW: csoR: rsoA: rex: rpsB: sigA: dnaA: sigO: citT: exuR: fadR: glpP: sigG: arsR: immR: rsfA: nrdR: sigE: sigL: desR: natR:…
gmk	dnaA: sigE	dnaA: sigE; gerE: sigA: slrR: citT; araR: mhqR: liaR: comA: purR: glcT: sigL: bltR: nrdR: ccpN: ccpA: birA: sigV: treR: splA: nusA: yfhP: tilS; deoR: gutR: padR: mdxR: yrkP: sigY: sigF; glnR: abrB: rplJ: fur: desR: nadR: acoR: mntR: glpP: yfiR: rpmE: sigB: rpsB: exuR: sigX: ccpC: rex: ylaC: glnL: licR: rok: glcR: sigD: rocR: bkdR: mtrB: iolR: hrcA: lexA: salA: gltC: cymR: licT: resD: gabR: sacY: …
rplL	rpsD: rplJ	rpsD: rplJ; rpsB: rplT
yjbA	rsfA: sigE	rsfA: sigE; slrR: sigV; sigG: liaR: yrkP: mdxR; ccpC: comK: gutR: splA: gerE: citT: rsoA: bkdR; purR: sigF
ytxO	lmrA: glnL	lmrA: glnL; glcT: arsR: mhqR: rocR: bkdR: hprT: nusA: ahrC: treR: yfmP: comK: yfhP: codY: ccpN: resD: mtlR: rsoA: hutP: sigM: ccpA: dnaA: adaA: mtrB: liaR: birA: sigY: yrkP: nrdR: fruR: ywbI: licR: iolR: ycbG: deoR: yxdJ: sigD: sacY; bltR: ansR: cymR: walR: araR: gltC: licT; sigL: purR: cysL; lexA: sigH: gerE: splA: xre: slrR: sigE: sigO: zur: sigF: gutR: malR; abrB: perR: ccpC: rpsD: citR: mntR:…
ywrJ	mhqR: comA	mhqR: comA; codY: purR; ccpN: glcT; mtlR: zur; sigD: ywbI; sigL: dnaA; araR: tilS; lexA: iolR: sigA: resD: ccpA: cymR: hprT: nrdR; nusA: padR; sigF: xre: sigM; licR: sigH: gltC: yfhP: yfmP: ahrC: licT; liaR: birA: slrR; arsR: cysL: gutR; bkdR: sigO: malR; deoR: ansR: glnL; yrkP: salA: mdxR: mtrB: sigE: rsoA: fruR: hutP: bltR: treR: lmrA: ycbG: sigY; comK: yxdJ; citT: splA: adaA: sinR: walR
mmgC	sigE: sigF	sigE: sigF; arsR: adaA: licR: sigO: birA: fruR: bltR: gerE: comK; sigV: sigL: bkdR: yfmP: citT: sigA: salA: slrR; sigD: yrkP: hutP: mdxR: rsoA: sigY: rsfA: splA; dnaA: lexA: ccpA; sacT: codY: deoR: xre: mtlR: padR: yxdJ: resD: ccpN: lmrA: exuR: sigM: cysL: yfhP: gltC: iolR: malR: rocR: glnL: treR: ahrC: ycbG: walR: glcT: araR: purR: ansR: nusA: hprT: cymR; sigG: fadR: kdgR: rpsB: acoR: rplJ: nsrR…
murAA	resD: gutR	resD: gutR; purR: ccpA; nusA: ccpC: ywbI: rocR; yfmP: yxdJ: sigX: ccpN; birA: glcR: ansR: mtrB; gerE: sigF: glcT: phoP; tilS: sigL; codY: araR; sigA: slrR: lexA; desR: fruR: comA
phoD	sigD: licT	sigD: licT; sigA: ywbI: comK: frlR: araR: cymR: sigH: xre: bkdR; birA: resD: sigM: walR: tilS: ansR: mhqR: hprT; ccpN: codY; sacY: gltC; dnaA: gutR; zur: sigY: gerE; comA: yfmP: ycbG; citT: nrdR: licR: yxdJ: sigV: nsrR: lexA: sdpR: hutP: sinR: glnL: ccpA: nusA: mtlR: cysL; glcT: purR: fruR; lmrA: ahrC: sigL; ycnK: salA: sigF: adaA: mdxR: sigE: treR: liaR: malR: iolR: padR: yrkP; hrcA: slrR: rsoA:…
cotJA	rsfA: ccpA	rsfA: ccpA; abrB: comK: mtrB: rplJ: dnaA: sigE: rok: lexA: sigF; rex: purR; abh: acoR: adaA: ahrC: alsR: ansR: araR: arsR: aseR: azlB: bceR: birA: bkdR: bltR: bmrR: ccpC: ccpN: cggR: citB: citR: citT: codY: comA: csoR: cssR: ctsR: cymR: cysL: czrA: degU: deoR: desR: exuR: fadR: fnr: frlR: fruR: fur: gabR: ganR: gerE: glcR: glcT: glnL: glnR: glpP: gltC: gltR: gmuR: gntR: gutR: hprT: hrcA: hutP: hx…
dppB	resD: nusA	resD: nusA; sigA: hprT; pyrR: sigY: sacT: sigL: rex: sigM: dnaA: comA: rsoA: bkdR: purR: yrkP: fnr: deoR: padR: tilS: treR: mntR: sacY: licT: gutR: mhqR: liaR: adaA: yfhP: xre: yxdJ: ahrC: malR: glcT: sigE: slrR: cymR: sinR: araR: ywbI; comK: yfmP: sigV: splA: mtrB: birA: mdxR: sigB: sigD: cysL: lexA: ycbG: glnL: citT: gerE: salA: ccpC: rsfA: ccpA: codY: iolR: zur: sigF: gltC: ansR: mtlR: fruR; p…
yheC	rsfA: sigF	rsfA: sigF
rpsC	rplJ: glnR	rplJ: glnR; mntR: rpsD; rpsB: rplT; dnaA: mtrB; hprT: fur
dnaJ	yxdJ: mhqR: mtlR: arsR: rsoA: nusA: sigV: rsfA: sigO	yxdJ: mhqR: mtlR: arsR: rsoA: nusA: sigV: rsfA: sigO; yfhP: hprT: mdxR: purR: gutR: bltR: adaA: ycbG; fruR: araR: yrkP: sigE: sigF: comK: glcT: iolR; nrdR: sigM: bkdR: sigY: cysL: codY: treR: yfmP: deoR: ccpN: sigA: padR: lexA: liaR: slrR: ansR: glnL: ywbI: ahrC: cymR: mtrB: comA: licT: sigL: citT: licR: resD: gltC: salA: dnaA: hutP
dhbF	mgsR: rex: phoP: acoR	mgsR: rex: phoP: acoR; fadR: cggR: nsrR: rpmE; rsfA: hutP: gutR: sigW; slrR: ycnK: yxdJ: pyrR: mhqR: fnr: sigH: hrcA: aseR: ytrA: rocR: manR: sdpR: yodB: sigA: sigE: xpf
ureA	zur: ywbI: citT: bkdR: phoP: tilS: yfmP: glcR: sacY: adaA: cymR: dnaA: sigF: deoR: yrkP: sigL: xre: cysL: glcT: hutP: gerE: comA: slrR: malR: gutR: codY: glnL: rsfA: arsR: ccpA: sigY: comK: rsoA: sigE: splA: mdxR: bltR	zur: ywbI: citT: bkdR: phoP: tilS: yfmP: glcR: sacY: adaA: cymR: dnaA: sigF: deoR: yrkP: sigL: xre: cysL: glcT: hutP: gerE: comA: slrR: malR: gutR: codY: glnL: rsfA: arsR: ccpA: sigY: comK: rsoA: sigE: splA: mdxR: bltR
ahpC	sacY: sdpR	sacY: sdpR; sigL: yfhP; ytrA: licR: manR: ycnK: yfmP: sigM: spoVT: rpmE: araR: ohrR: exuR: gmuR: glpP: yxdJ: glnL: alsR: mtlR: birA
yxbC	liaR: sdpR	liaR: sdpR; ycnK: sigW: fadR: yfmP: mtlR: birA: yxdJ: bkdR: rpmE
pbuO	licT: adaA	licT: adaA; hprT: rsoA: arsR: sigO; gerE: mdxR: comK: sigV; salA: ccpA: splA: xre: citT: sigF: dnaA: bltR; ywbI: rsfA: cymR: yrkP; hutP: sigA; ahrC: yfhP: treR: gutR: glcT: sigY: codY; zur: sigL: sigD; lmrA: resD: sigE; ylaC: sdpR: ctsR: bmrR: nsrR: xylR: abh: ydfI: glnR: ohrR: hxlR: citB: fur: fadR: sigI: manR: glpP: fnr: nusA: yfmP: glcR: malR: mtrB: sacY: birA: rok: mntR: sinR: lexA: cggR: cys…
ylaB	sigL: padR: ycbG: mhqR: sigD: ccpA: deoR: lexA: cymR	sigL: padR: ycbG: mhqR: sigD: ccpA: deoR: lexA: cymR; xre: iolR: sinR: codY: licT: lmrA: slrR: hprT: sigA: bkdR: treR: ansR: salA: zur: ahrC: ccpN: walR; ywbI: nusA: dnaA; sigM: tilS: comA; glnL: purR: nrdR; birA: gutR: licR; yfmP: resD: glcT; mtlR: yfhP: malR; sigF: fruR: sacY; gltC: yxdJ: araR; comK: liaR: cysL; arsR: sigV: sigY; splA: rsoA; rsfA: sigO: yrkP: sigH: gerE; citT: mdxR
dltD	salA: ycbG: padR: xre: licT: frlR: arsR: cymR: mta: codY: mdxR: yxdJ: nrdR: sigE: mhqR: sigL: yfmP: gerE: tilS: ccpN: licR: sigM: walR: rsfA: liaR: yrkP: comK: treR: rsoA: splA: slrR: sigO: bltR: citT: bkdR: mtlR: hutP	salA: ycbG: padR: xre: licT: frlR: arsR: cymR: mta: codY: mdxR: yxdJ: nrdR: sigE: mhqR: sigL: yfmP: gerE: tilS: ccpN: licR: sigM: walR: rsfA: liaR: yrkP: comK: treR: rsoA: splA: slrR: sigO: bltR: citT: bkdR: mtlR: hutP; yfhP: sacY: hprT: lmrA: ahrC: zur: araR: purR: sigY: fruR: sigF: adaA: sigV: malR; rplT: kipR: sigW: nadR: csoR: sigI: levR: ctsR: spo0A: abrB: rpmE: tyrZ: rpsD: ydfI: yodB: yfiR:…
yqeU	resD: gltC: yfmP: ahrC: liaR: hutP: ycbG: gerE: comA	resD: gltC: yfmP: ahrC: liaR: hutP: ycbG: gerE: comA; adaA: cymR: hprT: araR: yfhP: glcR: slrR: ccpA: treR: sinR: sigM: cysL: sigA: sigO: sigL: codY: salA: sigE: fruR: ywbI: lmrA: sigV: comK: licR: mhqR: bkdR: lexA: mtlR: arsR: sigF: sigD: citT: gutR: sigY: nusA
purA	mdxR: malR: sigE: sigD	mdxR: malR: sigE: sigD; slrR: yrkP; gutR: codY; sigL: rsfA: ccpN: nrdR; hprT: sigA: sigV: tilS: ahrC: sigH: rsoA: sigO: ywbI: comK: treR: fruR: glnL: adaA: iolR: citT: yxdJ; xre: walR: zur: dnaA: bltR: hutP: splA; salA: padR: cymR: mtrB: purR: nusA: gltC: comA: mhqR: cysL: araR: sigM: ycbG: lmrA: sacY: rocR: gerE: sigY: yfmP: liaR: licR: mtlR: arsR: yfhP: birA: deoR: licT: bkdR; abh: abrB: acoR: …
yndE	purR: codY	purR: codY; tilS: ahrC; glnL: hprT; rsfA: lmrA; sacY: hutP; cymR: cysL; sigO: sigM: nrdR: mdxR: malR: treR: nusA: iolR; comA: ccpA: yrkP: ccpN; yfhP: zur: padR; sigD: yfmP: licR; mtlR: araR: dnaA; yxdJ: gltC: birA; comK: gutR: sigY: bltR: liaR: deoR: bkdR; glcT: ycbG: fruR; sigL: ywbI: licT; ansR: mhqR: resD; splA: sigA: walR; salA: frlR: slrR: rsoA: citT: xre; arsR: lexA; sigV: sigE
dnaK	glcR: ywbI	glcR: ywbI; gutR: mtrB; sacY: sdpR: ccpC: purR; liaR: comK: mhqR: abh: sigB: fruR: hutP: gltC: glnL: gerE: ccpA: licT: slrR: nadR: sigD: mdxR: rok: padR: birA: bkdR: sigO: alsR: sigM: cysL: iolR: araR: glcT: ansR: nusA: yxdJ: ahrC: salA: mtlR: rocR: licR; malR: treR: yfhP; sigE: tilS: yfmP; ycbG: deoR: fur: sigV: splA: cymR; rsoA: arsR: desR: sigF: comA: citT: bltR: dnaA: sigL: walR: lmrA: resD; …
xkdH	rsoA: sigD	rsoA: sigD; hprT: yetL; sigO: kdgR; mdxR: bltR; tyrZ: kipR: rpmE: rpsD: splA: exuR: araR: sigB: dnaA: ydfI: gltC: cymR: rex: degU: xylR: zur: sigM: walR: abrB: fur: comA: salA: desR: yodB: liaR: abh: licR: sigA: licT: slrR: tilS: iolR: ahrC: ccpA: hxlR: bceR: gerE: fruR: glnL: ansR: hrcA: fnr: sigH: ywbI: spoVT: lexA: adaA: bmrR: xre: sigL: sigV: tnrA: glnR: codY: treR: citT: lmrA: gutR: mtlR: yc…
yueB	ccpN: nrdR	ccpN: nrdR; malR: sigM: splA: cysL: lmrA: adaA: mtlR: gerE: purR; cymR: walR; rsfA: mdxR: deoR: ycbG: zur: yfmP: sacY: araR: arsR: glnL: yxdJ: licR: ywbI: fruR: glcT: sigO: sigE; hprT: ansR: dnaA; lexA: liaR: iolR: treR: sigV: ccpA: resD; bltR: yfhP: tilS; rsoA: padR: licT; xre: comK: sigA; hutP: nusA: sigD; slrR: codY: comA: mhqR: gutR: yrkP; cggR: abh: ylaC: glpP: mntR: glcR: hrcA: alsR: mtrB: …
yutF	cysL: liaR: mtrB: nusA	cysL: liaR: mtrB: nusA; sigE: zur: sigA: comA: bkdR: ahrC: resD: nadR: araR: mtlR: glnL: treR: cymR: birA: mhqR: yfmP: codY: citT: slrR: hutP: licR: yrkP: ccpN: sigV: ywbI: ycbG: ccpA: gutR: dnaA: fruR: deoR: sigM: comK: gerE: splA: lexA; abh: abrB: acoR: adaA: alsR: ansR: arsR: aseR: azlB: bceR: bltR: bmrR: ccpC: cggR: citB: citR: csoR: cssR: ctsR: czrA: degU: desR: exuR: fadR: fnr: frlR: fur: g…
xkdG	yetL: resD: rsoA: mdxR	yetL: resD: rsoA: mdxR; sigO: cysL; gutR: sigD; manR: mtlR: sigV: bltR; kdgR: deoR: cymR: nrdR; comK: sigY: purR: yfhP: walR: treR: mta: ycbG: malR: ahrC: hrcA: glpP: zur: codY: dnaA: yrkP: comA: gabR: sacY: glcR: sdpR: slrR: sigF: xre: sigE: iolR: ywbI: liaR: rsfA: hprT: lmrA: glcT: glnL; sigL: lexA: tilS: ansR: adaA: bkdR; birA: ccpN: sigA: mhqR: hutP: yfmP: ylaC: sigM: licR: yxdJ: gerE: padR
cotH	liaR: yfmP	liaR: yfmP; mtlR: cymR; gutR: ccpA; walR: sigL; ycbG: yxdJ: ansR: malR; ywbI: gltC; sacY: padR: mdxR: bkdR: birA: treR: sigA: araR; hprT: sigD: cysL: fruR; mta: nsrR: perR: citB: levR: aseR: slrR: ydfI: rex: hxlR: sigI: xpf: bmrR: degU: czrA: rpmE: yfiR: abrB: sigM: adaA: rok: yrkP: tilS: iolR: yfhP: licR: splA: rsfA: mntR: cggR: purR: sigY: glcR: sinR: salA: sigE: citT: lmrA: gerE: deoR: lexA: c…
ycnI	sigW: ycnK	sigW: ycnK; nsrR: sigA; rsoA: sigH; sigY: nadR; rsfA: rex; licT: xre: adaA: arsR; bltR: sigV: yrkP: sinR; azlB: mhqR: sigO: frlR; gabR: codY: sigE: cggR
yrzE	birA: zur: dnaA: malR: gltC: ccpA: sigY: yxdJ: gerE	birA: zur: dnaA: malR: gltC: ccpA: sigY: yxdJ: gerE; azlB: sigX: xpf: ycnK: glnR: sacT: hprT: sigW: sigG: yfiR: rsfA: sigH: acoR: rex: rpsD: rplJ: rpmE: glpP: abrB: rpsB: sigL: spoVT: exuR: bltR: arsR: xre: alsR: sigM: deoR: ywbI: tilS: sigD: purR: sigV: resD: iolR: comK: mtrB: lmrA: cymR: mhqR: mdxR: fruR: ycbG: yfmP: cysL: adaA: mtlR: sacY: rsoA: citT: liaR: gutR: codY: sigO: sigA: sigF: salA: …
gerPC	sigW: rplT: citB: cggR: mntR: nusA: malR: rpsD: dnaA: ylaC: citT: hrcA: mtrB: rplJ: exuR: sigH: rpmE: degU: perR: sigX: rex: spoVT: abrB: rok: sigV: araR: gltC: salA: hutP: cysL: sigA: frlR: ansR: glcR: fruR: deoR: sigF: yrkP: walR: codY: slrR: zur: lmrA: yfhP: ccpN: hprT: purR: mhqR: ywbI: padR: comK: bltR: yfmP: rsoA: licT: adaA: sacY: ycbG: bkdR: yxdJ: cymR: gutR: ccpA: lexA: gerE: sigO: sigY:…	sigW: rplT: citB: cggR: mntR: nusA: malR: rpsD: dnaA: ylaC: citT: hrcA: mtrB: rplJ: exuR: sigH: rpmE: degU: perR: sigX: rex: spoVT: abrB: rok: sigV: araR: gltC: salA: hutP: cysL: sigA: frlR: ansR: glcR: fruR: deoR: sigF: yrkP: walR: codY: slrR: zur: lmrA: yfhP: ccpN: hprT: purR: mhqR: ywbI: padR: comK: bltR: yfmP: rsoA: licT: adaA: sacY: ycbG: bkdR: yxdJ: cymR: gutR: ccpA: lexA: gerE: sigO: sigY:…
dppD	sinR: nusA	sinR: nusA; hprT: sigA
skfA	rpsB: rpsD	rpsB: rpsD; mtrB: rplJ; sigY: rpmE; ccpA: nusA; rok: sinR; comK: rex; gabR: mntR; abrB: fur; degU: hprT; phoP: azlB; sigX: arsR; nhaX: citT; yfhP: mgsR: sigD: xpf: sigO: birA: sigB: ccpC: fadR: mdxR: yrkP: perR: dnaA: yetL: lexA; abh: acoR: adaA: ahrC: alsR: ansR: araR: aseR: bceR: bkdR: bltR: bmrR: ccpN: cggR: citB: citR: codY: comA: csoR: cssR: ctsR: cymR: cysL: czrA: deoR: desR: exuR: fnr: frl…
pdhC	hprT: hrcA	hprT: hrcA; glnR: cggR; zur: rex: gutR: dnaA: treR: ctsR: cymR: gerE: tilS
yitC	citT: rsoA	citT: rsoA; splA: licT: mdxR: sigE: bltR: rsfA: comK: hutP: sigY; sigO: adaA; slrR: gerE
yvbI	ansR: yfmP	ansR: yfmP; citT: treR; mtlR: sigM: padR: gerE; liaR: walR; sigO: yxdJ: yfhP: purR; comK: ywbI: sigF: gutR; glcT: slrR: bkdR: lmrA: araR: xre: arsR: adaA: yrkP: lexA: rsoA: codY: sacY: hutP: sigE: fruR: dnaA: gltC: birA: ycbG: cysL: ccpA: resD: cymR: licR: iolR: ccpN: hprT: splA: rsfA: mdxR: mtrB: nusA; azlB: gabR: alsR: glcR: rocR: salA: tilS: glpP: frlR: licT: sigA: deoR: sigH: sigD: zur: malR:…
yrrD	purR: lexA	purR: lexA; malR: zur; licT: salA; hprT: mhqR; walR: ccpN; sigY: spoVT: nrdR: ccpA: abrB: dnaA: xre: rsfA; sigF: codY; exuR: sigV: glnL: abh: comA: lmrA: yfhP: ansR: iolR: yxdJ: mtrB: sigW: sigH: adaA: arsR: licR: yrkP: mtlR: citB: bltR: cysL: rok: resD: glnR: treR: nusA: rsoA: cymR: sigM: sigD: hutP: glcT
oppA	mtlR: sigL	mtlR: sigL; rpmE: birA: glpP: exuR; abh: abrB: acoR: adaA: ahrC: alsR: ansR: araR: arsR: aseR: azlB: bceR: bkdR: bltR: bmrR: ccpA: ccpC: ccpN: cggR: citB: citR: citT: codY: comA: comK: csoR: cssR: ctsR: cymR: cysL: czrA: degU: deoR: desR: dnaA: fadR: fnr: frlR: fruR: fur: gabR: ganR: gerE: glcR: glcT: glnL: glnR: gltC: gltR: gmuR: gntR: gutR: hprT: hrcA: hutP: hxlR: immR: iolR: kdgR: kipR: levR: …
licB	salA: comA: dnaA: sigH	salA: comA: dnaA: sigH; codY: xre: hutP: fruR: malR: nusA: mntR: ccpN: sigY; lexA: comK: sigM: yrkP: mtrB: ahrC: slrR: bkdR; desR: glnR: perR: rex: spo0A: exuR: abh: gntR: fur: sigI: bltR: nadR: ccpC: sigO: nsrR: ohrR: glcT: bmrR: gmuR: tyrZ: levR: sdpR: gltC: zur: yfmP: xylR: licR: araR: sinR: birA: ycbG: aseR: hrcA: arsR: sigE: sigA: sigF: ansR: treR: sigV: resD: sigD: sacY: citT: tilS: nrdR: r…
accA	walR: lexA	walR: lexA
spoIIM	lexA: sigY: slrR: sigO: gerE: resD: mtlR: hprT: sigF: birA: sigD: mdxR: dnaA: nusA: arsR: sigE: comK: tilS	lexA: sigY: slrR: sigO: gerE: resD: mtlR: hprT: sigF: birA: sigD: mdxR: dnaA: nusA: arsR: sigE: comK: tilS; levR: sacT: phoP: comA: kdgR: fadR: bmrR: rplJ: citB: rex: sdpR: cggR: sigH: yodB: sigW: acoR: rpmE: sigG: yfmP: ahrC: fruR: sacY: glcT: yfhP: ccpN: frlR: ycbG: sinR: codY: manR: licT: citT: splA: glpP: adaA: bkdR: zur: yxdJ: xre: ccpA: hutP: glnL: gabR: nrdR: rsoA: sigV: liaR: purR: mhqR: …
hemAT	mtlR: cymR: gerE: fruR: rsoA: sigF: licT: sigY: adaA	mtlR: cymR: gerE: fruR: rsoA: sigF: licT: sigY: adaA; gltC: liaR: tilS: dnaA: hprT: glcR: comK: sacY: ccpA: licR: splA: bkdR: xre: malR: ahrC: arsR: sigL: glcT: treR: gabR: sigV: araR: ywbI: lmrA: padR: purR: walR: rsfA: birA: mdxR: yfmP: sigD: sigO: sigE: bltR; salA: gutR: ansR: nrdR: resD: mhqR: yxdJ: iolR: comA: sigM: mtrB: codY: cysL: ccpN: slrR: zur: hutP: yfhP: citT: yrkP: lexA: nusA: deoR:…
ctaB	yrkP: nsrR: licT: ycnK	yrkP: nsrR: licT: ycnK; rex: sigO: rsfA: sinR: sigV: sigH: sigY: xre: sigA; hutP: splA: arsR: sigW: rsoA: sigE: citT: adaA; ccpN: malR: cggR: liaR: iolR: tilS: ccpA: codY: gabR: sigD: comK: mdxR: ywbI: mhqR: slrR: bltR
dnaE	sigF: bltR	sigF: bltR; sigO: mdxR; treR: rsoA; ccpN: sigA; hutP: sigV; splA: sigD; iolR: arsR; yrkP: rsfA
yloC	ytrA: birA: yodB: hrcA: sacT: ganR: xpf: desR: yetL: sdpR: sinR: pyrR: phoP: nsrR: sigH: abh: mhqR: fadR: sigG: acoR: sigW: cggR: rpmE: rex: padR: natR: mntR: malR: mtrB: gltC: glnL: frlR: glpP: fruR: bkdR: mtlR: cysL: adaA: zur: hprT: gutR: rocR: sacY: tilS: purR: sigY: citT: ccpN: iolR: rsoA: gerE: sigF: ccpA: ywbI: walR: bltR: lexA: splA: dnaA: xre: yfmP: sigE: licR: sigO: sigL: yrkP: cymR: hu…	ytrA: birA: yodB: hrcA: sacT: ganR: xpf: desR: yetL: sdpR: sinR: pyrR: phoP: nsrR: sigH: abh: mhqR: fadR: sigG: acoR: sigW: cggR: rpmE: rex: padR: natR: mntR: malR: mtrB: gltC: glnL: frlR: glpP: fruR: bkdR: mtlR: cysL: adaA: zur: hprT: gutR: rocR: sacY: tilS: purR: sigY: citT: ccpN: iolR: rsoA: gerE: sigF: ccpA: ywbI: walR: bltR: lexA: splA: dnaA: xre: yfmP: sigE: licR: sigO: sigL: yrkP: cymR: hu…
yoxB	glcR: sigF	glcR: sigF; sigD: yxdJ; bltR: bkdR: rsoA: purR; mta: deoR: liaR: gerE
flhO	hutP: dnaA	hutP: dnaA; sigF: sigA: sigO: zur
yuzA	rsfA: lexA	rsfA: lexA; salA: resD; dnaA: sigE; sigG: purR; birA: licT; ccpA: deoR: zur: lmrA; sigW: bkdR
ylmH	sigY: comK: splA: gerE	sigY: comK: splA: gerE; hprT: arsR: mdxR: sigF; hutP: ansR; cymR: citT; comA: purR: codY: adaA: sigV: yrkP: slrR: sigO; sigE: sigD: rsoA: rsfA; araR: sigA: lexA
ywlG	nrdR: walR	nrdR: walR; nusA: comK: ansR: sigF
yqaM	adaA: citT	adaA: citT; hutP: mdxR; slrR: arsR; sigV: sigE; rsoA: yrkP; sigO: sigF; hprT: rsfA; sigD: comA: splA: purR; mhqR: gerE; gutR: comK; sigY: bltR; sigL: tilS: licT; codY: liaR: zur; ccpA: yxdJ: yfmP; nusA: sigM: ywbI; nrdR: birA: ahrC; lexA: araR: malR; glcT: dnaA: sigA; ycbG: treR: xre; mtlR: rocR: sigH: lmrA: padR: bkdR: cysL: walR: resD: sacY: glnL: gltC; cymR: yfhP; licR: ccpN; iolR: fruR; abh: …
spoVK	sigE: purR: hprT: resD: dnaA: codY: sigA: rsfA: mhqR	sigE: purR: hprT: resD: dnaA: codY: sigA: rsfA: mhqR; cymR: bkdR: slrR: ccpA; hrcA: sigV: sacT: arsR: glcT: salA: malR: ccpN: citT: ywbI: cysL: sigO: yfhP: mtrB: zur: ansR: rocR: fruR: xre: sigD: ahrC: hutP: sigH: yfmP: gutR: nrdR: liaR: splA: rsoA: treR: comA: lexA: gerE: sigF; rok: yodB: csoR: perR: gntR: sigB: pyrR: rplJ: abh: exuR: acoR: bceR: rpmE: glpP: alsR: padR: gabR: deoR: glcR: spoVT: …
yngA	sigF: adaA	sigF: adaA; licR: rsfA; arsR: splA; lexA: liaR; hutP: yrkP; citT: sigV; purR: yfhP; salA: xre: padR: lmrA: licT: zur: rsoA: comA: yfmP: slrR: codY: ccpN: yxdJ: bkdR: sigO: mdxR: sigY; comK: sigA: bltR; glcT: walR: ywbI; sigE: gerE: fruR; gltC: iolR: ccpA; resD: araR: ansR; gabR: gutR: sacY: dnaA: birA: cysL
dnaG	arsR: sinR: sigY: ycnK: rsfA: hutP: slrR: sigH: frlR	arsR: sinR: sigY: ycnK: rsfA: hutP: slrR: sigH: frlR; nsrR: sigA; sigW: sigO: xre: rsoA; mhqR: sigE: adaA: mdxR: zur: sigV: yrkP: bltR; acoR: gutR: lmrA: araR: ansR: ccpA: lexA: ycbG: deoR: licT: splA: ccpN: yfmP: hprT: bkdR: licR: yxdJ: gerE: dnaA: sigM: sigD: malR: rex: cysL: resD: birA: glnL: sigF: ahrC: comK: cggR: citT; mtlR: rpmE: purR: iolR: liaR: padR: cymR: comA: codY: yfhP: gltC: nusA
degQ	degU: kdgR	degU: kdgR; hutP: perR; abh: spoVT: nrdR: rplT: padR: sigO: licT: salA: tnrA: ycbG: sigW: ycnK: hxlR: hprT: sigL: sigF: codY: mgsR; xre: deoR; lexA: walR: sigA; citT: cggR: glpP
ssuA	liaR: gutR: bkdR: hrcA: citT: ycbG: yrkP: cggR: ccpN: cymR: cysL: rsfA: arsR: treR: yfmP: hprT: gabR: mdxR: rocR: sigE: dnaA: ywbI: sigY: adaA: mhqR: mtlR: licR: gerE: lexA: malR: glnL: nrdR: comK: tilS: sigM: sigO: splA	liaR: gutR: bkdR: hrcA: citT: ycbG: yrkP: cggR: ccpN: cymR: cysL: rsfA: arsR: treR: yfmP: hprT: gabR: mdxR: rocR: sigE: dnaA: ywbI: sigY: adaA: mhqR: mtlR: licR: gerE: lexA: malR: glnL: nrdR: comK: tilS: sigM: sigO: splA; rex: yxdJ: rpmE: slrR: glcT: yfhP: ahrC: padR: deoR: codY: xre: ansR: ccpA: sigH: resD: sigD: bltR: sigF: walR: fruR: sigV: araR: purR: sigL: licT: hutP: zur: sigA; rpsD: xpf: f…
rpsK	hprT: glnR	hprT: glnR; rpsB: cggR: rex: gabR: dnaA: rplJ: adaA: citT: rpsD; yrkP: rplT; sigO: hrcA; sigA: codY: bltR: gerE; pyrR: mtrB: nsrR: mntR: sigV: sigD: rpmE: mdxR
dltE	glcT: sigV: iolR: sigD: sigF: sigE: slrR: citT: sacY: ywbI: sigA: yrkP: rsoA: hprT: purR: bltR: rsfA: codY	glcT: sigV: iolR: sigD: sigF: sigE: slrR: citT: sacY: ywbI: sigA: yrkP: rsoA: hprT: purR: bltR: rsfA: codY; gerE: comA: bkdR: liaR; xre: adaA; walR: arsR: dnaA: sigM: splA: sinR: mtlR: sigH: mhqR: nusA: lmrA: comK: tilS: yxdJ: cymR; mta: rplT: abh: nhaX: pyrR: levR: sigI: nsrR: rex: nadR: abrB: sigW: rpmE: ohrR: yodB: rpsD: tyrZ: ctsR: ycbG: frlR: deoR: sigL: cggR: rocR: mntR: ccpA: alsR: glnR: h…
yqeZ	arsR: frlR	arsR: frlR; hutP: sigY: licT: bltR: lexA: xre: nsrR: sigH: slrR; degU: cggR: rpsD: xylR: rplT: sacT: ywbI: fur: nhaX: perR: ytrA: codY: pyrR: sigW: ccpC: immR: sdpR: ccpA: kipR: sigB: rex: sinR: glcT: hprT: gabR: sacY: ycbG: glcR: araR: ahrC: ansR: nrdR: salA: sigL: yfmP: liaR: yxdJ: sigA: fruR: zur: bkdR: yrkP: comA: glnL: cymR: iolR: walR: nadR: sigE: mtrB: nusA: yfhP: comK: gutR: sigV: deoR: t…
pstBA	slrR: sdpR	slrR: sdpR; arsR: sigH; hutP: sigE: sacY: citT: sigW: sigB: comK: ycnK: licT; gerE: yfmP: ahrC: fnr: sigL: glcR: rok: nrdR: treR: nusA: tilS: deoR: walR: pucR: sigO: padR: cymR: resD: yxdJ: ylaC: aseR: manR: ccpA: pyrR: hxlR: hprT: araR: glnL: immR: rsoA: ywbI: mtlR: licR: kipR: gltC: comA: liaR: xre: bltR: zur: sigY: ansR: ccpN: yfhP: yrkP: sigA: mhqR: fruR: ycbG: adaA: birA: purR: salA: mtrB: l…
yizC	lexA: sigG	lexA: sigG; purR: ccpC; sigF: ycnK; abrB: abh; nsrR: resD; sigH: sigE; acoR: adaA: ahrC: alsR: ansR: araR: arsR: aseR: azlB: bceR: birA: bkdR: bltR: bmrR: ccpA: ccpN: cggR: citB: citR: citT: codY: comA: comK: csoR: cssR: ctsR: cymR: cysL: czrA: degU: deoR: desR: dnaA: exuR: fadR: fnr: frlR: fruR: fur: gabR: ganR: gerE: glcR: glcT: glnL: glnR: glpP: gltC: gltR: gmuR: gntR: gutR: hprT: hrcA: hutP: …
asnO	purR: sigF	purR: sigF; mtlR: deoR: hprT: rsfA; abh: abrB: acoR: adaA: ahrC: alsR: ansR: araR: arsR: aseR: azlB: bceR: birA: bkdR: bltR: bmrR: ccpA: ccpC: ccpN: cggR: citB: citR: citT: codY: comA: comK: csoR: cssR: ctsR: cymR: cysL: czrA: degU: desR: dnaA: exuR: fadR: fnr: frlR: fruR: fur: gabR: ganR: gerE: glcR: glcT: glnL: glnR: glpP: gltC: gltR: gmuR: gntR: gutR: hrcA: hutP: hxlR: immR: iolR: kdgR: kipR: …
valS	hprT: tilS	hprT: tilS; nusA: sigY; glcT: arsR; sigV: yxdJ; rsoA: citT; sigO: rsfA; adaA: lexA; sigF: ahrC; sigL: sigE; liaR: cysL; xre: splA; codY: gerE; iolR: bltR: sigA; mdxR: yrkP: ywbI
yqjC	hutP: citT	hutP: citT; comK: sigD; splA: padR: sigY: ccpN; sigL: yrkP; zur: mdxR; sigV: sigA; rsoA: sigE; slrR: bltR; treR: codY; cymR: ccpA; purR: tilS; arsR: gerE: rsfA: yxdJ: nrdR: walR: mhqR; nusA: hprT: sigF; xre: dnaA: sigO; sigM: mtlR: adaA; fruR: birA: ycbG: lexA: lmrA: salA: comA: hrcA: gutR: sacY: sinR: glcT: iolR; licR: liaR: yfhP: yfmP: ywbI: malR: glnL: sigH: ansR: araR: licT: resD
menB	dnaA: ccpA	dnaA: ccpA; glcT: sigA: slrR: hprT; sigE: malR: comA: nusA; araR: sigL; yfmP: ccpN: licT: mtlR: sigY: salA: birA: zur: glnL: sacY: mdxR: sigM: purR: ahrC: nrdR: rocR: lexA: bltR: cymR: splA: padR: treR: ycbG: iolR: fruR: gltC: deoR: adaA: lmrA: gerE: xre: comK: yrkP: liaR; mhqR: codY: rpsB: rok: gabR: sigO: frlR: arsR: sinR: sigD: mtrB: rsoA: citT: sigH: ywbI: rsfA: sigF: resD: walR: yxdJ: cysL: …
yycP	sigA: fruR: walR: sigE: hprT: sigF: rsfA: gltC: mdxR: arsR: ansR: sigO: bltR: araR: citT: rsoA: sigV: licT	sigA: fruR: walR: sigE: hprT: sigF: rsfA: gltC: mdxR: arsR: ansR: sigO: bltR: araR: citT: rsoA: sigV: licT; spoVT: glnR: phoP: mgsR: citB: rplT: cggR: rpmE: rok: perR: sigG: yodB: sigW: rpsD: mtrB: abrB: rex: rplJ: salA: natR: splA: glnL: slrR: mtlR: glcR: birA: cysL: ycbG: sigY: comA: sigM: gabR: gutR: lmrA: nrdR: purR: sigH: sigD: sigL: yfmP: rocR: liaR: licR: hutP: glcT: mhqR: codY: frlR: sacY…
ypmP	acoR: gutR: phoP: bkdR: fadR: liaR: rocR: sdpR: rpmE	acoR: gutR: phoP: bkdR: fadR: liaR: rocR: sdpR: rpmE; rex: cggR: sigB: malR: pyrR: desR: yfmP: yxdJ; sigW: araR: mtlR: yodB: glnL: degU: ywbI: ytrA; abh: hrcA: ycbG: manR: zur: ganR: sigL; abrB: adaA: ahrC: alsR: ansR: arsR: aseR: azlB: bceR: birA: bltR: bmrR: ccpA: ccpC: ccpN: citB: citR: citT: codY: comA: comK: csoR: cssR: ctsR: cymR: cysL: czrA: deoR: dnaA: exuR: fnr: frlR: fruR: fur: gabR: ge…
ycnK	tyrZ: bltR	tyrZ: bltR
speB	purR: gltC	purR: gltC; licR: treR; gutR: ansR; sigE: sigF; comK: sigV; mhqR: sigM; sigO: xre: lmrA: malR
yerB	araR: tilS	araR: tilS; comA: sigE: adaA: mdxR: hutP: malR: glnL: yfmP: comK; yrkP: mtlR: licR: codY
nrdE	sigF: bltR	sigF: bltR; rsfA: rsoA; hprT: sigO; codY: ccpA: adaA: mdxR; sigE: hutP; yrkP: gutR; sigV: slrR; dnaA: lexA; licT: sigA; resD: treR: comA: ccpN; purR: nrdR: nusA; splA: mtlR: sigD; ahrC: padR: tilS; xre: sigL: arsR; cysL: walR: sigM: ansR: sacY: citT: sigY; rocR: glnL: sinR: salA: glpP: araR: ycbG: fruR: ywbI: deoR: glcR: birA: gltC: iolR: licR: comK: yfhP: malR: gerE: liaR: yfmP: zur: lmrA: cymR:…
pheS	gltC: lexA	gltC: lexA; walR: citT; glnL: ansR; resD: mtlR; araR: ccpA; nrdR: mhqR; dnaA: yxdJ; gutR: sigL; licR: padR; bkdR: malR; lmrA: ccpN; cymR: xre; purR: ycbG: comA; comK: liaR: licT; deoR: birA: sacY; yfhP: sigY: sigA; cysL: ywbI: glcT; slrR: hutP: fruR; frlR: spo0A: ccpC: rplJ: nsrR: citB: rok: ytrA: sigW: sigX: rpsD: sacT: phoP: ycnK: rpmE: yodB: sdpR: nadR: kipR: rex: manR: alsR: mta: rocR: gabR: …
ytfI	rsoA: sigL: ansR: gerE	rsoA: sigL: ansR: gerE; yetL: nadR: rpmE: ycnK: nsrR: ccpC: abrB: hprT: cggR: mtlR: perR: acoR: sacT: ytrA: pucR: glpP: ccpA: fadR: sigG: rex: sigW: exuR: deoR: mtrB: yrkP: zur: ccpN: glcR: ahrC: padR: nrdR: licT: walR: arsR: sigO: slrR: codY: lexA: iolR: gutR: salA: purR: bkdR: mhqR: gabR: fruR: yxdJ: rocR: sigE: dnaA: bltR: comA: tilS: yfhP: araR: resD: hutP: birA: treR: comK: licR: sacY: sigH:…
pgk	phoP: ccpC: glcR: gutR	phoP: ccpC: glcR: gutR; salA: mtrB: sacY: degU: nusA: ccpN: resD: spo0A: sigB: rok: rpsB: ywbI: rocR: desR: abrB: glcT: sigX: ccpA
yppD	walR: splA: comK: mdxR	walR: splA: comK: mdxR; sigO: sigL: hutP: cysL; hprT: adaA: lmrA: mtlR: slrR: licR: gltC: arsR; licT: ycbG; iolR: padR: rsoA: citT: comA: sigF: sigY: glnL; ccpA: nusA: alsR: ahrC: ansR: rsfA: zur: liaR: yxdJ: yfmP: sigD: sigH: nrdR: malR: sigE: gerE: cymR: araR: gutR: birA: mhqR: yrkP: glcT: bltR: bkdR: dnaA: yfhP: deoR: xre: ccpN: codY; mgsR: czrA: ywcC: perR: abh: bceR: rpmE: fnr: yfiR: fadR: k…
yizD	arsR: sigO	arsR: sigO; adaA: sigY; sigE: rsoA; sigF: hutP; gerE: yrkP; splA: slrR; mdxR: citT; birA: bltR; nusA: gabR: lexA: xre: codY: comK: sigV: tilS; sigM: ansR: rsfA; sigA: gltC: hprT; malR: walR: glcT; treR: iolR: ycbG; lmrA: bkdR: resD; sacY: ywbI: fruR; gutR: yfhP: purR; yxdJ: sigD: cysL; deoR: cymR: nrdR; araR: ccpN: mhqR; sigL: padR: ccpA; comA: zur; rplJ: sigW: mgsR: immR: pyrR: desR: rpmE: glpP:…
manR	sigM: codY	sigM: codY; ydfI: nsrR; tnrA: ycbG; sigV: licR: rpsD: walR; liaR: glnL; arsR: araR; yxdJ: manR; iolR: bkdR; adaA: yfhP: gabR: yrkP; ywbI: ytrA; sigD: mhqR: sigE; birA: abh: ansR; cssR: padR: gltC; nusA: tyrZ: mdxR; nhaX: purR: sigG; splA: comK: gerE: lexA: hutP: zur; sdpR: citT: sigL; sigA: fur: sigF; nrdR: spo0A: glcT; gutR: xre: ahrC; perR: desR: aseR: sigB: ylaC: bmrR: rplT: fadR: ccpC: rplJ: …
mcpC	gutR: bltR: padR: purR: fruR: citT: yfmP: sigL: licR	gutR: bltR: padR: purR: fruR: citT: yfmP: sigL: licR; rsfA: cysL: lexA: gerE; sigF: malR: sacY: liaR: sigY: lmrA: treR: sigV: mtlR: ahrC: glnL: sigA: splA: ycbG: resD: ansR: slrR; sigO: hutP: deoR: dnaA: araR: comK: mdxR; zur: sigM: rsoA: yfhP: nrdR: codY: mhqR: gltC: xre: birA: bkdR: licT: yxdJ: ywbI; xylR: degU: rok: sigW: aseR: rpsD: xpf: perR: csoR: sigI: abrB: glpP: desR: ctsR: cssR: citB: g…
ysxE	sigG: rsfA	sigG: rsfA; sacT: sigE
flhA	comK: codY: sigO: ahrC: licR: tilS: nrdR: hprT: lexA	comK: codY: sigO: ahrC: licR: tilS: nrdR: hprT: lexA; mdxR: sigY: splA: sigD: walR: hutP: cymR: bkdR; yfhP: glcT; comA: padR; dnaA: sigM; rsfA: sigF: sigH: yxdJ: citT: gutR: yrkP: deoR; liaR: resD: cysL: zur: ycbG: bltR: sinR: sigE: ansR: slrR: nusA: ccpA: lmrA: glnL: gerE; mhqR: yfmP: mtlR; xre: ywbI: araR; fruR: licT: sigL; treR: birA: rsoA; sacY: sigA; sigI: hxlR: yetL: alsR: frlR: sdpR: hrcA:…
rpsS	rpsB: glnR	rpsB: glnR; nadR: rplJ; rpsD: rplT; dnaA: ccpA; arsR: mtrB; fur: hprT; xpf: hutP: glcR: pucR: sinR: ctsR: aseR: azlB: rok: bltR: glpP: yetL: gltR: tilS: citT: nhaX: cymR: nusA: rsfA: sigF: nrdR: codY: glnL: spoVT: ccpC: cggR: sigY: padR: kdgR: mta: mdxR: mtlR: sigW: yfiR: czrA: rpmE: purR: csoR: sigX: pyrR: sigB: perR: abrB: slrR: iolR: ccpN: sigM: ycnK: spo0A: sigO: lexA: mntR: resD: salA: treR:…
yotM	nusA: sigF	nusA: sigF; sigL: bkdR; liaR: comA; zur: birA; treR: xre; purR: lexA; gutR: sigO; sigD: licT: dnaA: citT; fruR: ccpA; glcT: mdxR; resD: mhqR; yfmP: lmrA: araR; cysL: ccpN: yxdJ; rsoA: deoR: sigM; sacY: iolR: gltC; ahrC: nrdR: hprT; yfhP: ycbG: slrR; ansR: mtlR: padR; cymR: ywbI: codY; malR: licR: walR; glnL: sigA: tilS; splA: sinR: rsfA: frlR: comK: rocR: gerE: sigY: adaA: arsR: hutP: sigE
accD	ccpA: gutR	ccpA: gutR; rocR: sigX: glcR: degU; desR: ccpC: yxdJ: yfmP: lexA: fur: citB: rok: phoP; ywbI: mtrB: ccpN: resD: glnL: glcT: nusA: spo0A
yezD	hrcA: sinR: pyrR: treR: rpsB: acoR: sigA: rpsD: phoP: sdpR: cggR: rpmE: sigW: abrB: rex: glnR: citB: fruR: ansR: sigO: arsR: sigH: rsoA: araR: citT: glnL: cysL: deoR: adaA: sigL: resD: salA: yrkP: lmrA: mtrB: ccpN: gabR: glpP: mdxR: comA: purR: yxdJ: malR: glcT: liaR: zur: gerE: hutP: mntR: rocR: tilS: mhqR: sigV: licR: gltC: mtlR: sigE: hprT: frlR: codY: dnaA: iolR: padR: sacY: nrdR: sigF: walR:…	hrcA: sinR: pyrR: treR: rpsB: acoR: sigA: rpsD: phoP: sdpR: cggR: rpmE: sigW: abrB: rex: glnR: citB: fruR: ansR: sigO: arsR: sigH: rsoA: araR: citT: glnL: cysL: deoR: adaA: sigL: resD: salA: yrkP: lmrA: mtrB: ccpN: gabR: glpP: mdxR: comA: purR: yxdJ: malR: glcT: liaR: zur: gerE: hutP: mntR: rocR: tilS: mhqR: sigV: licR: gltC: mtlR: sigE: hprT: frlR: codY: dnaA: iolR: padR: sacY: nrdR: sigF: walR:…
gudB	yfhP: lmrA: hutP: dnaA: ccpA: rsfA: ywbI: licT: rsoA: fruR: iolR: sigA: sigH: resD: sigF: arsR: sigY: adaA	yfhP: lmrA: hutP: dnaA: ccpA: rsfA: ywbI: licT: rsoA: fruR: iolR: sigA: sigH: resD: sigF: arsR: sigY: adaA; liaR: lexA: nusA: citT; ccpN: gutR: bltR: mtlR: glnL: malR: mdxR: bkdR: sigE: hprT: mhqR: slrR: sigL: yxdJ: walR: sigO; treR: tilS: sigD: comK: rocR: splA: sinR: comA: nrdR: sigV: licR: sigM: ansR: yrkP; yodB: phoP: tyrZ: hrcA: abrB: mgsR: spoVT: ylaC: perR: rpmE: desR: rplJ: fadR: cggR: ab…
fadM	slrR: sigF	slrR: sigF; mdxR: sigY: rsoA: birA; adaA: nusA: arsR: sigE: yxdJ: hutP: lmrA: citT: bltR; comK: resD: bkdR: gerE; purR: rsfA; deoR: hprT; zur: fruR: padR: sigD: malR: treR: sigO: sigV; yfmP: yfhP: licT: tilS: mtlR: yrkP: splA; iolR: comA: araR: sigA: dnaA: sacY: ccpA: sigH: ywbI: xre: ccpN: gutR: lexA: glcT; sigL: sigM: cysL: ahrC: nrdR: walR: ycbG: licR: ansR: glnL: gltC: cymR; abh: abrB: acoR: …
leuB	nusA: yfmP	nusA: yfmP; sigA: glnL; mtlR: cymR; treR: comA; iolR: sinR; ccpC: ansR; sacT: pyrR: resD: glcT; licT: cggR; deoR: hprT; tilS: nrdR; gabR: walR; lmrA: sigF: mntR; citT: fnr: ccpA; sacY: hutP: purR; mhqR: cysL: codY; ywbI: spo0A: salA; dnaA: sigB: yxdJ; sigL: araR: glcR; gltC: glpP: fruR; zur: ycbG: rplT; ahrC: malR: padR; licR: liaR: gutR; birA: sigD: csoR: xre: arsR; lexA: rplL: splA: sigO: sigM;…
tuaF	sdpR: sigE: yrkP: rsfA	sdpR: sigE: yrkP: rsfA; mdxR: mtlR: ahrC: gerE: lmrA: iolR: sigH: rsoA: bltR: ycnK: padR: nsrR: xre: malR: gutR: arsR: slrR: sigW; frlR: araR; bkdR: birA: licT; sigA: sigV: ywbI; sigM: codY: glnL; nusA: ycbG: sacY; hprT: sigO: yxdJ; sigY: hutP: cysL: treR: adaA: sigF: ccpA; glcT: purR: sigL; fruR: yfhP: tilS; licR: splA: liaR; sigD: cymR: deoR: sinR: yfmP: comA; mhqR: lexA; nrdR: zur; resD: walR:…
yhbH	sigE: rsfA	sigE: rsfA; hrcA: sigW: sacT: sigG; hutP: sigA: sigH: purR: bltR: fadR: cggR: rex: sigF
yqfZ	sigD: sigM: cysL: gutR	sigD: sigM: cysL: gutR; tilS: sigV: sacY: fruR: sigO: treR: ywbI: glcT: rsfA: hutP: rsoA: ccpA: salA: lexA: cymR: licR: lmrA: deoR; sigA: arsR: walR: codY: ansR: dnaA: ahrC: resD; xre: yfmP: hprT; sinR: licT: mhqR: gerE: comK: sigL: yfhP: birA: ycbG: yxdJ: bkdR: glnL: purR: malR; sigE: frlR: bltR: comA: nusA: sigF: iolR: nrdR: liaR: padR: gltC: adaA: zur; glpP: hrcA: rocR: sigH: azlB: cggR: glcR:…
ykzN	sigM: splA	sigM: splA; rsoA: sacY: slrR: mtlR: sigO: sigY: bltR: adaA: gerE; yrkP: sigE: arsR: zur: citT: cymR: rsfA: sigF; hutP: treR; sigV: comK; cysL: liaR: birA: lmrA: ansR: nusA: sigL: tilS; malR: ywbI: mdxR; resD: fruR: licR; gltC: ccpA: glcT: ycbG: mhqR: iolR: sigD; yfmP: licT: sigA; spo0A: aseR: citR: yfiR: hrcA: glpP: rplJ: gltR: ycnK: sigW: cggR: rpsB: sigB: levR: ytrA: tyrZ: rpmE: citB: manR: abr…
yqzL	sigB: sdpR	sigB: sdpR; sigW: mtlR; rplL: liaR: pyrR: birA: sacY: mtrB: alsR: salA: rpmE; gmuR: rex: fruR: rpsB: bkdR: yxdJ: frlR: araR
trpP	hrcA: hutP: rex: cggR	hrcA: hutP: rex: cggR
infA	hprT: glnR	hprT: glnR
rpmI	glnR: hprT	glnR: hprT; dnaA: hrcA; sigA: cggR; ctsR: sigD: rplJ: tilS: sigH: mntR: gerE: rpsD: citT; gltR: sigI: ytrA: gutR: sacY: yxdJ: rok: arsR: tnrA: bkdR: yfhP: treR: spoVT: fruR: bceR: malR: deoR: lexA: nadR: glcT: glcR: mtlR: acoR: csoR: ccpA: ylaC: sigV: azlB: sigX: abh: sigL: ccpC: slrR: fur: sigF: adaA: rpmE: mta: rplT: xpf: birA: cymR: hutP: yrkP: sigY: yodB: mtrB: sigB: kdgR: yetL: splA: sigO: s…
yetJ	hprT: cymR	hprT: cymR; glnR: gerE: mhqR: tilS: hutP: treR: sigF: zur: dnaA; codY: bkdR; ccpN: rsfA: sigA: sigM; sigV: glnL: ansR: mtlR: ycbG: gutR: mntR: purR; yfmP: cggR: sacY: resD: yrkP: ahrC: rsoA: yfhP: padR: arsR: walR: gabR: sigL: fruR: ywbI: bltR: citT: splA: sigY: deoR: adaA: liaR: nrdR: rocR: licR: xre: lmrA: sigO: yxdJ: sigE: slrR; glpP: sinR: sigH: rex: nsrR: salA: mdxR: alsR: gltC: ccpA: araR: …
cysK	rocR: rpmE	rocR: rpmE; frlR: sigH: rsfA: manR: iolR: nsrR: pyrR: codY: exuR: sigA: ytrA: hprT: glpP: spo0A: araR: zur: sigW: yfmP: hutP: cggR: mtlR: sigL: sdpR: rpsD: degU: phoP: acoR: glnL: malR: ywbI: yxdJ: desR: fadR: bkdR: liaR: gutR: rex
sigW	cggR: rex	cggR: rex; hutP: ycnK; rok: tilS: yodB: rpsB: nhaX: tyrZ: hrcA: frlR: sigY; codY: sigH; hprT: sigF; sacT: bceR; degU: pyrR; citT: sigO: purR: abrB; gabR: bltR: fur: rpmE: alsR: ywcC: exuR; malR: kipR: pucR: fnr: sigB: ccpA: rsoA: azlB: czrA: yrkP: natR: xre: gutR: ydfI
gdh	yfiR: birA: glcR: padR: rex: araR: sigI: glcT: kipR: gntR: sigL: hrcA: ccpC: mgsR: gltC: liaR: rplT: gmuR: xre: xylR: hutP: yfhP: rsoA: codY: sigM: citB: pyrR: csoR: ganR: yxdJ: ywbI: licR: aseR: cggR: azlB: ohrR: sigD: sigX: ycnK: sigH: comA: xpf: iolR: hprT: rpmE: yetL: nusA: yclJ: rplJ: lexA: sigB: gltR: bltR: sigW: nrdR: comK: fadR: exuR: frlR: zur: hxlR: glnL: splA: degU: citT: sigV: gerE: r…	yfiR: birA: glcR: padR: rex: araR: sigI: glcT: kipR: gntR: sigL: hrcA: ccpC: mgsR: gltC: liaR: rplT: gmuR: xre: xylR: hutP: yfhP: rsoA: codY: sigM: citB: pyrR: csoR: ganR: yxdJ: ywbI: licR: aseR: cggR: azlB: ohrR: sigD: sigX: ycnK: sigH: comA: xpf: iolR: hprT: rpmE: yetL: nusA: yclJ: rplJ: lexA: sigB: gltR: bltR: sigW: nrdR: comK: fadR: exuR: frlR: zur: hxlR: glnL: splA: degU: citT: sigV: gerE: r…
yceG	sigD: glcT: hprT: hutP	sigD: glcT: hprT: hutP; sigA: sigY
ssuD	citT: hprT: rpsB: acoR: ccpA: rsfA: hrcA: mtlR: zur: araR: yfhP: sigO: malR: comK: ctsR: sigE: cggR: ywbI: ycbG: yxdJ: licT: sigL: glnL: lexA: bltR: desR: phoP: ytrA: rpsD: bkdR: yfmP: liaR: fadR: rocR: rex: gutR: rpmE	citT: hprT: rpsB: acoR: ccpA: rsfA: hrcA: mtlR: zur: araR: yfhP: sigO: malR: comK: ctsR: sigE: cggR: ywbI: ycbG: yxdJ: licT: sigL: glnL: lexA: bltR: desR: phoP: ytrA: rpsD: bkdR: yfmP: liaR: fadR: rocR: rex: gutR: rpmE
gerAB	zur: sacY	zur: sacY; licR: licT; sigX: phoP: citB: kipR: splA: sigW: ohrR: ywcC: yfhP: ctsR: rex: gltR: acoR: liaR: glnR: bkdR: citT: cggR: pyrR: spoVT: sacT: desR: glcR: sigL: comA: bltR: ccpA: glpP: cysL: purR: mhqR: nrdR: deoR: lmrA: mtrB: comK: sigY: sigF: resD: gltC: birA: nusA: codY: sigV: arsR: yfmP: gerE: gabR: mtlR: dnaA: ahrC: padR: sinR: ansR: gutR: tilS: rsoA: mdxR: rocR: malR: rsfA: hutP: iolR…
sodF	sigE: sigO	sigE: sigO; rsfA: adaA: citT: splA; hutP: rsoA: mtlR: slrR: sigF: sigV: mdxR: tilS: arsR; comA: araR: bkdR: bltR; nusA: sigH: licT: sigG: iolR: treR: licR: salA: ywbI: glcT: dnaA: ccpA: xre: ccpN: yxdJ: liaR: purR: lmrA: sacY: yfhP: resD: sigY: fruR: comK: yrkP: hprT: lexA: sigA: gabR: ahrC: glnL: gerE: malR; sigL: ansR: mhqR: nrdR: sigM: birA: cymR: padR: gltC: gutR: ycbG: yfmP; sacT: spoVT: fad…
fabI	hutP: gutR: nusA: mtrB	hutP: gutR: nusA: mtrB; sigV: mdxR: comK: yrkP: splA: sigM: ccpA: salA: sigY: liaR: gerE: arsR: yfmP: sigO: slrR: adaA: rsoA: rsfA; citT: cymR: sigE: sigL; ahrC: resD: bkdR: fruR: licR: deoR: sigF: araR: glcT: mtlR: xre: tilS: ansR: lexA: bltR; lmrA: gltC: ccpN: hprT: dnaA: malR
cdd	rplL: rplT	rplL: rplT; sigW: nadR; gerE: fadR: phoP: abh
rocE	lexA: ycbG: ywbI: arsR: comK: comA: gerE: citT: ccpA	lexA: ycbG: ywbI: arsR: comK: comA: gerE: citT: ccpA; lmrA: codY: resD: bltR: hutP: cysL: ansR: gutR; mntR: rpsD: hrcA: bmrR: phoP: rex: abh: glnR: xpf: rpmE: yodB: immR: desR: yclJ: spo0A: fur: nadR: degU: yfhP: cymR: padR: nrdR: licT: glnL: xre: mtlR: birA: sigY: rocR: sinR: dnaA: zur: sigM: slrR: walR: rok: sacY: treR: salA: gltC: malR: splA: yxdJ: mdxR: rsoA: adaA: sigD: purR: rsfA: yrkP: ara…
rplQ	rpsD: glnR	rpsD: glnR; hprT: rplT
spoIIIAE	bkdR: licR: sigM: licT: splA: lmrA: fruR: mdxR: sigE	bkdR: licR: sigM: licT: splA: lmrA: fruR: mdxR: sigE; mtlR: resD; slrR: iolR; gltC: lexA; ansR: ycbG; ywbI: glnL; gutR: yfhP; citT: ahrC; cymR: liaR; yxdJ: sigL: ccpN; deoR: yfmP: codY; comA: cysL: hutP; malR: birA: padR; rsoA: araR: dnaA; sigD: glcT: purR; walR: xre: bltR: rsfA: nrdR: sigA; tilS: nusA: sacY; ccpA: sigO: sigF
ywcE	sigF: sigE: sigO: gutR	sigF: sigE: sigO: gutR; rplT: mdxR: slrR: sacY; desR: bltR: malR: sigW: sigG: mhqR: citT: lexA: rplL: sigM: deoR: ahrC: ccpC: sigV: arsR: adaA: glcT; abh: abrB: acoR: alsR: ansR: araR: aseR: azlB: bceR: birA: bkdR: bmrR: ccpA: ccpN: cggR: citB: citR: codY: comA: comK: csoR: cssR: ctsR: cymR: cysL: czrA: degU: dnaA: exuR: fadR: fnr: frlR: fruR: fur: gabR: ganR: gerE: glcR: glnL: glnR: glpP: gltC: …
yeeK	sigH: rok	sigH: rok; mtrB: abrB; sigX: perR; lexA: rex; glnR: degU; rpmE: dnaA; hprT: rpsB; ccpN: ccpA; purR: fur; nusA: spoVT; walR: zur; licT: glcT; mntR: rpsD: rsfA; ccpC: xre: rplJ; pyrR: citB: sinR; sigY: mhqR: abh; sigW: spo0A: cymR; ansR: yfhP: exuR; sigD: hrcA: hutP; sacT: nrdR: gerE; nhaX: sigG: splA; iolR: salA: mdxR; sigE: ahrC: bltR; codY: lmrA; nsrR: gabR; sigO: adaA; sigV: sigI; rplT: rsoA: s…
dtpT	ytrA: nhaX: hprT: rocR: sigW: acoR: nsrR: nadR: sacT: abh: sigG: rpmE: mhqR: hrcA: fadR: cggR: rex: degU: iolR: natR: padR: frlR: sigD: ansR: glpP: ahrC: sigY: adaA: sigA: sacY: codY: rsoA: glcR: sigO: citT: cysL: ccpN: gabR: glnL: walR: yrkP: nrdR: comK: dnaA: malR: mtrB: gerE: fruR: zur: sigV: hutP: ccpA: lexA: bkdR: mtlR: licT: ywbI: deoR: gutR: sigF: rsfA: liaR: nusA: araR: cymR: yxdJ: gltC: …	ytrA: nhaX: hprT: rocR: sigW: acoR: nsrR: nadR: sacT: abh: sigG: rpmE: mhqR: hrcA: fadR: cggR: rex: degU: iolR: natR: padR: frlR: sigD: ansR: glpP: ahrC: sigY: adaA: sigA: sacY: codY: rsoA: glcR: sigO: citT: cysL: ccpN: gabR: glnL: walR: yrkP: nrdR: comK: dnaA: malR: mtrB: gerE: fruR: zur: sigV: hutP: ccpA: lexA: bkdR: mtlR: licT: ywbI: deoR: gutR: sigF: rsfA: liaR: nusA: araR: cymR: yxdJ: gltC: …
dppC	sinR: nusA	sinR: nusA; hprT: cymR; sigL: mntR: codY: sigA
yvgN	tilS: hprT: walR: dnaA	tilS: hprT: walR: dnaA; sigF: cymR: zur: gerE; treR: birA: mhqR: citB: nrdR: ansR: ccpN: hutP; glnL: padR: ycbG: codY: glnR: rsfA: lexA: deoR; lmrA: xre: abrB: sigO: cysL: iolR: glpP: sigD: resD: sigL: yfhP: arsR: fruR: glcT: liaR: nusA: adaA: splA: slrR: malR: sacY: mdxR: sigY: comA: yfmP: sigE: mtlR: mntR: bltR: ccpA: sigM; rplL: csoR: fur: sigX: rex: fadR: perR: rpsB: ctsR: ccpC: sigW: ganR: r…
qoxA	sigB: yfmP: ahrC: mgsR: padR: ccpA: purR: perR: glpP: cysL: czrA: yfhP: immR: tilS: ganR: kipR: spo0A: rok: mntR: exuR: ohrR: rsoA: rpmE: aseR: licT: degU: glcT: acoR: sigI: ytrA: lexA: xpf: sdpR: malR: cssR: rocR: glnR: abrB: xre: nrdR: azlB: yetL: kdgR: gabR: sigV: ylaC: sigF: dnaA: adaA: ycnK: pyrR: splA: mdxR: nsrR: hprT: yrkP: slrR: sigA: abh: sigH: sinR: nadR: citT: sigG: mhqR: codY: hrcA: …	sigB: yfmP: ahrC: mgsR: padR: ccpA: purR: perR: glpP: cysL: czrA: yfhP: immR: tilS: ganR: kipR: spo0A: rok: mntR: exuR: ohrR: rsoA: rpmE: aseR: licT: degU: glcT: acoR: sigI: ytrA: lexA: xpf: sdpR: malR: cssR: rocR: glnR: abrB: xre: nrdR: azlB: yetL: kdgR: gabR: sigV: ylaC: sigF: dnaA: adaA: ycnK: pyrR: splA: mdxR: nsrR: hprT: yrkP: slrR: sigA: abh: sigH: sinR: nadR: citT: sigG: mhqR: codY: hrcA: …
prkA	rsfA: sigE	rsfA: sigE; sacT: sigG; abh: abrB: acoR: adaA: ahrC: alsR: ansR: araR: arsR: aseR: azlB: bceR: birA: bkdR: bltR: bmrR: ccpA: ccpC: ccpN: cggR: citB: citR: citT: codY: comA: comK: csoR: cssR: ctsR: cymR: cysL: czrA: degU: deoR: desR: dnaA: exuR: fadR: fnr: frlR: fruR: fur: gabR: ganR: gerE: glcR: glcT: glnL: glnR: glpP: gltC: gltR: gmuR: gntR: gutR: hprT: hrcA: hutP: hxlR: immR: iolR: kdgR: kipR: …
pheT	rsfA: bltR	rsfA: bltR; sigF: nusA; rsoA: sigO; fruR: sigE; nrdR: lexA; adaA: licR; mtrB: comA: gltC: splA: hutP: cymR: yxdJ: ywbI: sigH: sigY: purR: gerE: ansR: citT: slrR: arsR: mdxR; walR: sigV: yrkP; bkdR: resD: ahrC: zur: comK: liaR: ccpA; iolR: hprT: tilS; mhqR: dnaA: glcT; sigD: sigA: mtlR; treR: araR: gutR; codY: deoR: ccpN; padR: licT: yfhP; glnL: sigL
sufB	ycnK: sigW	ycnK: sigW; sigO: rex
gerD	citT: sigO	citT: sigO; hutP: sigF; sigE: arsR: adaA: rsoA; liaR: sigV: bltR: iolR: xre: splA: comK: mdxR; rsfA: codY: yrkP: cymR; ccpN: gerE; sigL: comA; hprT: slrR: nusA; deoR: sigA: dnaA; mtrB: salA: resD: licR: ccpA: araR: glnL: cysL: mhqR: fruR: tilS: bkdR: birA: yxdJ: mtlR: yfmP: glcT: licT: gutR: nrdR: sigY: sigD: yfhP: sacY: ycbG: malR: ansR: purR: padR: ahrC; rocR: hrcA: lmrA: lexA: treR: sigH: sinR…
nadE	sigE: ccpN: sdpR: sigM: gerE: hprT: adaA: yrkP: birA: mhqR: bltR: purR: splA: cymR: sigF: fruR: glcT: ccpA: ycbG: liaR: comK: mtlR: hutP: zur: yfmP: rsoA: resD: licR: mdxR: sacY: gutR: codY: citT: iolR: sigV: sigD: sigO	sigE: ccpN: sdpR: sigM: gerE: hprT: adaA: yrkP: birA: mhqR: bltR: purR: splA: cymR: sigF: fruR: glcT: ccpA: ycbG: liaR: comK: mtlR: hutP: zur: yfmP: rsoA: resD: licR: mdxR: sacY: gutR: codY: citT: iolR: sigV: sigD: sigO; rsfA: xre: nusA; araR: ywbI: lmrA: sigL: glnL: arsR: sigY: comA: gltC: treR: slrR: malR: yfhP; rplT: gltR: nadR: sigW: spo0A: yetL: spoVT: rex: sacT: abrB: fnr: yodB: glnR: rpsD:…
ywrD	citT: liaR	citT: liaR
nadB	sigW: bkdR: sigV: iolR: sigA: gerE: licR: sdpR: mtlR	sigW: bkdR: sigV: iolR: sigA: gerE: licR: sdpR: mtlR; yxdJ: gutR: ycnK: codY: liaR: citT: hutP: malR; sigH: walR: nsrR: slrR: padR: deoR: cggR: cymR: sigF: acoR: sigO: rex: sigM: birA: tilS: ccpN: comA: rsoA: ahrC: cysL: yfhP: sacY: hrcA: rsfA: ansR: splA: sigE: adaA: treR: gltC: rpmE: sigY: ywbI
yxiE	abh: gerE: nadR: rsfA: cggR: sigW: sigE: ycnK: sdpR	abh: gerE: nadR: rsfA: cggR: sigW: sigE: ycnK: sdpR; abrB: acoR: adaA: ahrC: alsR: ansR: araR: arsR: aseR: azlB: bceR: birA: bkdR: bltR: bmrR: ccpA: ccpC: ccpN: citB: citR: citT: codY: comA: comK: csoR: cssR: ctsR: cymR: cysL: czrA: degU: deoR: desR: dnaA: exuR: fadR: fnr: frlR: fruR: fur: gabR: ganR: glcR: glcT: glnL: glnR: glpP: gltC: gltR: gmuR: gntR: gutR: hprT: hrcA: hutP: hxlR: immR: iolR: …
ysnF	yxdJ: glcR: rsoA: sigD	yxdJ: glcR: rsoA: sigD; bkdR: sigF
ypzI	ccpA: yrkP: rsfA: bltR	ccpA: yrkP: rsfA: bltR; xre: licT: mtlR: resD: adaA: lexA: sigF: yfhP: rsoA: cysL: birA: ansR: citT: mdxR: comK: arsR: splA: sigV
yfnD	spoVT: yxdJ: salA: lmrA	spoVT: yxdJ: salA: lmrA; abh: abrB: acoR: adaA: ahrC: alsR: ansR: araR: arsR: aseR: azlB: bceR: birA: bkdR: bltR: bmrR: ccpA: ccpC: ccpN: cggR: citB: citR: citT: codY: comA: comK: csoR: cssR: ctsR: cymR: cysL: czrA: degU: deoR: desR: dnaA: exuR: fadR: fnr: frlR: fruR: fur: gabR: ganR: gerE: glcR: glcT: glnL: glnR: glpP: gltC: gltR: gmuR: gntR: gutR: hprT: hrcA: hutP: hxlR: immR: iolR: kdgR: kipR:…
xkdI	kdgR: rsoA	kdgR: rsoA; yetL: sigD; manR: sigO; mdxR: hprT; glcT: bltR; nhaX: xre: aseR: ydfI: yodB: ctsR: csoR: slrR: perR: nadR: xylR: fur: salA: tnrA: ohrR: sigL: levR: ycbG: comK: lexA: sigM: degU: ansR: hxlR: cggR: birA: ccpN: sigA: resD: ccpA: citT: gntR: sdpR: splA: hutP: ytrA: azlB: licT: hrcA: iolR: ywbI: natR: sigE: glnR: araR: bkdR: sigH: mhqR: gabR: adaA: malR: bceR: mta: spoVT: bmrR: mtlR: gutR:…
spsC	comA: malR	comA: malR; dnaA: walR; yfhP: sigL: ycbG: xre; codY: lexA; iolR: sigM: yfmP: sigF: bltR: sigE: sacY: gltC: sigA: sigH: araR: padR: ccpA: mdxR: gutR: licT: liaR; abh: hprT: salA: rsfA: sigW: gerE: glnL: sigY: sigO: cysL: ahrC: resD: slrR: rsoA: arsR: mtlR: birA: yrkP: citT: sinR: adaA: glcT: cymR: bkdR: yxdJ: fruR: licR: ansR: zur: deoR: nrdR; glnR: rok: spoVT: nsrR: gabR: frlR: alsR: azlB: hrcA: …
speE	salA: hutP: sigE: gerE	salA: hutP: sigE: gerE; licT: gltC: fruR: comA: yfhP: deoR: sacY: ycbG: sigO: padR: treR: yfmP: slrR: purR: liaR: glnL: rsoA: splA: bkdR: sigA: sigD: ahrC: xre: comK: nusA: iolR: sigM: tilS: mdxR: ccpN: malR: ansR: rsfA: yrkP: mtlR: bltR
secDF	sigH: mtlR: codY: sigL: comA: dnaA: ansR: hprT: adaA: sigO: bltR: sigF: sigE: yxdJ: citT: rsfA: cymR: rsoA	sigH: mtlR: codY: sigL: comA: dnaA: ansR: hprT: adaA: sigO: bltR: sigF: sigE: yxdJ: citT: rsfA: cymR: rsoA
rpsR	rpsD: rplT	rpsD: rplT; mtrB: glnR
lgt	licR: araR	licR: araR; ywbI: yxdJ; gltC: gutR; lmrA: iolR; mtlR: sacY; liaR: bkdR; deoR: yfmP: padR: cysL; sigM: malR; ycbG: ansR; walR: sigL; licT: fruR; lexA: treR: birA; sigO: sigA: codY; comA: resD: glnL; yfhP: xre: dnaA; cymR: ccpA: ahrC; glcT: zur: splA; tilS: sigE: sigF; gerE: adaA: sigD; hutP: yrkP: nusA
ykzE	malR: slrR: hutP: sigM	malR: slrR: hutP: sigM; gerE: mhqR: fruR: yfhP: adaA: licT: rsfA: citT: walR; rsoA: sacY: sigO: birA: gutR: glnL: yrkP: ycbG; sigH: mtrB: ccpA: splA: sigL: glcT: cysL: hprT: bltR: ansR: sigA: nusA: nrdR: yxdJ: ccpN: purR: comA: bkdR: yfmP: gabR: arsR: padR: sigY: comK: rocR: licR: mtlR: ywbI: sigF: sigV: mdxR: lexA; araR: zur: dnaA: liaR: resD: lmrA; manR: mta: glnR: glpP: natR: alsR: tilS: mntR:…
ykzP	sigA: sacY: bkdR: dnaA	sigA: sacY: bkdR: dnaA; cymR: ycbG: licT: gerE: rsfA: nusA: mtlR: yfhP: mhqR: mdxR: sigD: sigF: lmrA: hprT: splA: birA: ansR: ywbI; hxlR: rocR: desR: fur: nsrR: rpsD: fadR: yrkP: citB: rpmE: rpsB: degU: glnR: sigH: rex: sigX: exuR: perR: rok: abrB: spoVT: natR: resD: deoR: malR: comK: codY: sigE: adaA: fruR: ccpN: gabR: salA: treR: sigO: lexA: bltR: purR: licR: comA: frlR: glnL: slrR: cysL: sigL:…
sboA	sigB: sdpR	sigB: sdpR; ycnK: mtlR: sacY: rpmE; ytrA: glnL: licT: birA: araR: sigW: liaR: mtrB: bkdR
rodA	hprT: treR	hprT: treR; rpsB: tnrA: abrB: desR: sigI: manR: sigO: acoR: comA: levR: rplL: spoVT: citB: gmuR: mntR: bmrR: aseR: degU: gutR: araR: sigD: purR: iolR: rocR: ycbG: malR: glnL: ahrC: birA: hrcA: yfmP: mhqR: walR: licT: lmrA: yxdJ: tilS: codY: liaR: nusA: zur: dnaA: gltC: xre: lexA: padR: sigV: bkdR: deoR: resD: sigA: slrR: mtlR: ccpN: citT: hutP: rsfA: bltR: glcT: sigY: salA: fruR: gerE: sigL: yfhP…
pdhA	hprT: cggR	hprT: cggR; zur: glnR: deoR: hrcA; glcT: gerE: sigF: ansR: bkdR: adaA: dnaA: mtlR: tilS
pstC	mdxR: slrR: rsfA: sigH: ccpA: splA: ycnK: nsrR: sdpR	mdxR: slrR: rsfA: sigH: ccpA: splA: ycnK: nsrR: sdpR; rsoA: bltR: xre: licT; nadR: adaA: citT: hutP: frlR: sigF: sigE: arsR; ccpN: aseR: birA: gerE: glnL: ywbI: fruR: nusA: nrdR: codY: ahrC: lmrA: yfhP: iolR: sacY: hprT: yfmP: sigM: comA: sigL: mhqR: comK: sigA: yrkP: sigW: kipR: sigB: sigV: sinR: bkdR: sigO: lexA
yabE	comA: bltR: rsoA: sigL: cymR: sigF: lexA: cysL: splA: rsfA: gerE: mtlR: citT: sigO: comK: sigV: hutP: sigY	comA: bltR: rsoA: sigL: cymR: sigF: lexA: cysL: splA: rsfA: gerE: mtlR: citT: sigO: comK: sigV: hutP: sigY; sigD: xre: ansR: sacY: lmrA: birA: sigE: sigA: gltC: slrR: yrkP: adaA: licR: mdxR: arsR: nusA; sigX: phoP: abrB: sigW: mntR: pyrR: rex: fur: rpsB: tnrA: spoVT: rpmE: csoR: rplJ: spo0A: nadR: degU: yodB: ahrC: azlB: glcR: hrcA: salA: frlR: resD: gabR: gutR: yxdJ: yfhP: fruR: sigH: malR: yfmP…
yjgB	iolR: lmrA: rsfA: sigM	iolR: lmrA: rsfA: sigM; gerE: treR; sigO: citT; nusA: araR: glnL: malR: licR: sigL: rsoA: slrR: sigV: sigA: yfhP: cymR: ywbI: arsR: comA: mhqR: comK; licT: yfmP: walR; purR: sigE: mtlR: zur: bltR: ccpA: adaA; glcT: hutP: sigD; xre: sigF: liaR
gntP	tilS: splA: lexA: sigF: slrR: yrkP: rsfA: adaA: sigE	tilS: splA: lexA: sigF: slrR: yrkP: rsfA: adaA: sigE; bltR: nusA; hutP: rsoA; licT: mhqR: sigY: arsR; mdxR: citT: liaR: sigA; resD: sigO; codY: ccpA: deoR: gerE; ansR: sigV: dnaA; yxdJ: ccpN: bkdR; xre: comK: zur; glnL: lmrA: hprT; sigH: cymR: comA; treR: licR: glcT: iolR: birA: yfhP; yfmP: gltC: fruR: walR: purR: cysL; abh: abrB: acoR: ahrC: alsR: araR: aseR: azlB: bceR: bmrR: ccpC: cggR: citB: …
rpmD	rplT: rpsD	rplT: rpsD
fhuB	araR: fruR: liaR: gltC: resD: cymR: nrdR: sigL: cysL	araR: fruR: liaR: gltC: resD: cymR: nrdR: sigL: cysL; hutP: malR: deoR: ycbG; yfhP: walR; yfmP: yxdJ; gutR: sigF; zur: lmrA: treR: mtlR: purR: comA: sigM: licR; lexA: ahrC: sigV: mtrB: rsoA: licT: rsfA: bltR: rocR: sigY: frlR: glcT: hrcA: splA: citT: padR: birA: ccpA: sigD: sacY: mdxR: glnL: bkdR: sigE: tilS: ccpN: ansR: ywbI: iolR: mhqR: xre; ycnK: ytrA: spoVT: nsrR: mta: alsR: hprT: slrR: sinR:…
ypuA	sigF: purR	sigF: purR; ccpA: yxdJ; degU: nsrR: glpP: levR: rok: ydfI: sigB: mta: mtlR: abrB: tyrZ: acoR: mgsR: citB: fnr: mntR: cymR: sigA: pyrR: kipR: rocR: glcT: cysL: gutR: liaR: sigD: xre: ahrC: sacY: lexA: gltC: hrcA: salA: yfhP: ycbG: comK: yrkP: tilS: nrdR: nusA: araR: walR: sigH: fruR: ansR: sigL: mdxR: adaA: hprT: bltR: yfmP: lmrA: slrR: iolR: hutP: rsoA: rsfA: treR: deoR: mhqR: sigY: arsR: sinR: g…
sdhB	spo0A: nadR	spo0A: nadR; ccpA: cggR; gerE: gutR; sacT: comA: abh: ccpC; sigF: slrR; salA: nsrR; abrB: ytrA; mtrB: rpsB: glpP: tilS; desR: hrcA; bkdR: sigB; phoP: tnrA: rpmE; sigX: resD: yodB
nagP	yxdJ: splA: padR: nrdR	yxdJ: splA: padR: nrdR; licT: liaR: sacY: licR; mtlR: tilS; mhqR: deoR: cymR: cysL; sigM: sigV: ansR: xre: araR: sigE: slrR: sigO: zur: glnL: resD: sigL: glcT: citT: treR: arsR: fruR; adaA: sigH: codY: dnaA: mtrB: comA: malR: yrkP: nusA: birA: gltC: rsoA: purR: sigD: ycbG
treP	gerE: citT	gerE: citT; frlR: licR: yfmP: zur: dnaA: yxdJ: fruR: comA: ansR: sigO: iolR: bkdR: sacY: resD: sigH: slrR: birA: ywbI: sigF: ccpN: sigE: splA: nrdR: mtlR: sigV: rsoA: rsfA: gltC: liaR: cysL: mhqR: sigY: lmrA: gutR: malR: yrkP: licT; arsR: sigA: hprT: codY: adaA: mdxR: comK; deoR: ccpA: treR: hutP: bltR: sigM; acoR: walR: alsR: mtrB: manR: purR: glcT: glpP: salA: glnL: rocR: gabR: tilS: yfhP: lexA…
ywmF	sigE: sigO	sigE: sigO; ycbG: sigF; bltR: mhqR; lexA: xre; cysL: gltC: ccpN: glcT: hutP: rsoA: splA: citT; cymR: rsfA; sigA: adaA; dnaA: licT; mtlR: comK; sacY: yxdJ: treR; mdxR: ahrC: sigV; codY: yrkP: comA; arsR: hprT: lmrA
ytkC	hprT: zur: sigO: mhqR	hprT: zur: sigO: mhqR; codY: ycbG: mdxR: tilS: glcT: sigE: arsR: purR: sigY: xre: splA: birA: deoR: bkdR: comK: sacY: lmrA: adaA
cypX	sigB: sdpR	sigB: sdpR; mtlR: rpmE; ycnK: liaR: bkdR: yxdJ; abh: abrB: acoR: adaA: ahrC: alsR: ansR: araR: arsR: aseR: azlB: bceR: birA: bltR: bmrR: ccpA: ccpC: ccpN: cggR: citB: citR: citT: codY: comA: comK: csoR: cssR: ctsR: cymR: cysL: czrA: degU: deoR: desR: dnaA: exuR: fadR: fnr: frlR: fruR: fur: gabR: ganR: gerE: glcR: glcT: glnL: glnR: glpP: gltC: gltR: gmuR: gntR: gutR: hprT: hrcA: hutP: hxlR: immR: …
araN	adaA: comK	adaA: comK; abh: abrB: acoR: ahrC: alsR: ansR: araR: arsR: aseR: azlB: bceR: birA: bkdR: bltR: bmrR: ccpA: ccpC: ccpN: cggR: citB: citR: citT: codY: comA: csoR: cssR: ctsR: cymR: cysL: czrA: degU: deoR: desR: dnaA: exuR: fadR: fnr: frlR: fruR: fur: gabR: ganR: gerE: glcR: glcT: glnL: glnR: glpP: gltC: gltR: gmuR: gntR: gutR: hprT: hrcA: hutP: hxlR: immR: iolR: kdgR: kipR: levR: lexA: liaR: licR: …

## Sheet: Table S3
Supplementary Table S3: Minimal set of TFs and disjoint sets of TFs for each of the target gene in Arabidopsis
target_gene	minimal_set	disjoint_sets (set seperated by semi colon)
AT5G52810	AT2G25000: AT3G16770: AT1G01060	AT2G25000: AT3G16770: AT1G01060; AT3G61630: AT1G19350: AT4G17800; AT3G04570: AT5G39760: AT1G72010; AT2G27050: AT4G00730: AT5G28300; AT4G23980: AT1G13260: AT1G75080; AT1G51950: AT1G25560: AT3G45260; AT4G17460: AT1G25440: AT5G07580; AT1G16610: AT2G18328: AT3G15030; AT5G10380: AT4G00830: AT2G45430: AT1G14920: AT5G66730: AT1G01720: AT2G41940: AT2G35940: AT5G35210: AT2G33830: AT5G56950: AT3G58710: AT3…
AT2G41430	AT4G34590: AT3G19290: AT1G01060	AT4G34590: AT3G19290: AT1G01060; AT3G46640: AT2G34720: AT4G36780; AT5G39760: AT4G14550: AT1G63940; AT1G72010: AT2G32700: AT1G51700; AT1G79550: AT3G61850: AT5G66320; AT1G06190: AT1G43700: AT5G10030; AT5G46910: AT3G07780: AT3G13040; AT1G28370: AT2G25650: AT3G01080; AT2G17150: AT2G22430: AT4G35270; AT5G22570: AT5G05270: AT3G17100; AT4G32010: AT5G10960: AT4G02640; AT5G46590: AT3G15880: AT1G13260; AT5…
AT3G48690	AT3G16770: AT3G45260: AT2G25000	AT3G16770: AT3G45260: AT2G25000; AT2G01570: AT1G66390: AT5G39760; AT1G53170: AT1G74560: AT4G17800; AT2G20570: AT5G66730: AT3G04570; AT5G06510: AT1G50420: AT3G56710; AT4G00830: AT4G12080: AT1G01060; AT1G29280: AT3G21270: AT1G72010; AT1G75410: AT2G27050: AT1G28520; AT1G67030: AT3G15030: AT1G19350; AT1G75080: AT3G25890: AT4G17460; AT2G17560: AT2G35270: AT4G36920: AT3G28730: AT3G27260: AT1G13260: AT2…
AT2G24550	AT5G48160: AT1G68880: AT1G13300	AT5G48160: AT1G68880: AT1G13300; AT1G66140: AT5G62430: AT3G25790; AT5G55390: AT5G14750: AT4G34000; AT2G33550: AT4G28815: AT3G16720; AT3G62610: AT1G68840: AT2G40750; AT5G07580: AT4G00270: AT1G10170
AT3G55440	AT3G27260: AT1G10170: AT3G04930	AT3G27260: AT1G10170: AT3G04930; AT5G51190: AT5G67300: AT4G16110; AT2G35940: AT3G10490: AT1G72010; AT5G06510: AT2G41180: AT3G24240; AT3G60320: AT4G10710: AT4G23810; AT3G61630: AT1G25560: AT1G14920; AT5G48940: AT4G08920: AT2G20570; AT1G66390: AT1G74560: AT2G41940; AT3G15030: AT1G25440: AT5G22250; AT5G17050: AT5G52310: AT1G51700; AT3G56710: AT5G39760: AT2G04880; AT5G28040: AT3G21270: AT2G18328
AT2G33550	AT1G04100: AT1G27360: AT5G14750	AT1G04100: AT1G27360: AT5G14750; AT1G66140: AT1G68880: AT1G61940; AT1G04250: AT3G11540: ATCG00180
AT5G64040	AT1G16610: AT3G58710: AT5G24800	AT1G16610: AT3G58710: AT5G24800; AT4G01120: AT1G02840: AT2G35270; AT1G74560: AT5G12330: AT4G36920; AT4G26110: AT3G43190: AT5G28640; AT5G63670: AT3G24240: AT5G66070; AT4G23980: AT5G15130: AT4G15802; AT3G04570: AT1G68360: AT2G24260; AT1G10170: AT4G22810: AT2G45430; AT4G17460: AT4G12080: AT2G40950; AT1G51950: AT2G33830: AT3G28730; AT4G00730: AT2G01570: AT1G01160; AT1G67030: AT1G20696: AT2G17560; AT2…
AT1G08930	AT3G63500: AT4G37260: AT2G25650	AT3G63500: AT4G37260: AT2G25650; AT5G24120: AT4G29190: AT3G16770; AT1G09060: AT1G68840: AT2G34720; AT2G32700: AT5G66360: AT5G67300; AT3G01090: AT3G55560: AT5G25220; AT1G62360: AT5G17050: AT5G05130: AT4G15250: AT3G54620: AT1G53170: AT1G30135: AT5G38800: AT5G56110: AT1G47655: AT5G20730: AT4G36160: AT3G21880: AT5G51790: AT1G17690: AT5G07700: AT3G46590: AT1G75540: AT4G05170: AT5G66350: AT5G26650: AT2…
AT5G44340	AT4G31800: AT5G17300: AT5G29000	AT4G31800: AT5G17300: AT5G29000; AT1G01060: AT5G49300: AT5G22570; AT1G11760: AT5G07100: AT3G46640; AT4G13040: AT2G24260: AT2G32070; AT4G00990: AT5G58470: AT3G46090; AT1G01010: AT1G01030: AT1G01050: AT1G01160: AT1G01250: AT1G01260: AT1G01380: AT1G01520: AT1G01530: AT1G01720: AT1G02030: AT1G02065: AT1G02220: AT1G02230: AT1G02250: AT1G02340: AT1G02680: AT1G02730: AT1G02740: AT1G02840: AT1G03040: AT1…
AT1G64190	AT3G49940: AT1G25550: AT5G67420	AT3G49940: AT1G25550: AT5G67420; AT4G38340: AT5G05140: AT2G33550; AT1G66140: AT4G00940: AT3G62420
AT3G52360	AT1G66140: AT1G74660: AT3G47500: AT4G34000: AT1G68880: AT3G25790: AT1G13300	AT1G66140: AT1G74660: AT3G47500: AT4G34000: AT1G68880: AT3G25790: AT1G13300; AT1G01010: AT1G01030: AT1G01050: AT1G01060: AT1G01160: AT1G01250: AT1G01260: AT1G01380: AT1G01520: AT1G01530: AT1G01720: AT1G02030: AT1G02065: AT1G02220: AT1G02230: AT1G02250: AT1G02340: AT1G02680: AT1G02730: AT1G02740: AT1G02840: AT1G03040: AT1G03190: AT1G03445: AT1G03490: AT1G03790: AT1G03800: AT1G03840: AT1G03970: AT1…
AT5G42300	AT1G50600: AT1G68670: AT3G20740: AT2G02955: AT1G35160: AT1G09540: AT5G62610: AT2G24790: AT1G69560: AT1G36060: AT3G11020: AT1G62700: AT5G39650: AT3G61420: AT1G01530: AT2G31270: AT1G66140: AT2G34440: AT5G56270: AT3G50330: AT3G04730: AT5G65590: AT5G44210: AT5G60470: AT1G14920: AT2G20613: AT5G60910: AT3G54180: AT1G47870: AT5G11050: AT3G62420: AT5G08565: AT2G21320: AT1G20870: AT1G26780: AT4G16110: AT4…	AT1G50600: AT1G68670: AT3G20740: AT2G02955: AT1G35160: AT1G09540: AT5G62610: AT2G24790: AT1G69560: AT1G36060: AT3G11020: AT1G62700: AT5G39650: AT3G61420: AT1G01530: AT2G31270: AT1G66140: AT2G34440: AT5G56270: AT3G50330: AT3G04730: AT5G65590: AT5G44210: AT5G60470: AT1G14920: AT2G20613: AT5G60910: AT3G54180: AT1G47870: AT5G11050: AT3G62420: AT5G08565: AT2G21320: AT1G20870: AT1G26780: AT4G16110: AT4…
AT3G60270	AT1G10170: AT5G51190: AT3G04930	AT1G10170: AT5G51190: AT3G04930; AT1G74560: AT5G06510: AT1G72010; AT5G67300: AT4G16110: AT3G27260; AT4G16430: AT5G52310: AT3G24240; AT3G10490: AT5G28040: AT1G75410; AT5G01900: AT3G20470: AT3G61630: AT5G39760: AT3G25890: AT2G17560: AT4G18880: AT3G56400: AT3G61890: AT5G07580: AT2G35940: AT4G36710: AT3G22170: AT3G46600: AT1G20980; AT1G01160: AT4G10710: AT1G21450; AT1G01010: AT1G01030: AT1G01050: AT1…
AT5G61790	AT2G01570: AT1G80780: AT5G20910	AT2G01570: AT1G80780: AT5G20910; AT3G15880: AT4G01250: AT3G46640; AT1G18570: AT3G15210: AT1G76500; AT4G00830: AT1G20700: AT2G43000; AT3G48750: AT1G56170: AT4G14550; AT4G35390: AT3G50000: AT2G47210; AT3G28920: AT3G25890: AT1G68920; AT4G08350: AT2G47890: AT1G52150; AT2G32070: AT3G15030: AT1G25440; AT1G53170: AT5G19930: AT2G21900; AT5G01900: AT5G27350: AT2G45430; AT4G12610: AT3G16770: AT5G61150; AT5…
AT5G02490	AT1G19350: AT4G08920: AT2G25000	AT1G19350: AT4G08920: AT2G25000; AT2G43060: AT3G14230: AT4G37650; AT4G16110: AT1G72010: AT5G11060; AT5G04760: AT1G51700: AT3G45260; AT5G23280: AT3G61890: AT1G75410; AT3G57530: AT1G66390: AT5G66730; AT3G21270: AT5G25220: AT2G25625; AT2G35940: AT1G54570: AT5G27420; AT1G21450: AT1G51950: AT4G25320; AT1G20696: AT5G62570: AT5G61590: AT3G46600: AT1G68840: AT3G16720: AT4G26110; AT1G04400: AT1G69490: AT1…
AT4G32260	AT2G33830: AT5G28040: AT5G15130	AT2G33830: AT5G28040: AT5G15130; AT2G17560: AT4G17460: AT1G68360; AT1G13260: AT2G24260: AT4G23810; AT1G66390: AT5G23280: AT5G39760; AT1G53170: AT3G21270: AT5G12330; AT1G25440: AT5G56950: AT2G41180; AT1G02840: AT2G40950: AT1G14920; AT5G51190: AT5G28300: AT3G45260; AT1G74560: AT1G29280: AT1G51950; AT1G01160: AT4G00730: AT5G24800; AT4G26110: AT3G15030: AT3G61630; AT4G17800: AT5G06510: AT1G75410; AT1…
AT1G06040	AT1G22190: AT2G43140: AT5G11260	AT1G22190: AT2G43140: AT5G11260; AT2G47460: AT1G67030: AT5G39890; AT4G14550: AT3G50750: AT2G23340; AT1G28330: AT5G17300: AT5G15120; AT1G12980: AT5G58230: AT5G12330; AT5G47370: AT3G58560: AT4G12080; AT5G13080: AT5G66700: AT2G41070
AT1G74100	AT5G12330: AT5G39890: AT5G11260	AT5G12330: AT5G39890: AT5G11260; AT1G22190: AT2G27470: AT2G43140; AT2G47520: AT2G47460: AT3G58560; AT1G20980: AT2G23340: AT2G41070; AT2G17520: AT1G75080: AT1G04400; AT1G68670: AT1G28330: AT5G63670; AT1G67030: AT5G58230: AT5G15120; AT3G03050: AT3G02790: AT3G10800; AT5G61150: AT1G20900: AT5G66070; AT5G05170: AT3G46600: AT5G65050
AT5G05730	AT2G35940: AT3G24240: AT3G60320	AT2G35940: AT3G24240: AT3G60320; AT5G08330: AT5G67300: AT3G04930; AT1G04250: AT5G24120: AT5G51190; AT3G61890: AT3G27260: AT1G25560; AT5G60850: AT4G16430: AT1G10170; AT2G31070: AT5G43170: AT5G52310; AT3G10490: AT1G50420: AT4G16110; AT3G55560: AT5G22290: AT1G74560; AT2G31380: AT5G15130: AT1G69490; AT4G02990: AT3G44260: AT2G24790; AT3G09260: AT5G66730: AT3G26744; AT4G14090: AT4G08920: AT3G55370; AT2…
AT5G54500	AT4G36920: AT5G51190: AT3G04930	AT4G36920: AT5G51190: AT3G04930; AT3G55370: AT2G01570: AT1G10170: AT5G52310: AT1G72010: AT4G23810: AT3G24240; AT2G04880: AT5G56950: AT3G27260; AT3G22170: AT3G60320: AT3G61890; AT5G63670: AT1G74560: AT5G67300; AT5G06510: AT3G20470: AT5G22290; AT4G38620: AT1G02840: AT5G43170; AT2G19520: AT5G15130: AT3G43190: AT4G23980: AT5G20730: AT5G62260: AT4G16110; AT5G46760: AT1G20980: AT2G17560: AT1G01160: AT4…
AT4G37930	AT4G26110: AT1G01160: AT5G12330	AT4G26110: AT1G01160: AT5G12330; AT5G06510: AT1G53170: AT5G20830; AT1G51950: AT2G27050: AT3G04930; AT4G18880: AT5G56950: AT1G07000; AT1G02840: AT3G24240: AT2G33830; AT2G38560: AT4G17800: AT1G72010; AT1G29280: AT1G21450: AT5G51190; AT5G57660: AT2G04880: AT4G17460; AT5G63670: AT5G52310: AT2G01570; AT4G00270: AT4G01120: AT5G28640; AT5G66070: AT1G07530: AT3G28920; AT3G57870: AT3G43190: AT2G35270; AT1…
AT4G24220	AT1G01060: AT5G66320: AT5G39760	AT1G01060: AT5G66320: AT5G39760; AT3G22380: AT1G06190: AT2G22430; AT5G04340: AT1G33240: AT1G74660; AT4G00730: AT5G11060: AT2G35940; AT3G15030: AT1G64280: AT4G17800; AT5G07580: AT1G72010: AT1G75410; AT4G08920: AT5G25160: AT3G25890; AT1G50420: AT2G41940: AT1G19350; AT3G14230: AT5G12850: AT3G61890; AT4G00830: AT3G20470: AT1G14685; AT4G37650: AT5G23280: AT4G17460; AT1G04400: AT2G31070: AT4G24440: AT1…
AT1G22710	AT5G65410: AT5G08330: AT3G15030	AT5G65410: AT5G08330: AT3G15030; AT2G25000: AT5G39760: AT2G41940; AT3G28920: AT3G61630: AT3G45260; AT4G17800: AT5G12850: AT1G06190; AT3G27260: AT3G25890: AT3G16770; AT1G72010: AT4G00730: AT2G01570; AT1G13260: AT2G35940: AT1G68360; AT5G11260: AT4G23810: AT1G53170; AT1G01010: AT1G01030: AT1G01050: AT1G01060: AT1G01160: AT1G01250: AT1G01260: AT1G01380: AT1G01520: AT1G01530: AT1G01720: AT1G02030: AT1…
AT4G05070	AT1G25550: AT1G35560: AT4G39780	AT1G25550: AT1G35560: AT4G39780; AT3G12560: AT4G38340: AT5G67420; AT2G30590: AT3G17609: AT4G34990; AT5G53290: AT3G49940: AT3G23030; AT5G62020: AT3G23210: AT3G62420; AT2G22800: AT3G25890: AT1G68550; AT1G74080: AT1G07640: AT5G09460
AT1G35230	AT3G50650: AT1G07000: AT5G07580	AT3G50650: AT1G07000: AT5G07580; AT4G17460: AT3G15030: AT2G43140; AT1G72010: AT4G00830: AT5G10380; AT1G01160: AT4G36920: AT2G29065: AT5G22250: AT1G54570: AT3G22170: AT1G50420: AT3G55560: AT3G10490: AT5G65410: AT1G13260: AT4G17800: AT1G64280: AT1G02840: AT5G28300; AT4G16430: AT2G33830: AT2G41940; AT4G36710: AT5G12330: AT3G04570; AT3G16770: AT1G51950: AT1G01060; AT3G61630: AT1G25440: AT5G23280; AT1…
AT3G22240	AT1G72010: AT5G51190: AT3G04930	AT1G72010: AT5G51190: AT3G04930; AT1G10170: AT5G06510: AT4G16110; AT5G52310: AT3G60320: AT2G04880; AT2G19520: AT3G27260: AT3G24240; AT4G16430: AT5G67300: AT3G10490; AT2G01570: AT3G61890: AT1G74560; AT5G65410: AT4G10710: AT3G16770; AT2G43140: AT4G01120: AT5G11260: AT5G10380: AT1G01060: AT1G28520: AT3G56400; AT1G14920: AT5G35210: AT5G17050: AT1G20980: AT1G75410: AT2G40620: AT4G23810; AT1G01010: AT1…
AT2G36800	AT1G13260: AT5G62570: AT2G27050	AT1G13260: AT5G62570: AT2G27050; AT1G28520: AT1G72010: AT2G25000; AT1G19350: AT1G51700: AT3G46600; AT1G75080: AT1G66390: AT1G50420; AT2G40950: AT5G66730: AT3G45260; AT5G06510: AT1G64280: AT2G25625: AT1G01060: AT5G10380: AT3G22170: AT1G75410; AT2G41180: AT3G21270: AT4G00270; AT3G16770: AT5G39760: AT4G36710; AT3G50060: AT3G25890: AT1G07530; AT5G51190: AT3G44260: AT1G51950; AT1G25560: AT4G25320: AT2…
AT3G15360	AT5G06510: AT1G72010: AT3G45260	AT5G06510: AT1G72010: AT3G45260; AT4G23810: AT1G01060: AT2G41180; AT4G18880: AT1G25440: AT3G16770; AT3G56400: AT4G08920: AT1G51950; AT3G25890: AT3G04570: AT2G18328; AT1G29280: AT5G07580: AT2G27050; AT1G14920: AT3G60320: AT5G12330
AT1G64230	AT3G16770: AT4G29190: AT2G25650	AT3G16770: AT4G29190: AT2G25650; AT5G25220: AT3G63500: AT4G37260; AT3G47500: AT5G24120: AT5G03150; AT2G34720: AT3G44260: AT1G68840; AT1G63940: AT3G16720: AT3G55560; AT5G11260: AT3G55370: AT5G67300; AT1G09060: AT5G17050: AT5G07580; AT1G68880: AT3G22380: AT5G66360; AT3G54810: AT3G16420: AT4G24240; AT3G19290: AT1G74660: AT5G13910; AT1G80840: AT1G69580: AT2G45450; AT1G67970: AT2G41710: AT3G61850; AT3…
AT3G57260	AT2G19520: AT5G23280: AT4G17460	AT2G19520: AT5G23280: AT4G17460; AT4G08920: AT1G01160: AT5G56950; AT2G17560: AT1G72010: AT3G61630; AT5G28640: AT1G19350: AT4G00830; AT4G23810: AT3G14230: AT1G16610; AT3G16770: AT1G18570: AT1G74560; AT5G22250: AT1G20696: AT3G15030: AT5G20730: AT1G21450: AT3G57530: AT4G26110; AT1G51700: AT3G46600: AT5G66730; AT1G75410: AT2G25625: AT1G68360; AT3G61850: AT4G16110: AT1G51950; AT4G12080: AT2G27050: AT5…
AT1G52760	AT3G16770: AT1G09060: AT4G37260	AT3G16770: AT1G09060: AT4G37260; AT5G25220: AT3G63500: AT2G34720; AT1G01050: AT2G25650: AT3G61890; AT3G48750: AT4G29190: AT5G67300; AT3G55560: AT4G24240: AT1G80840; AT5G24120: AT3G44260: AT2G45450; AT2G32700: AT2G41630: AT3G01090; AT4G34340: AT4G18020: AT1G68840; AT1G06230: AT4G35270: AT3G09260; AT3G14230: AT3G16420: AT3G23690; AT3G24240: AT3G28910: AT2G41180; AT5G22380: AT5G26170: AT5G60850; AT5…
AT3G16080	AT2G04880: AT3G24240: AT3G04930	AT2G04880: AT3G24240: AT3G04930; AT4G16110: AT1G10170: AT1G72010; AT3G27260: AT1G16610: AT5G51190; AT1G64280: AT1G74560: AT5G17050; AT5G56950: AT4G17460: AT5G06510; AT3G60320: AT5G48150: AT1G01160; AT2G17560: AT5G63670: AT1G07000; AT1G20980: AT3G10490: AT4G01120; AT2G35940: AT5G28640: AT5G67300; AT3G46600: AT3G22170: AT3G04570; AT3G27100: AT4G22810: AT3G43190; AT3G28730: AT2G33830: AT4G26110; AT2…
AT3G53890	AT3G04930: AT2G35940: AT5G17050	AT3G04930: AT2G35940: AT5G17050; AT3G55370: AT3G24240: AT1G14920; AT1G72010: AT4G16110: AT1G10170; AT5G66320: AT5G67300: AT1G74500; AT5G57660: AT3G63500: AT1G16610: AT2G04880: AT3G60320: AT3G61630: AT1G74560: AT5G10380: AT5G48940: AT5G25220: AT3G27260: AT1G28520: AT5G01900: AT4G10710: AT5G51190; AT1G01010: AT1G01030: AT1G01050: AT1G01060: AT1G01160: AT1G01250: AT1G01260: AT1G01380: AT1G01520: AT1…
AT5G56710	AT5G48150: AT3G04930: AT1G72010	AT5G48150: AT3G04930: AT1G72010; AT3G60320: AT1G07000: AT2G04880
AT1G77940	AT2G25650: AT4G37260: AT4G29190	AT2G25650: AT4G37260: AT4G29190; AT5G24120: AT3G16770: AT3G63500; AT5G67300: AT5G07580: AT5G25220; AT3G55560: AT1G68840: AT2G34720; AT3G55370: AT3G44260: AT5G03150; AT3G13040: AT3G16720: AT5G13910; AT5G66360: AT1G67970: AT3G47500; AT1G69580: AT1G06230: AT1G09060; AT4G22810: AT5G51190: AT1G14920; AT1G80840: AT5G27650: AT5G44180: AT1G27730: AT4G14605: AT1G04250: AT5G66730; AT4G02990: AT5G17050: AT1…
AT1G44575	AT1G28520: AT4G17460: AT3G28730	AT1G28520: AT4G17460: AT3G28730; AT5G66070: AT1G02840: AT2G41180; AT1G14920: AT4G17800: AT5G12330; AT3G04570: AT1G29280: AT4G26110; AT5G15130: AT2G24790: AT3G44260; AT2G24260: AT4G00730: AT5G28640; AT2G20570: AT1G51950: AT1G20696; AT3G43190: AT2G31070: AT2G04880; AT1G51700: AT2G17560: AT2G35270
AT5G16570	AT5G57660: AT4G39780: AT5G48560	AT5G57660: AT4G39780: AT5G48560; AT2G24790: AT1G45249: AT3G55980; AT4G31800: AT1G13260: AT1G10480; AT4G23550: AT2G38560: AT2G01570; AT5G45420: AT5G24890: AT5G60690: AT4G14550: AT5G08130: AT1G07640: AT4G36990: AT5G25890: AT2G47890: AT4G12080: AT5G61150: AT1G10120: AT5G58900: AT1G31050: AT1G50420; AT3G01220: AT5G25810: AT3G25890
AT1G27300	AT4G24240: AT5G11260: AT5G39760	AT4G24240: AT5G11260: AT5G39760; AT5G11060: AT1G33240: AT3G61890; AT3G56710: AT3G58710: AT1G68840; AT5G04340: AT3G25890: AT4G23550; AT5G66700: AT4G08920: AT3G45260; AT3G11100: AT5G61150: AT1G19350; AT5G66360: AT2G43060: AT4G17800; AT5G48560: AT3G21270: AT3G13810; AT5G47370: AT5G66320: AT5G25220; AT2G43140: AT2G38560: AT2G45450; AT4G00730: AT1G06190: AT2G02080; AT1G04400: AT5G08520: AT2G22430; AT5…
AT5G64400	AT2G35940: AT3G24240: AT3G04930	AT2G35940: AT3G24240: AT3G04930; AT4G10710: AT5G67300: AT4G16110; AT5G17050: AT5G51190: AT1G10170; AT1G72010: AT3G10490: AT3G27260; AT2G17560: AT5G06510: AT1G14920; AT5G56950: AT1G74500: AT1G74560; AT3G60320: AT2G04880: AT4G23810; AT1G25560: AT5G63670: AT5G52310; AT1G01160: AT2G33830: AT3G55370; AT3G28920: AT2G01570: AT5G48940; AT2G21900: AT2G45430: AT4G23980; AT1G75410: AT1G68360: AT3G43190; AT2…
AT4G05320	AT5G22570: AT1G66140: AT1G68670	AT5G22570: AT1G66140: AT1G68670; AT3G49940: AT4G00940: AT2G33550; AT5G67420: AT2G17150: AT1G13300; AT5G15830: AT1G33240: AT2G33480; AT1G68880: AT1G63940: AT4G38340; AT1G01720: AT5G05140: AT5G26920; AT5G61380: AT2G28350: AT4G22770: AT1G20640: AT4G30080: AT4G27950: AT1G25550; AT1G04240: AT5G47220: AT1G35560; AT5G13010: AT1G50640: AT1G66420: AT3G23030: AT5G27960: AT2G34830: AT4G34410: AT1G02730: AT1…
[truncated: 1,357 more rows]

## Sheet: Table S4
Supplementary Table S4: Minimal set of TFs and disjoint sets of TFs for each of the target gene in Mouse
[truncated: 311 more rows]

## Sheet: Table S5
Supplementary Table S5: Minimal set of TFs and disjoint sets of TFs for each of the target gene in Human
[truncated: 699 more rows]

[truncated: 1 more sheets: Table S6]
